# Supplementary material for: Study of the Cardiotoxicity of Venenum Bufonis in Rats using an 1H NMR-Based Metabolomics Approach
Source: PLoS One. 2015 Mar 17;10(3):e0119515. doi: 10.1371/journal.pone.0119515 (PMC4363591; doi:10.1371/journal.pone.0119515)
Supplement: S1 File — (ZIP) [file pone.0119515.s003.zip › VB-SERUM DG/nmr/sh1-1/10/fq1list]

O 125.756
-14203547
-14155876
-14108206
-14060536
-14012866
-13965196
-13917526
-13869856
-13822186
-13774516
-13726845
-13679175
-13631505
-13583835
-13536165
-13488495
-13440825
-13393155
-13345485
-13297814
-13250144
-13202474
-13154804
-13107134
-13059464
-13011794
-12964124
-12916454
-12868784
-12821113
-12773443
-12725773
-12678103
-12630433
-12582763
-12535093
-12487423
-12439753
-12392082
-12344412
-12296742
-12249072
-12201402
-12153732
-12106062
-12058392
-12010722
-11963052
-11915381
-11867711
-11820041
-11772371
-11724701
-11677031
-11629361
-11581691
-11534021
-11486350
-11438680
-11391010
-11343340
-11295670
-11248000
-11200330
-11152660
-11104990
-11057320
-11009649
-10961979
-10914309
-10866639
-10818969
-10771299
-10723629
-10675959
-10628289
-10580618
-10532948
-10485278
-10437608
-10389938
-10342268
-10294598
-10246928
-10199258
-10151588
-10103917
-10056247
-10008577
-9960907
-9913237
-9865567
-9817897
-9770227
-9722557
-9674886
-9627216
-9579546
-9531876
-9484206
-9436536
-9388866
-9341196
-9293526
-9245856
-9198185
-9150515
-9102845
-9055175
-9007505
-8959835
-8912165
-8864495
-8816825
-8769154
-8721484
-8673814
-8626144
-8578474
-8530804
-8483134
-8435464
-8387794
-8340124
-8292453
-8244783
-8197113
-8149443
-8101773
-8054103
-8006433
-7958763
-7911093
-7863422
-7815752
-7768082
-7720412
-7672742
-7625072
-7577402
-7529732
-7482062
-7434392
-7386721
-7339051
-7291381
-7243711
-7196041
-7148371
-7100701
-7053031
-7005361
-6957690
-6910020
-6862350
-6814680
-6767010
-6719340
-6671670
-6624000
-6576330
-6528660
-6480989
-6433319
-6385649
-6337979
-6290309
-6242639
-6194969
-6147299
-6099629
-6051958
-6004288
-5956618
-5908948
-5861278
-5813608
-5765938
-5718268
-5670598
-5622928
-5575257
-5527587
-5479917
-5432247
-5384577
-5336907
-5289237
-5241567
-5193897
-5146226
-5098556
-5050886
-5003216
-4955546
-4907876
-4860206
-4812536
-4764866
-4717196
-4669525
-4621855
-4574185
-4526515
-4478845
-4431175
-4383505
-4335835
-4288165
-4240494
-4192824
-4145154
-4097484
-4049814
-4002144
-3954474
-3906804
-3859134
-3811464
-3763793
-3716123
-3668453
-3620783
-3573113
-3525443
-3477773
-3430103
-3382433
-3334762
-3287092
-3239422
-3191752
-3144082
-3096412
-3048742
-3001072
-2953402
-2905732
-2858061
-2810391
-2762721
-2715051
-2667381
-2619711
-2572041
-2524371
-2476701
-2429030
-2381360
-2333690
-2286020
-2238350
-2190680
-2143010
-2095340
-2047670
-2000000
-1992172
-1984344
-1976516
-1968688
-1960861
-1953033
-1945205
-1937377
-1929549
-1921722
-1913894
-1906066
-1898238
-1890410
-1882583
-1874755
-1866927
-1859099
-1851272
-1843444
-1835616
-1827788
-1819960
-1812133
-1804305
-1796477
-1788649
-1780821
-1772994
-1765166
-1757338
-1749510
-1741683
-1733855
-1726027
-1718199
-1710371
-1702544
-1694716
-1686888
-1679060
-1671232
-1663405
-1655577
-1647749
-1639921
-1632094
-1624266
-1616438
-1608610
-1600782
-1592955
-1585127
-1577299
-1569471
-1561643
-1553816
-1545988
-1538160
-1530332
-1522505
-1514677
-1506849
-1499021
-1491193
-1483366
-1475538
-1467710
-1459882
-1452054
-1444227
-1436399
-1428571
-1420743
-1412915
-1405088
-1397260
-1389432
-1381604
-1373777
-1365949
-1358121
-1350293
-1342465
-1334638
-1326810
-1318982
-1311154
-1303326
-1295499
-1287671
-1279843
-1272015
-1264188
-1256360
-1248532
-1240704
-1232876
-1225049
-1217221
-1209393
-1201565
-1193737
-1185910
-1178082
-1170254
-1162426
-1154599
-1146771
-1138943
-1131115
-1123287
-1115460
-1107632
-1099804
-1091976
-1084148
-1076321
-1068493
-1060665
-1052837
-1045010
-1037182
-1029354
-1021526
-1013698
-1005871
 -998043
 -990215
 -982387
 -974559
 -966732
 -958904
 -951076
 -943248
 -935421
 -927593
 -919765
 -911937
 -904109
 -896282
 -888454
 -880626
 -872798
 -864970
 -857143
 -849315
 -841487
 -833659
 -825831
 -818004
 -810176
 -802348
 -794520
 -786693
 -778865
 -771037
 -763209
 -755381
 -747554
 -739726
 -731898
 -724070
 -716242
 -708415
 -700587
 -692759
 -684931
 -677104
 -669276
 -661448
 -653620
 -645792
 -637965
 -630137
 -622309
 -614481
 -606653
 -598826
 -590998
 -583170
 -575342
 -567515
 -559687
 -551859
 -544031
 -536203
 -528376
 -520548
 -512720
 -504892
 -497064
 -489237
 -481409
 -473581
 -465753
 -457926
 -450098
 -442270
 -434442
 -426614
 -418787
 -410959
 -403131
 -395303
 -387475
 -379648
 -371820
 -363992
 -356164
 -348337
 -340509
 -332681
 -324853
 -317025
 -309198
 -301370
 -293542
 -285714
 -277886
 -270059
 -262231
 -254403
 -246575
 -238747
 -230920
 -223092
 -215264
 -207436
 -199609
 -191781
 -183953
 -176125
 -168297
 -160470
 -152642
 -144814
 -136986
 -129158
 -121331
 -113503
 -105675
  -97847
  -90020
  -82192
  -74364
  -66536
  -58708
  -50881
  -43053
  -35225
  -27397
  -19569
  -11742
   -3914
    3914
   11742
   19569
   27397
   35225
   43053
   50881
   58708
   66536
   74364
   82192
   90020
   97847
  105675
  113503
  121331
  129158
  136986
  144814
  152642
  160470
  168297
  176125
  183953
  191781
  199609
  207436
  215264
  223092
  230920
  238747
  246575
  254403
  262231
  270059
  277886
  285714
  293542
  301370
  309198
  317025
  324853
  332681
  340509
  348337
  356164
  363992
  371820
  379648
  387475
  395303
  403131
  410959
  418787
  426614
  434442
  442270
  450098
  457926
  465753
  473581
  481409
  489237
  497064
  504892
  512720
  520548
  528376
  536203
  544031
  551859
  559687
  567515
  575342
  583170
  590998
  598826
  606653
  614481
  622309
  630137
  637965
  645792
  653620
  661448
  669276
  677104
  684931
  692759
  700587
  708415
  716242
  724070
  731898
  739726
  747554
  755381
  763209
  771037
  778865
  786693
  794520
  802348
  810176
  818004
  825831
  833659
  841487
  849315
  857143
  864970
  872798
  880626
  888454
  896282
  904109
  911937
  919765
  927593
  935421
  943248
  951076
  958904
  966732
  974559
  982387
  990215
  998043
 1005871
 1013698
 1021526
 1029354
 1037182
 1045010
 1052837
 1060665
 1068493
 1076321
 1084148
 1091976
 1099804
 1107632
 1115460
 1123287
 1131115
 1138943
 1146771
 1154599
 1162426
 1170254
 1178082
 1185910
 1193737
 1201565
 1209393
 1217221
 1225049
 1232876
 1240704
 1248532
 1256360
 1264188
 1272015
 1279843
 1287671
 1295499
 1303326
 1311154
 1318982
 1326810
 1334638
 1342465
 1350293
 1358121
 1365949
 1373777
 1381604
 1389432
 1397260
 1405088
 1412915
 1420743
 1428571
 1436399
 1444227
 1452054
 1459882
 1467710
 1475538
 1483366
 1491193
 1499021
 1506849
 1514677
 1522505
 1530332
 1538160
 1545988
 1553816
 1561643
 1569471
 1577299
 1585127
 1592955
 1600782
 1608610
 1616438
 1624266
 1632094
 1639921
 1647749
 1655577
 1663405
 1671232
 1679060
 1686888
 1694716
 1702544
 1710371
 1718199
 1726027
 1733855
 1741683
 1749510
 1757338
 1765166
 1772994
 1780821
 1788649
 1796477
 1804305
 1812133
 1819960
 1827788
 1835616
 1843444
 1851272
 1859099
 1866927
 1874755
 1882583
 1890410
 1898238
 1906066
 1913894
 1921722
 1929549
 1937377
 1945205
 1953033
 1960861
 1968688
 1976516
 1984344
 1992172
 1999999
 2047670
 2095340
 2143010
 2190680
 2238350
 2286020
 2333690
 2381360
 2429030
 2476701
 2524371
 2572041
 2619711
 2667381
 2715051
 2762721
 2810391
 2858061
 2905732
 2953402
 3001072
 3048742
 3096412
 3144082
 3191752
 3239422
 3287092
 3334762
 3382433
 3430103
 3477773
 3525443
 3573113
 3620783
 3668453
 3716123
 3763793
 3811464
 3859134
 3906804
 3954474
 4002144
 4049814
 4097484
 4145154
 4192824
 4240494
 4288165
 4335835
 4383505
 4431175
 4478845
 4526515
 4574185
 4621855
 4669525
 4717196
 4764866
 4812536
 4860206
 4907876
 4955546
 5003216
 5050886
 5098556
 5146226
 5193897
 5241567
 5289237
 5336907
 5384577
 5432247
 5479917
 5527587
 5575257
 5622928
 5670598
 5718268
 5765938
 5813608
 5861278
 5908948
 5956618
 6004288
 6051958
 6099629
 6147299
 6194969
 6242639
 6290309
 6337979
 6385649
 6433319
 6480989
 6528660
 6576330
 6624000
 6671670
 6719340
 6767010
 6814680
 6862350
 6910020
 6957690
 7005361
 7053031
 7100701
 7148371
 7196041
 7243711
 7291381
 7339051
 7386721
 7434392
 7482062
 7529732
 7577402
 7625072
 7672742
 7720412
 7768082
 7815752
 7863422
 7911093
 7958763
 8006433
 8054103
 8101773
 8149443
 8197113
 8244783
 8292453
 8340124
 8387794
 8435464
 8483134
 8530804
 8578474
 8626144
 8673814
 8721484
 8769154
 8816825
 8864495
 8912165
 8959835
 9007505
 9055175
 9102845
 9150515
 9198185
 9245856
 9293526
 9341196
 9388866
 9436536
 9484206
 9531876
 9579546
 9627216
 9674886
 9722557
 9770227
 9817897
 9865567
 9913237
 9960907
10008577
10056247
10103917
10151588
10199258
10246928
10294598
10342268
10389938
10437608
10485278
10532948
10580618
10628289
10675959
10723629
10771299
10818969
10866639
10914309
10961979
11009649
11057320
11104990
11152660
11200330
11248000
11295670
11343340
11391010
11438680
11486350
11534021
11581691
11629361
11677031
11724701
11772371
11820041
11867711
11915381
11963052
12010722
12058392
12106062
12153732
12201402
12249072
12296742
12344412
12392082
12439753
12487423
12535093
12582763
12630433
12678103
12725773
12773443
12821113
12868784
12916454
12964124
13011794
13059464
13107134
13154804
13202474
13250144
13297814
13345485
13393155
13440825
13488495
13536165
13583835
13631505
13679175
13726845
13774516
13822186
13869856
13917526
13965196
14012866
14060536
14108206
14155876
14203546
