# Supplementary material for: Study of the Cardiotoxicity of Venenum Bufonis in Rats using an 1H NMR-Based Metabolomics Approach
Source: PLoS One. 2015 Mar 17;10(3):e0119515. doi: 10.1371/journal.pone.0119515 (PMC4363591; doi:10.1371/journal.pone.0119515)
Supplement: S1 File — (ZIP) [file pone.0119515.s003.zip › VB-SERUM DG/nmr/sh1-1/10/pdata/1/auditp.txt]

##TITLE= Audit trail, TOPSPIN		Version 3.0
##JCAMPDX= 5.01
##ORIGIN= Bruker BioSpin GmbH
##OWNER= root
$$ E:/kly/dongge/data/nmr/nmr/sh1-1/10/pdata/1/auditp.txt
##AUDIT TRAIL=  $$ (NUMBER, WHEN, WHO, WHERE, PROCESS, VERSION, WHAT)
(   1,<2013-10-05 21:03:12.025 +0800>,<root>,<BRUKER-HP>,<go>,<TOPSPIN 3.0>,
      <created by zg
	started at 2013-10-05 20:59:14.234 +0800,
	POWCHK enabled, PULCHK disabled,
       configuration hash MD5:
       7B E2 58 DB FA DD 81 6D AE F0 04 F5 F5 D8 9C F4
       data hash MD5: 32K
       AE 65 0B E8 EE 17 AB E6 64 67 79 E2 CD 00 27 6D>)
(   2,<2013-10-05 21:07:25.900 +0800>,<root>,<BRUKER-HP>,<proc1d>,<TOPSPIN 3.0>,
      <Start of raw data processing
       efp LB = 0.3 FT_mod = 6 PKNL = 1 PHC0 = -93.02845 PHC1 = -26.63512 SI = 32K 
       data hash MD5: 32K
       2A BC 67 74 09 D0 3E 1B A5 30 E2 1E 8E 0D 6D 16>)
(   3,<2013-10-05 21:07:26.758 +0800>,<root>,<BRUKER-HP>,<proc1d>,<TOPSPIN 3.0>,
      <apk 
       data hash MD5: 32K
       63 1C C7 E8 2F D4 95 14 4D 91 7F 00 67 AB 34 0F>)
(   4,<2013-10-05 21:07:34.730 +0800>,<root>,<BRUKER-HP>,<proc1d>,<TOPSPIN 3.0>,
      <pk fgphup PHC0 = 107.7148 PHC1 = -212.4 
       data hash MD5: 32K
       40 FA 4C 5B 0E 8D B4 23 6D 8A BB 9C 21 41 F3 87>)
(   5,<2013-10-07 14:39:20.645 +0800>,<Thinkpad>,<THINKPAD-THINK>,<proc1d>,<TOPSPIN 2.1>,
      <pk fgphup PHC0 = 61.59063 PHC1 = -97.6 
       data hash MD5: 32K
       D4 06 FE D3 A9 8D 96 9D AC 81 7D FA 96 1B 14 F3>)
(   6,<2013-10-07 14:40:19.210 +0800>,<Thinkpad>,<THINKPAD-THINK>,<proc1d>,<TOPSPIN 2.1>,
      <pk fgphup PHC0 = -39.26733 PHC1 = 72 
       data hash MD5: 32K
       82 5D A3 F1 2F 07 C6 AA 4A 46 73 35 AE A5 2A CE>)
(   7,<2013-10-07 15:15:10.517 +0800>,<Thinkpad>,<THINKPAD-THINK>,<proc1d>,<TOPSPIN 2.1>,
      <pk fgphup PHC0 = -18.8407 PHC1 = 28 
       data hash MD5: 32K
       47 3D 70 ED 39 6A E4 9E B2 B7 4E 67 AE C2 5D 9E>)
##END=

$$ hash MD5
$$ 93 83 C1 CF D2 81 0A AB 45 49 2B 98 15 93 6C 23
