# Supplementary material for: Study of the Cardiotoxicity of Venenum Bufonis in Rats using an 1H NMR-Based Metabolomics Approach
Source: PLoS One. 2015 Mar 17;10(3):e0119515. doi: 10.1371/journal.pone.0119515 (PMC4363591; doi:10.1371/journal.pone.0119515)
Supplement: S1 File — (ZIP) [file pone.0119515.s003.zip › VB-SERUM DG/nmr/sh1-10/10/pdata/1/auditp.txt]

##TITLE= Audit trail, TOPSPIN		Version 3.0
##JCAMPDX= 5.01
##ORIGIN= Bruker BioSpin GmbH
##OWNER= root
$$ E:/kly/dongge/data/nmr/nmr/sh1-10/10/pdata/1/auditp.txt
##AUDIT TRAIL=  $$ (NUMBER, WHEN, WHO, WHERE, PROCESS, VERSION, WHAT)
(   1,<2013-10-05 22:22:46.193 +0800>,<root>,<BRUKER-HP>,<go>,<TOPSPIN 3.0>,
      <created by zg
	started at 2013-10-05 22:18:48.823 +0800,
	POWCHK enabled, PULCHK disabled,
       configuration hash MD5:
       7B E2 58 DB FA DD 81 6D AE F0 04 F5 F5 D8 9C F4
       data hash MD5: 32K
       9D C2 31 B0 C2 61 D6 E5 A8 58 0C C3 73 20 F4 A1>)
(   2,<2013-10-05 22:23:57.267 +0800>,<root>,<BRUKER-HP>,<proc1d>,<TOPSPIN 3.0>,
      <Start of raw data processing
       efp LB = 0.3 FT_mod = 6 PKNL = 1 PHC0 = -93.02845 PHC1 = -26.63512 SI = 32K 
       data hash MD5: 32K
       54 95 5B E6 07 20 CA 98 B4 02 9F A3 1C 05 22 30>)
(   3,<2013-10-05 22:23:58.764 +0800>,<root>,<BRUKER-HP>,<proc1d>,<TOPSPIN 3.0>,
      <apk 
       data hash MD5: 32K
       2F 72 43 04 53 94 87 10 E1 3D 96 D3 42 A2 9C 4E>)
(   4,<2013-10-05 22:24:22.024 +0800>,<root>,<BRUKER-HP>,<proc1d>,<TOPSPIN 3.0>,
      <pk fgphup PHC0 = -169.2137 PHC1 = -338.8 
       data hash MD5: 32K
       89 26 D7 59 80 F6 80 F7 E8 2C AC 46 30 53 63 69>)
(   5,<2013-10-07 15:27:39.915 +0800>,<Thinkpad>,<THINKPAD-THINK>,<proc1d>,<TOPSPIN 2.1>,
      <pk fgphup PHC0 = 23.38738 PHC1 = -37.6 
       data hash MD5: 32K
       7A C4 66 4E 01 F8 34 56 CC 9E 00 81 01 FF 46 1C>)
##END=

$$ hash MD5
$$ 02 70 97 6C 02 A1 9F 9F CF CA C3 0E B3 34 CE 5A
