# Supplementary material for: Study of the Cardiotoxicity of Venenum Bufonis in Rats using an 1H NMR-Based Metabolomics Approach
Source: PLoS One. 2015 Mar 17;10(3):e0119515. doi: 10.1371/journal.pone.0119515 (PMC4363591; doi:10.1371/journal.pone.0119515)
Supplement: S1 File — (ZIP) [file pone.0119515.s003.zip › VB-SERUM DG/nmr/sh1-10/10/pdata/1/title]

sh1-10
