# Supplementary material for: Study of the Cardiotoxicity of Venenum Bufonis in Rats using an 1H NMR-Based Metabolomics Approach
Source: PLoS One. 2015 Mar 17;10(3):e0119515. doi: 10.1371/journal.pone.0119515 (PMC4363591; doi:10.1371/journal.pone.0119515)
Supplement: S1 File — (ZIP) [file pone.0119515.s003.zip › VB-SERUM DG/nmr/sh1-2/10/pdata/1/1r]

<NMRabc>
<Version>4.9.9.9</Version>
<Spectrum Name="sh1-2
">
<Main>
<Dimensions>1</Dimensions>
<DefaultDim>0</DefaultDim>
<Complex>no</Complex>
<Phaseable/>
<Representation>(r,i)</Representation>
<Window Dim="f1">
<MHz>500.099945</MHz>
<From>-5.192803</From>
<To>14.803200</To>
<Points>32768</Points>
<OriginalPoints>32768</OriginalPoints>
<TimeOrigin>0.000000</TimeOrigin>
</Window>
<Window Dim="f0">
<MHz>300.000000</MHz>
<From>-0.003333</From>
<To>3.330000</To>
<Points>1</Points>
<OriginalPoints>1</OriginalPoints>
<TimeOrigin>0.000000</TimeOrigin>
</Window>
<Values>
<Format>FLOAT32</Format>
<Endian>LITTLE</Endian>
<Ordering>1</Ordering>
<Interleaved>Yes</Interleaved>
<Compression>
<Method>none</Method>
<Max>368370368.000000</Max>
<Min>-2213880.000000</Min>
</Compression>
<TotalBytes>131072</TotalBytes>
<Points>
oEReScBkZElwIUxJAPBRSRB6VkkAJEJJUJNNSTBRS0nw9T9JoAUzSaDOOklgX0BJ
0EdDSfAVRUlAbTRJ4NwxSXAeNkmg5z1J8DUsSQCrIknQgjJJkBcxSVDVKUmwGChJ
cPAmSaBlIEmg+ShJ8CUZSZBOFkmQiB5J4GYbSaDdHkkg/xtJQPwKSUBK90jAB/tI
IHARSXCMF0mQhxhJEIgSSQCU90gAKs1I4AbwSACxAkngCxNJUCoRSWAPDEkgltRI
gHTCSAB500hAFuVI4OjXSOCKw0igG7lIIPrCSGDFwkhA7KFIgKi4SOBjt0hgTJNI
gFxgSMAYhEjAaaZIIP+6SMBmt0iA15NIwMmVSABsiEiAgZFIoMOBSAAxM0iAqoFI
QAx8SACkhUhgZoNIgPFkSGBJi0iAW49IYCukSEAen0iAcz9IgHlTSECPXkgAphpI
gB8aSACSzUeAPPRHgIX8RwAHzEfAXS9IwKgkSEDTGUiAdRRIgLvfRwBE4EeAuoVH
AJiGRwCdf8cA8MrHAIqVRgBMO0YAEKdGAEM7RwA610YA0M/FAKhDxwAKs8aAC5/H
gG/BxwBM5seA5OfHALrKx4DuusfAYBLIADIsyAAs6scA+u7HgK/Kx0CzIsgAHhbI
wDsIyABMFMgAYULIgF1WyEC8esjAlkHIwC9XyABPbciAD17IwNVJyOAjg8jAp4DI
AEtJyID5T8iAe3nIwB+HyGDAociA+qbIYCqayKDinshALZLIoGmvyGD5l8jAd5fI
oJGFyMDfi8jAEL7IIADFyEBjuMjAr6rIwNGuyEAvvMhA+qjI4J+6yADnwsgAlq3I
YGvOyKChusggc73IoGneyIBH6sjgjMzI4FHVyKCN3MhgyMrIACDiyHAYB8ngSwfJ
4In3yKCE68ightbIQFDdyIDz98gQSxPJUOshyeCdEckAMN7IgGDPyKBrBsnAuvrI
AOMIyTAyEslg0x3JEKkUyVAnEsnQyxnJkPUgyVCzFMmgNh7JcGUjyZDIHcmA4ybJ
AJIiyQA5LsnQXR3J0MwhyQDjHsmAUSHJ0M8hyXDfIsnQqxzJsOUmyZDiRclAdj3J
INkzySBQN8lgiT/J4HkxyWAaL8mgnTXJ8IAvyaAhN8kAmjPJ4CovyUAEMcnwDzbJ
gOVOyYBoT8nApUrJEJ1XycB6WclwbVTJkNFOydCFU8lgyWfJMOVlyVCyYckwPVfJ
IJdNyfCESsmgsVfJgLhyyXCibMkwbW/JoDRYySDDZckwXVfJcH9ZySDKWsngdWbJ
wDBhyYBvYckAcWHJMPViybArbcmQsXfJYBx1yfADesnwHXbJ4CN7yeBQgclwhmbJ
GFCAydDRgMnwFILJgMaByVBlbslgYX7J4PSByQCIg8nIRYXJYGCGyagei8mYWYbJ
aJKDyUDIg8nwqnfJMCl4yZgEisnQxYbJ6IWJycjthcnIUovJePCJyYjCismYvYbJ
mJOJyRBqi8kgpojJAJeMySCVicmQwZjJYG+eyVhkmslI6JTJeIyMyUgrj8no7IbJ
II2QyQhUlcnoG5DJEL+OycDvl8kohpLJQI2RyUh6nsn4Y5nJoKqgyejFl8m4c53J
KI6gyQCRmsko2pXJ0D2XyRCSlsmAA5DJWLWKyaA2msn4saDJ6NqbyVhYmcn4B6LJ
UAykyWiAoMmonaLJgNimyRD8o8lYr5rJwKudyWBcp8mA/K3JsNOvybD5qcnYG7XJ
EEGyyVjBscmwAa7JKM2nyUhLnclIeazJGCOtyeAXp8kAE6zJQEeuyehqp8mog6nJ
WB6uyUBLt8lQRKzJ8CukyajGqcn4rKnJoJKqyTC/rckYWazJWN21yXARtMkwrqzJ
ULKsySDcpcm4aq/JCOatyWCJuMnYYLHJqHqtydCbsclgKq3JwC2yyUC7rMm4HanJ
EEvAyUDru8lAK7XJWDi4yeBwucl4ssDJUGLHyVByv8mweLfJ0MG9yZBJwskQ3cXJ
aPTGySCwu8nAFa3J0CKwyaDLu8mI1bzJcFXByfDBxMkwtb7JKNm6yfAxxcmY2cLJ
AD/AyVCDx8mI5MfJMD/AybAbvclw5LvJUOW9yUBFyMkwmcjJ0HXOyTjCzMkQHMbJ
MEzJyeByzcnwwdbJEJHPyQhk0sngaM3JmGXMyaiSxMnA+LzJ4KnIybBA1ckYTdfJ
sD/NyaCn0MnAydDJ+IPRyWBgy8kQ7sXJSPXEyXhyw8mQ1c/JEODKyVjAwckoVcbJ
IBzCyWBixcnogdDJGB3PyRBlzsnYms/JWKnHyfjZzMkY6cXJGDvJySCT0sk4UMjJ
yLLOyYBRzcnoONLJgCPQyTg80sno8M7J6IXSyRAz0cmoP9PJADnWybh/1Mk4IMrJ
mD/Lydjbzsn4cs3JGOTZyRjP4cmgiNHJmODKybj50smgZtfJIDDOyYiM2MnQudTJ
kKfOycgIyMlgmcjJYOjVyRjr1smwauPJ2L7dyYBm0smwsNnJ2LHUyeg118nYguDJ
COveyeiC2MmYY9rJQIHdyQBy08lAq9DJEJXQyYAA1cl4os7J+MPayYDB5ckI0eLJ
OAzryWgx4smQeNbJqDfXyUho2MkYVNfJ+B/RycA208ngqdfJUJbUyQC/2cmIDufJ
KPzoyWhz4Mk4Q9DJaKTVyQDo1smwyNXJoGnXyahC3MlA6djJ4H3YyZCO5ck4CuLJ
CG7dyUgN3MnoNeXJuMTfyaBp4slgUd7JYGzgyVC82cngk9TJ2PXmyaDy5ck43uXJ
ULDlyWAp4skoP+TJKDLcyeiu48lorufJmNzgyShB2MlY3tDJYMrZyYCE48nAROXJ
EDbsyUjs4cl4OOXJ0ELhyegj18koH9zJOMTfyUhO2snwXN7JgBLiyZCN5smI7eDJ
iD7aydAW3cnIsN/JKN3nycib6MmwQOXJWNfbydhr4Mng7d7JuEfayRAW48mYCObJ
cAjfyWgo6skwRejJOO3lyQDJ38nwCN7JCBDdySCB5MnAtO3J4NfoyUiE6cmoiOvJ
MHjryVAs8cnAQuzJ8Ibtybil9Mn4TevJOJPtycD+7skotO3J+ELpyZh46MnQmOjJ
SJTmyRjy5slonunJYNfxyZCm7MkoN+HJ4OLgyfBf7ckgc+PJCJnkyRCO7skINOnJ
YBfmyYCg88lI0fbJgD7pyejZ3slgj+PJWKfyyUgu78k4R+rJyIPuyTgH+cnQgvDJ
2OrjyTAC3skgOujJgMPnyZDl6clw6unJEH/lyRjA7ckYyfDJODDwycD56smQqefJ
yHzgyShe5MnodejJWCnayThl08nI6dvJCFvfyaCd4skAs9vJ2MbfyaiE48moTuPJ
sEjeyQDf4cnIWejJSEXmyVip4smInebJuCryyeDu7cmw6OvJiAXkycjZ4snYmOjJ
4IvrySCm8Ml4rPDJYM3xyZCn8cnYzPDJYOrqyTCC7cmohOvJGBDzyajV58mQ2ujJ
qNviyahC58nwF+/J6Ezwydgf98m4jPHJyC71yUiI9smon/DJqEXuySgD8skg+fLJ
6NroyYjF38nQK+LJkJr0yZjl8MkgOezJYPjyydA48slom+jJ4HDsycis7MmwcuLJ
yDjnybD258nQ++rJsIPryXDq7MkQtOjJIHLpyQDs78nAbOnJoLzpyRDp7clgFefJ
SDjqyUAY8MmQjvDJiI3syeA57MkIm+/J6DfryWDK6MkQOunJcHPpyUC++8n4EfLJ
wErryQgu7ck4J+fJ4FjqyaBJ6MkgguLJwPHdyeBp48noZ+HJwP3hyUgw5MmgEejJ
gPrtydCp6clgoujJCHrsydiR7cmguPDJ8MroyUDj7MmA7+3JmArpyTgB7skoIOfJ
CA7jybhR38mIEN/JSMHiyYiQ58koBufJwDbfycjQ5MnIv+DJMAXoyWCq8smA2/DJ
aNzsydB67MnQ8fLJcGT7yXBd8MlYp/LJ2KDxydiz88k4HfjJsDPyyVDE6cmwD+jJ
qEzjydgS2snA9dvJAGDnyYhb48n4wezJmFHyybhV68lY2O3JUBzpyZiy28mAzuPJ
mLXiyRgJ68lwp+3JWOTryagN88lgvebJMNHqyehk7clYA+7JAIb4ydB488n4x+rJ
IDDjyQBw4Mm4sOfJgFn0yXAH/8k4KvfJ+M3lybih58lQdO3JoNfnyQC/68lgluPJ
SFreyUBJ6Ml4ienJgIrlyYAL3cmYz+rJSLbqyXB44ckYePDJ+E3nyTje7MnwqPHJ
+CzyyTB6+cnwj+zJeL7ryfgP9MlwL/XJuGjsyVBQ5skoNe/JuGn2yUC+9Ml41ujJ
GKnlyXDC58lw8O7JsHDqySAR6Mk4aOfJaGXqyTh658kAEe3J6Mr1ybC+7ckwf/LJ
CG3ryUBT5skYVuLJQBjfyQis68mgCejJcH7hyRD34MmQp+7JWK70ySh/8MnoRu7J
uGDlybDY3sl4ReLJCM/nydBz58lgMerJSIHvyUh/+MlYMPPJIDroycgn4slgBuLJ
0FHiyegi0cnoodfJEJDryVjP48kIhOjJ8BfzydDb6MmweuzJeM3jyVjr5snIjuDJ
sCHbybBI4MmYh+LJeOfhyWCh4MmgJ+nJyFfvyRDO+8lAWPbJ4NHnyYhL7MnIQ+/J
iK3uyeiW6MmA5uPJWPvayfBn5MnIneDJkFvkyVim4MkQ0eDJsPfnyQgv6Mmg7O7J
wMr0ycDF7MlAffDJ2K7uyVgP8sloI+vJQDbmyaAw6smQXu/JcF7vyUh+68n4Q+jJ
8ELgyehv48nQTuLJKLHhydDe8slIyfDJAPzyyUiQ8slw3urJIGrwyVBI9MlQu+zJ
6KTlybDf38mwGujJyG/tyag58cmANerJcO3qybj79ckIIfLJOFj1yUht+MnAZ+7J
KEjqydgb6cn4NPDJ2C7vycDq6cmo/uzJKEfxyUDJ68kIU+bJQKzxyTDR8slQLOvJ
EKTvyVg85Mm4Dd7JSE/rydjE88noZPLJIH71ydB258mwyubJwKzryVC/88lQ0/HJ
MCvsyRi68cmAlPTJmG/xybjL7ckoq+rJuDrtyWhd68nIr+/JaGHnyXDk5slQU+LJ
qP3byUgS58kwXeLJ4LfiydB24snoTujJ+A3wyXgc8cmInuzJGKHhyXDF48mwUuPJ
IDnsydC58sng7PPJACPvyShl7sngD/PJoNXhyXDy58l4cObJGJv1yeB/8cm4pPPJ
YNrryeC/6Mkw6+TJMKDlyUAy6MnoYO7JuCvryfCQ9ckg1e3JwOnkyaCh4skImefJ
oCLmyfDY58kAQ/LJyHnvySB98smgue/J+Djsybgr7slApvHJ2Cf2yWAI8cnQ5e/J
iJ7kydiG38lgldnJuO3eyTAn48m4fePJAKDkyZCf5skAuObJ+BLryQii4snIIOTJ
oDPvybBZ7MkYgfDJULvqyZh38clg2fTJaK/qyYhG5cmoXOjJcPDuydCB7cmw/O3J
gNLtyZBM4cn43ufJWMTsyYBM8ckQ8/rJ4MHxyeAs6MmQG+HJ8PnxyeC19cmwxujJ
OL7ryUjb7slQQenJ4Hnzyagj88k4/uzJ0NXnyUDY8slY+O/JOIHpyRh36clwtfXJ
0A75ybB28MlAqOzJgI3uydBW68m43+fJIO70ydBy7smg2+bJcMLwyQD568nQtu3J
2EDvycCv6ckoY/LJ4FXnyXiL68kASPDJoEf4ydCV9cl4jfjJsIXzySC58slQn/fJ
AL3vyaBH8MkQvu3JmNz6yeB998lwXfTJqFv1yVDc9Mno8urJ8B/eyRCQ58lA9/TJ
6Hj0ySCC8slgQfLJiBLuySBp9sloOvPJ2F7wyRhE8ckAY+PJ2ETZybD538lgf+TJ
KMTiyVBQ18m4Vt/JyMvnyfhY8ckgrPTJyADqyWDM8sk4SvLJcBjsyRBc8MlYJenJ
cJnnyUgA4MlAK9/JYCfvyXA75clo8PDJuNnyyQj59MnY8PfJKKfyyUAB8skoTvjJ
wAf0yZgU88lAp+3JwBPuyXhJ78m49PTJeIP9yWBg9MkQje/JwLzryWDs9Mk4e/XJ
oJPqyUCx7cnALe3JoDTlyVBy3slwk+jJuODsyUCu5ckwoObJaLXryUAz9slIxfbJ
+BjuySCH9MmwqfvJ4L7zyZin5cnY7ujJID7uyZh25smIt+zJqLHsyeDD9skwXe7J
ECDtyaAK4snw49fJ8L7jybBA6Mmo2+3JIPfyyXC47slAaevJYBroyVAO5MnwA+3J
cBfyyXhe+Mkgav3J8GrryRCP78k4eO7J2O7qyRDu7MnAF/nJyMD5yYgS8Mnwz+nJ
sLzkyegE4smgbuXJ6IXlyYg/6Ml4et7JcBfRydCFycnIqtbJoOnkyfAI7Mmgou3J
YAbtyXB968loevDJaOTuyTgP8ck43PLJ8GHzydBm9ckYUezJAC7uyRBV7sl4rPDJ
CEbxydiw7slQj9/J+E7YyRjr3MnQwd3JuLDmyZiA7clwnerJuA/yyRg+7Mlw9urJ
CGzpyeiP38nozuXJSOr0yWCn8smw2NvJqIXiydDL7MnwNuTJSP3kyViI38l41OHJ
AAneyQA75MlY/N/J4N/qyfgk6sm4le3JOPfwyVDD78mIpeHJqJDiyfDc58lAsOPJ
ILbjyVAF6MlA4+/JgCD0yfCY/MkY6PXJAP7uyUDI8cmooe3JkK3zybh05clQLejJ
iG7tybDA6MkAWN/JYBPiyQg24MkgCeDJOFbnyfiq7cnIePDJIFbiyZAz6slIAOLJ
YCrryaDt78koMufJ+BruyXD658noLObJyI/qyQi+6smwYObJ8N3fyZjD5MnYWevJ
iNLuyfCO8ckYbezJIDfoyThX7skQ1fDJuEftyfiI5cngwefJyHXdyeBw5cmYWOXJ
YMffyaiE5sngaOrJsE/wyag398m4hvXJMIr0yThW7cnAH9/J2Ijiyeiy5snAm+nJ
2ETryUDY4sngTOPJWOnryUgm6MmQQeTJKG/iybBr5ckQGujJoG3ayRgG48mg6O7J
yG7xyWg588mosOfJCADvyaAY7MloKOrJyFbxyZhr8MloZfLJmNrkyXig78k4mOXJ
gMn0yWhM9sk48e/JKO75yajP9cnwrujJcK3yydhV68lIvOvJIMPyybhH78nQp+vJ
mJ3tyVj+9MnQB+7J8N71yZh7+MlYCvnJUNTtyWAW8clYZevJ4ELnyVAg7clYeePJ
qKLkyUiV58lYF+DJGM3pyWBB7MnoEujJoATqychg48mQO+PJiDntyQAb6sl4IefJ
ADfkyUBn38lA7uDJ+JvjybgB7Mkwa/TJuAf3ydBz7snQH+3JGFHtyZic7sloLO/J
AHfvyajj6clAIfTJyOPuybgI7skQDujJcDXwySCr6ckQtOjJgCXsyfgT+8kYWfPJ
gAX9yUB9+cnQh/PJiJTpyVjH6MnYku7JcFHpyTgU68kok+7JUEbryfjA28mAid3J
GPjiyViG4slgfdzJAFDeyagX6MlQY+rJWD/qych39cnoGPfJWIP4yaDt3MlQf+bJ
gJLqyYiS68lIMd/JyE3eyfDP7MnAMPXJgLvzyfju4MnA6d7J2KbryRA34Mno197J
AH7gybCm3skADOzJsDn2yYhM8skgge3J4CXpydhr6slgBunJ4Hr2ycg3+MmgZ+rJ
aNvqyVD04cnot+HJ+J3bydi438lgIt/JINrVyYBK2MmYh+nJMEHnyahz2cmQouDJ
CDzlyXj/88nIlfvJcHTvyTBl7slIF+zJuGrzyZiY78n4x+LJwF/nyYBS2MmIueHJ
KNjvyfie6smoa+fJiPHmyVCH5ckAHOnJKHnsyaA79MnIEOfJOKPqyShy8MloHu3J
eKTkyQjx2cn4g9/J8BrnyWiA58l4DuXJyI3pyeAw6cnYd+fJ8O3myRDu6cngXevJ
sOX2yUgh8smYzenJmCXsychI5cmAIufJ+DDnyQC85clI1uDJ+OnmyaBp7cmYVujJ
2C3iyein9smAafXJ6FThycgM18mY0NnJuDfcyWjk58koS+7JOHr1yeCT+ckYRfzJ
qLb4yWjv8MkwaePJkMLlybh85sn47eTJcMTcyUAx1MlAzeLJUNXkycho4slYvOjJ
UPTkydBD4MkQP+jJ6Pboyfg/6ck4Xe/JoGb2yfi38skgrfTJcE3rySgg68lQi/DJ
YDLvyRAK6MmwWeHJmEn1yZBm9ckwZu3JQFnuyZgl6cm4runJSJnryQiF+clwPO7J
2Ebwydhe7MmAYPPJyG/7ySid+slozvnJuMPsydDH5smQIfDJWKvtyVgZ6snY0ubJ
GOPiybjK5cn4cenJqKjsyZBi5sk4NOTJKBfkyaAw6ckIvu3JwJfxySBD9MlA9+zJ
cJ7sycjG7cno5OjJyKDwySgA6smoNe3JCETsyUhW5ckYwujJ4I3lyfgZ6clY7OvJ
KOToyVBd3sko3dbJ2DfmyWDg5ckokujJGDTryejl6snAm+zJYEnkyYiY9Mlg3ffJ
8DvtyeAR68kAPu3JcF/uycC16skoQ/LJgJHqybhj6MlYlu7JYGrsyagl48kgAOLJ
kCfpyeCr9MlQX/PJeI/vyVAl5clg7uDJwN/oydCD48lgcODJwN3oyXiT68kAD+7J
UPLhyaAq4cnw6OHJQMHcycCA3slAmO7J4IDoyfh268mA4/TJqETnyZCV5snIFfHJ
4MXqyYA/7slQe+rJAEPmyZCg7snYpezJQMjgyeiL48mAvuvJ+LHwycB46sloFu/J
CNbsyehV5slYtOjJyJfryTiA+cmw/vXJAMnxyUC/9cmo/+PJWAXlyZjn8Mnor+7J
+EzsychW5Mlol+vJwCTqyQBF68l4ufPJSETtycB46slgPfbJiJjzyeh268koIeXJ
cCjkyTj+4slgi+3JCDPxyXij6sl4X97JcPjpycC77MlwV/DJQMTsyViA5slwOPTJ
YP/vyeh/58mID+LJmM7sybCG8snIs/TJgPXsyRg76skYpvHJyKPryZja88no//DJ
eDDuyejo4skY++/JCJnzyfBc8sl4KvfJiLDvyXB/5slo2eXJyA7yycCm9MlgmuzJ
oHHhyege48ngQuzJOPzzyVBN7cnIr+fJYE7iyTB34slQMuvJiH/ryfAZ7MkY9+jJ
0Gfuyfgy7slAAuvJ4JbuyZAz8smwH+3J+DjtySiY78kYm+nJ6DnnydCd7ck4eu3J
gIntyQB48skYZO/J4JzkyRC818moW+XJ6EDoyZhh4skQ1/DJYCH5yfjC/snwxffJ
kJDlyVgP7snIsfjJsEf8ycA77slwGe/JQI3rybgo6skgCfLJAI7sySBQ8MlYYeHJ
OA7hyWB67cl4E/DJ2Kb5yeCP8MnI9unJmLjqyTiy4Mm4eerJMHPuyXBc68kQ0vHJ
4CT1ycAU88m4oPDJ4MvvyTAU7MlgPeLJoLPnyZAl98kgavXJKNfqyYji6cmQJOHJ
oGfwyZAn7smwZejJEDroyYDY68lII+/JKALyyVhz5cmAcOvJsErfyTC748nQh+jJ
qJLryZiE5snAR+nJaEDqyajI68moWPTJWIHtyeBZ8Mk4xezJMNvvyeiQ9Ml4c+vJ
kPXvyfjY7ckAbNrJKO7fyeBR48ngGOnJeET0yUBp8MlwtefJ4PTnyaD23snAn+XJ
oO3wydjO68lY+vfJ8Aj7yVgM+cmguPXJUD7uyfhk68m4pevJ8G/iyQiV6smgPeXJ
gGXjybhk5clYZObJ+EfuyahQ48mw+OLJOIbtybAy8Mn4F+bJUHbjyeiU58mYeOfJ
SN/qySBv8cmw0PPJOCjsydDV7cl4eeXJGHjnyRBv5cloaufJuIbmyZgu68m4ZPTJ
uFzyycjZ8MnAxfTJCLntyXC76smgG+vJQKXeybhZ7snIRubJ0C7iydDb4cmIBOzJ
0MzmyagH4Mlw0ufJOK7wySDA9cmQZ/bJ8NvxyRjQ5MlY6OfJaMbmyQCM7MmATvbJ
ECX4yVDp9snALerJ8CLlyUgj8cnYMvLJECnqySgt3slQSOHJSBLuybD26slA/ujJ
8EzryeBH6Mk4xenJcKzxyXiZ8ckYpPXJEPPtyViM7skQxO7J+DTlyWhv8skwN/HJ
sB3rybju8snQAPTJiP31ycC/+cmoEvLJCCnryUgM7MlY9OTJeOrwySBm9clor/PJ
kFziyUAV8MnIg+7J4K/nyXjX8smQ/+3JcFvoySAP6MkIYODJyPrvySDI/MkQuvHJ
gJHyydiJ8MmgEe7JKIzzyUAc68nwdenJqMzzybgA8sngOebJKMDgyVjI38nIWuXJ
UJLoyaB78ck4WOTJwEvvyaAB7cnI7+fJeDDtyWBk8Mm4SvLJQCTxyeBo+8kAJPPJ
QILvybCB48nY3eHJgGbkybhb8Mlg4O7JUJ3qyQAh7ckwEu/JeDvyydA358ngrOTJ
+AXhyZCW4cmAUuDJyK7nyWj76Ml4P/HJoN3yyQCM7cnoRO/JqPD1yVBD8MnQgvHJ
ML7zydhN78kIUOfJeK3hybCs4sm4qujJgLHgyUC658mYxOnJkG3xychp8cnoROjJ
uNjsyYAR6ckYZOjJ2GnrybAM6clA4uTJED7wyfAM9clANfHJ2E/0yfCa8ckoZurJ
kMXhydAL7sn4SOrJEHfzycBP9MmwAvjJwDH3yZAn58kYhOnJGNfmyZgx6slon+/J
eA3ryXhy8snouPfJWPL0yagR68kYnerJ2MzsyYAG+8k41/nJuN30ycDy+cmwZ/LJ
8EnnyZie5cmoT+XJWLXpybC+7clQrPLJeAvzycAc7slIHubJ0H3uyeh/78k4hezJ
2Hb0yagY58l4quXJ4B7hyXCE6ck4cefJSAflyUDD8MkI0PHJsOjsyRiQ8MlAe+jJ
IE3wyRj69MmY0ezJ8PHryUie68k4fenJIH7nyaB658nA0ubJkJDoyaja4Mkw29nJ
yIfYyUD+5ckozujJaKznyZAM8cngtu/JcILxyShj5clgjeXJeLXiySga58lQAujJ
4KnlyeDR7skw9eDJeFnnyaAD7MmQdu7JWNPryaBl5MlgnezJaG7zyWCl9clIEfHJ
YHHuydi45clYCunJECjqyQD15MmguOXJ+DDpyQCw5MnQberJkA3nySg368mg0evJ
6GHqyQDG5cngNeXJMNriyfhZ6cm4ieDJKH3hyRhc5cnY5OnJcL3oyUj168nQkunJ
6MXqyTDl68nAzPPJyJTnydAF5cnA6ufJyN/gybCf58l4nurJUAzsyUBt7MmgDfPJ
OJTvyZgD7MnAMuzJKFDiyQCj6MnwtuzJwFToyWCP4ckAyuXJiHfxyaDA8snAzvDJ
MLDhyaCq5cnY1u3J6Hr4ydAH+MlwY/rJWEz6yYAG8smYaO7JMMfvyUCj78lgnuvJ
6P3xyWjv7skwbubJwEviySB95smYI+HJ6OraybCk38kQi+3JSH3syfgG88l4FPbJ
eC/qyRB838mAq9vJ8DTkyUDX4sl4Te3JGIf2yZCQ8cn4ivfJiGX6yTAq9slgSvTJ
iPbuyaCw6Mn44/DJOPzwychu4sl4b+rJSFv3yTSfAMrgT/fJ6NTrySjU8MkI1OvJ
GKzoyYjw4Mloau7JgG3uyQh16MlI9ezJkDjkyaiw78lQJ+7JmB3jybAZ58nI0+rJ
YEThycCo3sngEufJMCnmyZiH48mg+ujJoNDwyeiK6smoGubJ2KfmycC57Mn4PO/J
6KzuyZhy6cmQZO7JAJHqyTBX6cnQbejJGAv1yUDU8MkAtOvJ6FTxyeC++MlAiPLJ
qNHzyXjZ7clI+PDJoKPoyYDf7clQmuXJ8KzfySiN58kASvLJIC/+ybA19sl4M+/J
2K/ryeiB6MloOOnJEJ7nyUCp6skovfLJ0O3uyUiu7slwmfPJQE7pyZgx+slAT/PJ
QOztyUiN8Mmo2OHJ2EXqybiF8MmAOu/JiMnlyZAx68kwxu3J8O7pyQBE5MlAiebJ
KEPnyfj/4MloF+bJaJfuyXBX9cmwH/TJSPvqybDy8MnQsuzJSCjhydBE7ck4qfXJ
iPXoyeDx6skAkvPJeDntyXhu7smw+ObJSDLpyUj/6sm4M+rJYOztydCV6MlIxuXJ
KATkyYj868kYrurJIFL2yVgx7cnA7u/JaOD0yeAb+ck4+u7JGIXyycBk88nY2erJ
qGzmycjG7Mno1u7JMIzqySiJ58nAT+PJsMrkyai38MkozvLJGOLsyRgl6smonejJ
CIDtyUB48snAIPHJeEnmydCh6skYsPXJcELvyfCe6cmQSOjJgGXsyei27slw4vHJ
0KPpyTCC58l4PePJeMfgydhm6MkovuHJsCPnyfCp8sk42O3JYPXxycDo+cnISvrJ
2Bj2yfA89cmIKerJWDLqyai15cnIEefJuNTkyTAM6skoUurJyEHuyfjm5sk4IurJ
AOrmyejO6clozO7JqIHryQjp68mwmfDJkGbjyQh67slYSefJMNjtyfjX88lAV+nJ
gFroyfjh3snAr+zJGE3jySDt5clIXu3JyJXuyQiN7skgxOvJyBjyybit8cnggffJ
eDT0yZjv88koBu/JqGPwyQCs6Mlw5uvJMEDmyfDR6ckA7ufJAHTryRih7cmoJ/PJ
YLP8ybgo8MlAXvDJIEz0ydCg8cmQIfLJ6Nn4yWhG6MkoUeLJCDnqycCG7Mmw1uvJ
SKHpySD748k4Z+HJIMndyeAc7skgefLJON7syZCY8sk4uO/JEGD2yZgK88mYTe/J
EH3vycBm7snoNfnJuPHryTCC6clQdfPJaDvtyRhu8Mkop/LJOPvpyXjr48kYFu/J
8PL3yYiz9smIO/fJuFfwyWg99ckgRvDJuCThycDv7clA0ejJkPrqyfhy5snQLunJ
uF7yyfDu8skI0ubJGB7iyTic5cnY+ezJiPPqyVBa5skwTe7J2BvtyUjZ6ckIAO7J
iJbsyUg97Mlg/u/JWJnnyTDe5cngUd/JmC/kyWDo4slIhtfJWALZyZB22snoRdfJ
qAPnySjs7sno1PbJsKDvyah49cno8/zJCMnuyTgy7skAOOvJeMXnyfg258lwx+DJ
IGDkyYAh3cnQ+O3JcBryyTDS7MkYgu7J0ADoyehD58kAs/bJsN/xyZhF9MmIXfjJ
6Jv2yXD07skgXvTJwCD3yVAe9cmY5OfJQOXnyXAe6cno5OjJUDnhyaBJ6skQDPLJ
GEbxySgx7cmYFfDJUFjxyWh+8cn44+/JKIrxyeDA8slAoO3JGFD1ydjF+smgS/bJ
oOTvyUgP9cngf/XJMM7nyShx68kQw+rJoLXqydAG88ngoeTJ2CHeyZiP38n4U+TJ
mHHlyUBs4cko/eXJENHjyUCG4clIyuvJIKrvyVA56skA3O7JoBH4yQB99clwd/DJ
OITpyXiW7sm45PfJgHntySDl5Mmge/PJQGr7ybAS8ckYeOvJoGzlyQiP3MmI8N7J
cLvwyaCt6MnA5OPJ8OPjyXAT28lwpufJ+MHryVDb7sl4bfbJMG/xydAO58lIzOfJ
oJjnySCu4cmQiOfJcGbnybiO48kgmurJWH3vyZjV9ck4WfHJaFHsyXhq7Mlw3ebJ
AIzryYAG8cnI+e7J+FTvydic58loed3J2G7cycig4clIsOPJGEHhyRCk4snQzejJ
6G/pyXC87Mn4c+bJoObiyUAy6cmwvefJYC/pyQhY68kg+OvJ4BrwyfBw7cnYafDJ
wMjxyShF88ngQfDJyEnsyTjf9MlA8vPJMGz3yYB6+slw3PfJ8OX1ycjq+ckg++zJ
6B30yRin9smQbvTJyHzwybCD7slwsPHJ0F3xyQjZ98lIqvLJaBr9yRDY/cn42PXJ
AAX4yeg8AMqQ6gLK0Jj1ybCL7ckgGejJeBDpyUDa58l4muvJQLLeyXBp4snIX/LJ
YLzuycCz78lAP+zJOC3uyTiX78koPO3JYGjpycA65MlIYeTJ4JjkySC16MlgOe7J
QODuyQh08smYWvLJMLLxyTh+7snIe+PJEPHgySge58moGfHJEJ/pyZC85Ml4D+XJ
cJbqybCt6skITOrJ4LLyySB+58nAI+jJABjjybiR3Mkg3N3JgCThyZBo4clozuvJ
aMLpybjV58mQsefJWCLiySjL6Mmwr+rJeODnyWBG4MlosODJeBfuydDT7sk4p+rJ
OLnmyVjs6Mmw9ujJqBXiyUDH5slYj+bJOEHdyQgO4Mmoqt/JMP37ybAf+MlITvLJ
iK33yehj7slwIOvJGFvvyXAT7ckgGODJSIHoyXjS4clwIOfJ6LznyegP4skoQefJ
iCHoyUi468mgYO3JmDPyyZDn9Mk4/fXJeDjryVDm6sl4euXJ4E/iyVj55cm4YuXJ
2H/lyfBh6MnorvfJYIfwyYAz5skI6vPJ0DvvyUgg6cmQu+rJwJn0ybDs98koQvLJ
COjvyZiu9cm4S+3JgFTeyYBU58lQgeTJcNDrySD/98lwefXJ0NXwybCS68nYR+fJ
mOjpyRg36MkIZubJ+FLdyai36Mm4i/HJUOPxybhP9cnw2+nJAIzpyYA66MlwE+zJ
kLH1yZgg6skwvuvJCBL5ybjV9smgY/DJCGXwyZgo58noEt/JAJDfydBI2slQkuPJ
0EnryRBf7MkABvrJcAnzyRjX6cnoL+/JSCDvyUDE9MnoxPDJkA/pyaCK3sloqObJ
ALzqyaDz6snAwOzJ+PbpyfjA8MnQufHJKGXvyQiQ58kgSOLJEN3ryQig7MnQzuzJ
gMPmyfjU6snAV/TJWAXtySgA98lwX/LJeD7lyaim7ck4/fDJCLzpyWDG48ko4+HJ
WH7iyfh96cmA2OXJKKfsyeDm5sko1OPJgJDkyQio7skwlfHJ+HrgyUC34Mkg0eHJ
WHbxyQCf6snAIvDJmPHwydhi7MnApuPJeN7wybhMAMqo9/fJSBvwyUDN9clgH/zJ
qPL9yVhf8cnQge3JaC7rybhm88l4ivTJIIzpycAF7cl4X+TJ4B7tyXhR6clwNvHJ
2N/ryYid7Mnw9uHJSI3kyeha48k4y+LJQEfoyUi68slQo/XJABnwySAW+MmgtunJ
gAruyeiP+cmgtvXJ8KD0yRjR9MmI0evJcP3fycDG7MkQmfTJgKnyyUhZ8skIuvLJ
2AXxyfhn7MnQfObJqKLnyVCv7cmw+OvJWKfmyRCb58lQTebJYB/lyYh46smgkO3J
wMHmyTBe98kAAPjJGMT1yeip8skwSerJUNnkyXhk5MmYeOvJsCnsyUh76skwN+nJ
EHneyQiA58n49PLJ8MHxySD2+8n4Y//JINL2yWhl88mQcu7JQJPwyTCa8cnIDfbJ
CPD1yXj3/8mArwHKJFwAygCA78nw1enJqKLryXC86slAounJWLPtyVAz8snY8uvJ
kNjnyaDk48nwn+TJWELiyfgE7snQJOnJwIXzyWDv8cnInOfJ+JnuyWhN9skwfvPJ
YDDtyYBo58mgE9/JSPfrycDS78nYQOrJCDDsyVBz5Mm4dt7JWNTlydCg7snon+nJ
4ObkydA668mITufJMJfmycBC8slg6ezJMN71yaBq6clgjvDJIL/syVjP6snggezJ
eCjryZDm4MkwTtbJSMDeyUjI48mo9ODJOMTcyXjO5sno5u/J6NLuyagW8Ml4zfXJ
UH3pydjB78nID/jJWIj5yeA58clgCvLJOAftyWA478mAKu3JsErtyXgf8MnoVvHJ
IP/0yVgx7Mlwy+vJUEbrydD46MmYzO3JcOrvycjl8Ml4YvvJkIPuyQBq8skA1PbJ
iEfqyRh788moqfHJuKzryXhh6ckAIufJwMXryWiM6ckIa/DJOFfyycDu8clYKuzJ
4P71yThlAMpwAv3JoEH0yUjN6cngvuXJsIjqyVh/7smoGurJmJHpyQBl78moIOvJ
YJHnyQDM3snoYOrJaDLyyWiS6MmYXOzJ2GPwycgr8ckwjufJ6PjvybBi7ckYGu/J
WFz8yXhn/skgVfvJ4BDxyah79cn4DfnJEFgAypAs+smIQe7JYGfyyTDo9slYL+7J
uH/rydgw48lAjuDJMOHjySjE78mYpe7J0KrvyTin6smgwvXJiMP1yfDb7snIxubJ
4JDnyejl6MmwuvXJMKTvySAT88n4XvDJCCXvyUAR6sn4uufJELvuydiX8MmouuzJ
UBTvyXiI6sngWO7JeOf3ySje8Mlw4OrJuMf8yQB/8MkAq+LJKH7vyQhu+MlgifLJ
uMT2yRDW88kgvPLJIADtyeBf6MmoMPLJQBjyydB65smgmvbJMBUAygix/cnoef/J
IOjtybA/9Mkwl/XJYLPqyUDD7MlAkenJIJHwyVjb8MmAUO7JCGj2yVCM9Mkghf3J
ICr1yXhd8Ml4YPTJyCXwycBU7cngcfXJoN3zyZAn78mgQurJCEj2yQB/78mQ3uvJ
KDHoyQhP8cl4X+7J+GjryUjo8MlAdO3JwIjryfBe8MlIXPDJuDzuyQDH68lo6PHJ
+Gjrydj39MkAt/zJ2MP0yfh/58mAbeLJkEXpySjf58lQ5+3JgO/uyej378nokOfJ
gMXtydCl88mQYO/JQMv0yTiH7slQTvDJ2FHqydjo58lwC+3JkBPuyeBe5MkIr+nJ
EP7ryXC38Mnoi/DJ8LPryQjc68mosevJWJPlyVCy6MkAXu/JOB3nyXDe8Mng5PjJ
WOvwySjV8cmY6/LJAOTryWA29MmgTu3JqArqyVBZ5MmIZObJqK3qyRAe6skQyenJ
ACnfyWAe2slIO+nJaMvnyQhL5MkIO+vJoMnvyUjk78nwpPLJeML1yQjQ8snYLvLJ
6MPvyUiR/8mwSvDJOOvqyRDo78kwGvLJSN3zyZji8MlYPe3JOPrqyegj7MmQnejJ
uADwySCR9skgAvXJQO30yYD8+MlAg/HJaB3syfjn5clAvuXJgMLmyZBg4MnIyOfJ
MDzlyTA38ckgrvLJOHDwyTj588ko8/XJEFT7ycCI/ckA2fjJePj5yeBh8cl4ivPJ
6NX2ycDk88kwAubJeFzryUjB8cnApfbJeMzryXit7skIMfTJ6F/1yTCa5MkYNurJ
cHfsybg94smooubJSP3rybhL/MnA5QDKKP/yyXhv7MnAH+zJ0OHmyTix28noxt3J
uOfWyRCb4skgiubJgCTqyeiP6ckAyOvJgGrkyWgD5slAWOPJGALlyWBs9smY7PbJ
8N70yfD798mQy+zJSMriyWCi5cmQx/HJiEXxyeD288moNu7JWGvjyaCQ4MlAO+XJ
6IfmyYhB68lwqPHJcPzwySB3+MnwOe7JuETzyXBL8skI4+PJmITvyTCS9MmYz/XJ
MGbsyYh+6smos+fJwMLnyahm+cnIPPHJWPvzyWBp9slIZPXJANTpyVi05slYWurJ
UD3zyQgv8cmAGfjJ+Nv6yfC2+Mm4zvnJeAf3yUDY68nwEPPJ0PvryXi35cl4c+PJ
YDDiyaix8Ml4BOrJeNXmyVBl+cnY7PTJoJ/tyeB95slY2ObJeIjsyaCS7skYQ+TJ
cFDnyXBN5cmwCubJoL/ryaBX8clIx+jJUJ/fyQAO5cmYU+bJKHjjyXjH4snQtO7J
AMzvyUjk5slwMOzJGLf3yViZ6slwsefJUD3hyfDQ9Mn4uvPJeIPyyVBz8cnQ/e7J
wGLxydCG6clY2efJAOTpyWiD88moGfDJeP3yyWgg88nANefJKAjfyXAf6snoR+nJ
QHrfycjR48mwseTJqODsyaAO7snw1e7J2BjwycAd8sl4nfjJoDzwyRDU7skA+fDJ
6DLwydhL38lozuDJ4Iblydgf8MmY2+nJOJ3gySAK3MlojufJOF72yTDW78kwI+3J
kOjqyXjr58ngjPHJ0AP2ydhY8skQo/HJOODxyeg38clo8e3J8LPnySiL8smQYe3J
WKTqybD77Mlgfe/JWKPnyTgU6MkAEezJMGX2ybiv7Mk45uzJQADryXjo68ngturJ
OHnrydhB7MlQS/rJCLcBytB9AMoolfjJ8NTxyUAj78nwLfLJ0A7zyXhy9MnQuPHJ
uLn3yWhA7MkgN+rJkKjwybjV8MnYnuvJ6PXqyQCW7MkAqPDJwBLryRCO58kAzfHJ
ACXxyVBY5MmwEO7JOIL0yaBo58lYmefJSCv7yXjT+slYxvPJGK3wyQiA78nAdOjJ
cFvvySg09cno+PLJOJ/syUAg5MnomPLJWDL5yaDl68mwE+jJIHvsyQgr6ckQaPXJ
SHf1yZCo8Mmo5PHJuAvzyVhn8MmYDO/JWPLzybij+skI4ufJiKTsyUhv+MlYb/TJ
2MjvyWij9MmwrPbJ8Br4yRgq7MlomuXJeHLiybDy48lwOfHJuObuyWC0+MmAnfrJ
eFDkydBz5MmwM9/JeFrqyQAX9MkAvvXJqDv9yUio+clwM/TJUGbuyfic68lw2OvJ
0CTvyZC228nAOOXJsCf4yUAD7cnoIuzJSAD0yQhn8Ml4IfbJaD3ryZiq38nYcfbJ
YPvzyUBl7cl4XPjJGDf1yRCI9MkoNPHJOPfxyUji+8lQpP/JaJryybjN8cnIqPLJ
2GTxyfjt78kA2dzJeMnhyRji6Mnohe/J4Ansycgy9smwq+3JQOfmyXjz58mQy+vJ
qOjoybD17Mno1vHJYBj1yeh188koo+zJuLjoyejN78mwNvHJcCHuyTjo7smAsOzJ
GLTzyQif78nQreXJ4OXnyUDw8skINOfJGF7uychX6snQMe/JwNrnybgg3clQ3efJ
qH/kyUCn48lgtenJIFvnyZiP48m46uzJCOvwyfCj78lQ8OXJuI3tydA/8MnIdezJ
GKnvyeDj9ckgTOvJwLDoyVhS8cl46/rJKLb7yTgzAcqY0fjJWPvjyTAd+MlIVvzJ
2BrzydAm7cmQJebJ8PL3yXCi+cmI5PHJ2D7qyRAP9skAifHJeLTnyUhj78lQyP7J
6L/yyVD+9sl4Ue7JOBXryWBF6cmQH+3JMPHrybi+48mos+vJQA7zyThk88nQ4PPJ
6KH5ycAA8sngD+jJiArqydgZ9cmI0PHJ4D7qyTB26sn4OPDJYNzpycgh6clYBffJ
CL37ycB69sno2vLJQILuyUjB7clYF/DJSKDtybjX7cmQT/PJiLnxySgy7cmokubJ
CHblyUB+8MkIrPHJwAzoydj28MlIk/bJ+LD1ydB59MmQAfLJWGntyWBF98ko5fXJ
0KztydA388l4B+/JuCT1ych49ck4pvTJoBrtyYjb4cmQ1ePJIHrmyeid+smU5ATK
iPn+yXgy9MmoneTJoNvkybjK58nAlO/JsJb4yRBs/cl48P3JGIftyZjW5slg3ObJ
wCLmyZj57skwyu7JQBj0yShS98nQgfHJ+GbnySjL/MnQuOvJ2JztyTAd9cmI4OvJ
kILvycje7MkIq/HJYHrxyXCH6cmw++LJMOPlyUCr6clwKvTJCH/myYja4cnAAvbJ
4KnzyWgT8MlAuPrJ0IL3yWif9cnI9OzJKJf2ySCp+MkwBP/J8Ez9yQhe8smIdufJ
mK3myWhW5sk4wefJSIblyfjR7MlQxOjJgDPuyUBE8sngXevJ8Mbuyagg8clwN+vJ
MODyyYAk+8kINPrJ2M7rySiP7snQt/HJoND8yfiD/MlonPfJiPb+yfje+8ng3urJ
yNTnyZC39MkIme7JANztyWjZ7skw2u7JOMTyyahY78l4cfPJoLTuyVgt6cloP/bJ
KCbuyYiK6cnoe+3JQHj+yQj9+ckIUO/JsHzwycCY8Mk4U+nJgNToycja4clwePTJ
MF3xyXid7clARfXJYPn+ySjY9clY3PHJ4JXzyZCz98nAkvXJ+Nj4yYjw7MlQ/+XJ
GP3vyYDH8skwZOvJ4LbsyYCy9sn4HP3J6NXyyej88MkYFPXJSAfryUBo5smA0O3J
gBfpyZj43snAI+DJoMTZybBq2Mkw5enJMDzyyQCF4clQjO/J2PjqyRjm88lQ/vbJ
WJzyyRCS8clgR/HJiBnvyXBt+MlorvfJwLLqyZij5MkImOnJAPXpySBL6MmItd3J
ALTwyfB17cnAvOvJSCbtyXjn6cmIbeLJoPnmydii7smgr/DJoMDoyWCB6cmgAvPJ
sJD2yRDe+MnI7e/J+EzwyYB89snoHPTJwGTuyUAS8clAeezJYJXryRDh6MmIK+XJ
mLXiyfjs8MlwC/fJ2NvwyTCV+MlYP/jJ8EjvyUg18skgVfbJoPz3yXBH/MnYwvnJ
QAvuyegi8slwCOzJwBnzyUg79MnY/e7JaA7pyZi15MlYafLJmNL1ycxfAcoQZPLJ
kN3qyVhR3slQEujJQAj1yfhm7cl4Yu7JwJ3pyRgb58lw7vDJSEDzySgL+8mwMv3J
+AP/yZge+ckYRu7J8B/oyUBF68nQPfTJeG/4yRgC98kYL/XJiP35yVCJ8skYkPHJ
GM/zyWA57MmAL/zJEPT6yRiz6cmQAOrJmB3ryUAO5smQZurJaFLtybDm8Mn4he7J
IEHqySB+9cngJP3JWLfmyQAH4MkYn+LJqC3nyRDH68lws+7JGAnwyWjM88nYj/rJ
0KH0ycgw+MkQm/zJYH70yfDB7skYfevJECjuyagQ8smgXe7JcNrgyQBx3cloaN7J
4NHoyThr88kYvu3JmKTwybBq78kYUubJqOnnyQAU5cmQlu3JGET7yeDV8ckgdurJ
CEjuybgd78l4X/PJaAX7yQiK8MmAy/PJyA7wyVBP6smgg+vJaPnsyYgr7skAGfbJ
6PbuyQiO8cnowvbJ0BPzyZju78mIp/nJKOD2yfho/8mAt/rJ4PLwyQi47skIRebJ
EAznySBn7skoY+jJ0K/rycCS8slos/LJcM3vyTii68no/+/JSKzpySDV4slYKOLJ
iDjqycC468k4zuTJQDviyWjy7ckA//PJQDD2yVge7snA8fvJ4C4AyrDW9smwcfPJ
AIfqyViL8skI/fTJeIDwybhF8sloTejJKADryQAW8MngNevJuDHzyWhi5snQ8evJ
sDLsyeDW7MmIl+7J8Mf1yZBf8snYXuvJSHjqyaDv/Mn4+fjJ2N7ryRjA9Mkos/PJ
UCnpyYhw6cm4ZfDJuO30yehe+Mmo4fnJMEr6yVBS+snIyfHJuLrsyXjk88kofPDJ
WPfnyfig6cmw//PJQBzyyTiM6cmIJOvJcAb0yThK6skgJ+rJ0LDsyYid78m4TPHJ
yIXlyahp4cnYH+LJGNHpycgF8snQ//PJMC/wyfAn58mAg+zJKFn1ybhh+cmA0fDJ
6FDuyYB258lA7PLJKJHxySBo7snQWevJaEnryRDQ8ck4zuXJ6MHnydAi7ckI0ffJ
OK35ybA99slwpO7JCBfsyajM+Ml4kvfJIFbryUiV68lAzOXJaKfnyWCf6clo4vDJ
UJfkyTCR68lQ6+zJiFbpyWCa68m4E/HJwNzpyaiW7clgN+3JaALuydDr8Mlok+zJ
oGjvyai/58lQ9uHJiGnlyeC97MlAF+HJSODpyVBr7smgFOnJwIzsyWgA6clw59/J
kPXkyXjy5cnwr+fJqKfvyRD46skYfefJ+MruyQju7cl4nujJ0GXryRAM6ckg/vDJ
mP3nyQhB9cnwRfPJSKvuydCv7clAMfLJeKH0yaj/78loPfHJsADvyUBY5sl4AufJ
YJDwyeBK6sk43e3JoGbyyRDB/cmo6/TJAJH3ydi3/skwQ/zJ8O7ryVjX6MkYE+nJ
iNv2yeC5AspQI/HJgOLuyZDq7clQ4ObJAFHgyYDk9Mko7+7JoGzxyUjg7ckQvOvJ
eELryTD96sk43e/JMOrxyXAV58l4DOnJiEHxyWj098loefvJKJT0yVgW+8lwPPzJ
kILuyfiX78kQ9urJ2DPpybhO5sloQefJ4BLyydBu5MkYHvHJ+HP0yWhW78l4cPHJ
YI30yWjG88nAyPLJMEHsyehV9MnQE/HJgCvyyUhT+sn4AffJaEjxycCq8MkIo+fJ
wHfryeh+7skQQOrJ0APoySCC6cmwYunJwM3syRg49cn4CPTJULXqydit8MnI/PLJ
kCLwyfBr7smQ7+/JaDznyXgq48nISufJgAn2ySgo7ckgAvTJEJT2yYjk78kY3/LJ
kODlydi75Mm4duTJOPrmyRCs6cmAxOnJQHv0yWDJ+8lAmf/JGCX8ycCX9skwifbJ
qJT6yWCo+MnYxPXJCE/sySj98MlQyPXJ4D77yQC39clA1vHJgM7vyeBi+smQDP7J
KEPrydhP6slYYe7J2OPryQg07smoPuXJOAjiyQjm88m4kPjJ+MjuyVDh78kYQezJ
0HHpyagN5snAAujJCADrydAo8MlggOrJ4DjfybjY5cl4jezJGKnpyRgF6snAU/LJ
KB/syfja5MlwkefJKGTpyYgb58lonerJeJbqyZDN5MmooOzJOP7ryVDE78ngKevJ
4NntyYCH8MkwL/DJ1IQAyoQHAMpwIfrJyCvtydjm8cmIX/jJuAr0ycD98cmorenJ
6C7iydCs4MmAcOjJuDLxyagG9snQMPvJOKHxyXg+9MmIUPLJOIvxyUif7cmYPOnJ
8D7tyeCN7cnQFfXJaELwyai19sl4BPjJ0KXxydgw9cmQ3vbJuLbxyQgB8cl4GujJ
WNXoydi+5cmIBenJGN/wyaD47Mkone3J6CP0ydAm8ck4NOnJQHTtyYBs5MnQlubJ
oAPlyTB/78nQN/HJiJ7tydBD7skQNvzJ2OH8yVi07snY7e/JAIH3yXix9cmoxerJ
8JjqyQi33cmYx93JMEvvyahk8snoDfTJUK7vyUjG88n4efzJeGf+yVgW/MmYa+XJ
iHzjyXCp5cmYzejJsBbnyaCS38ng2uvJAI7vyaBB+MnA4ebJYLPxyags+cmokv3J
mBP6yfBV88kI/ffJqFb2yaht+8nQHfXJIP71yZDU7ckAbevJOEvxyWhz58mQZenJ
MKL4yRAD8ckYtfDJOJr0yTBC9sk4lPPJ4C/2ySiJ5MlAxfDJ4BLvyVjU68m4B/DJ
sGfwyfBV+clIEvnJiB37yXDX+MmcDADKsNvyydBO7slgdunJkFPvyRCh98lQ7vXJ
sMTuyYju6cl41efJoO3myVjD5smIz+nJ2D7iyYCD7cmoKe/JwNDyyaAZ68mQYe3J
MFznyXB99cmwSfLJmK/yyWCj+snAYe/JeCHuyTAN78noSvDJGJD1yeCD88mwg+rJ
OFb0yfBR8clI3/vJkHr2yVij78mAufvJiBL5ySCQ88n4tu7JQNHoyegn48kYUfDJ
GNjuyZh39MlAZPbJUN3pyZjZ7cnYXvLJaCTzyWA28cmY//XJzCsAysBH98mAFPLJ
eAf1yVgw6MkowurJAOzsyeBc9snIGPrJmAz3yYgc7smwqPXJMCzyyZDi88n4pu7J
WHX2yXgI8MmIVuzJMMPsyYCB6skwAfHJYMbuybAU98mwsfPJEAH4yTiF9MmACuzJ
oODvyWBt88l4oPPJkOrvyTBn7snwc+rJiLTwybgZ7slIdfrJ8N30yYir78mwRevJ
SKXqycjG8MkYNuzJWDfmyQje5MmI/e7JqDn1ySCa8smAi+7JYMXoycBs6cnw1fvJ
QIL6yaCN9MmwGvvJ8AryyQh88skgJ+3JkKznyVAe7snY1fjJnMkAyrApAcpsDgLK
NHAAyqi17Mngsu3JAD/xyZDJ78lQAPnJQO/6yeiS9cmwY+rJKDPnyQCD8Mn4DPfJ
6EDuychk8Mnw0PTJWIzwySjQ6sm4lOrJ6ATryZgR78kQE/LJ8DD1ybg78snAzfjJ
iPn5yZh/9MmQCvLJSGvwyWhS5skQt+nJgKvpyQDA7slgffTJmAHuyWCu8ckIae3J
oK/xyeAC8ckIuvDJ0CP9ySjz8skYMPDJMO7yyRAy9ckot/PJcFbzyYD06ckIpOjJ
GHbuyVCm8slQR/TJKIzzyUgj7sngKvLJGP7vyVhl5snwhe/J0EbxyXiA78loKOnJ
wD7pyWDQ5skQvunJkFTuyeBe8ckY4PXJ8DbryWj268kwrvPJ2P/yyQAV+MkoxffJ
0L//ydhp/smEoQDKOEIAyqgB88lgrfLJ2DfxydhO8MnwM/LJeOP5yYD08MmwX+bJ
aKfrycCt+cmwG+/JcKzxycio8MmQz/LJQC38yUBz+MngSfbJ+Af8yTgg8cnof+XJ
MG3wydDO78mgzevJsETvyQA/68l4mvDJKOzpyejS5skoRunJoFbmyfA368l4UunJ
2J7kyTAZ6ckYJuvJABnvySjK5snI8/LJTCUAyliG7sno4+nJqJ3nyaj15cmgFujJ
2D/tyfgZ78nobvDJSC3tyTCx58lIuebJcPztySi18MlIwO7J8Fr1yTgO8cnYX+7J
OBTxydgY+cm48PnJCBz7yVhO+cm4Ee7JKFnwyRj17slQAeTJ0Nrlydgv7MlYWu3J
oJTsydA06skQBfPJ+PfyyUCg88m4JezJ6G/qyfgt58nwQuzJmJXtyXhJ9clgH//J
qAb6yZAc9MmACO/JGN3pyTCk5MmIcenJ2HTryQA89clwkvbJ2Kj5yfh0/cm4tu3J
6KToyUB66clQJebJuFPnyUg07MkggO7JoBfzyYDR8MmgdO/J6PLpyXhQ58kYW/bJ
GMPzySAK6cmQGvDJ6IXzyYjP+8logu7J+Jv0ycDV8smgu+fJ+DT3yRgU/skgM/vJ
+Fb9yThp9cmACvrJyEnwyVDC7snYqubJwITdydB16clo+erJGDbryeiO78loL+zJ
eL3kyQjn7MmYUOvJ+PvzyfAc98nQ4ezJ+NnsyVhD8smAIffJkFf9yajN8skAxurJ
OMjnyYgc3smYv+3JQIXkySBt68nI4fDJOLvkyah65sngMujJGO3pyRgk+cl4vfnJ
4KP6yfBd9cnIhO7JSBr0yaAZ+MkgqPXJCDLryaiG9MlgR/3JmAX2ySCB9cm40vPJ
CELtyaDu5MkAAN7J0AHoyZAC98mo3/DJWKDuySDp5sngA+/JYEL3yaA39MmI9/DJ
wGPyyTgZ/8kAa+/JyGPxyQiy98mwg/bJQFPrydjK7MkQXe3JaHPzyXD98slwPvPJ
AMX3yciI+cloa/LJqF7xyRC99MkQxPrJ6Hn1ySDh78l46fnJwFX7yXD68MkY/O/J
uOr0yUha8cnAVfbJaLXuySgX78nQ/+3JsCDiyUja8snA4OvJKCDuycDf7sk4QvbJ
eJP1yQjQ8skgpvjJEHz1yVC97skIk/DJyCTvyRjT8cm4S/nJcNb4ySjl88ngrgDK
cAj6yTD79sm4p/XJOFHyyXD39cnABOzJYD/pyfBJ8cmIYfzJJN8BykwLAMp4jfvJ
uMj7yQBa9ckwe/LJeE/0ySCZ7ck4m+7JKFjyyZjd6cmYsPHJyBfxydgJ7cnQd/DJ
MEPyyfid88nIpfLJ2DrxyXDc7sno9e3JMDnpyQh/88mYyfTJkH74yfj7+8kg+vHJ
APnxyVBK78lQ3PDJEE/vyVgz8MmA5ufJqPXuyfCh+8nQJfjJWOrsyaBD7Ml4G/HJ
cAv4yfhh7Mnol+fJcBDmyZha6cng5+vJ4BPqyegQ6cmg1u/J8NvwyfDk98nIo+3J
4ADoyVA078nI8e3JiFfyyYAX8MlgF/LJwOvsybhE8MlYYvXJyAPryWj058mYsOrJ
MKLvychc9MnwquvJQJ3rySAN9ckYYuzJ6K3pycjF6MlI8OHJYJLfyeCv8MkgxOrJ
UF7nyeiX6slINOfJ0APoyWBc7smgRvLJqFbwyQiq9MmonezJoEv0yQAX7clQ/OXJ
qJrwyWCE+smon/fJOFvtycCG78kAIe7JGKzwySBL+cmIXfrJoCD4yTjL6snQCO7J
4KnzySB77ckQqvTJ6L7zyRiK6cmo++zJIGDoyViF6smABvfJAJ7zyait+sm4FPbJ
gALlyRi47slgXOjJOAbqybgg+8kI3P/JmDL/yZj4+Ml40PrJoEzsyaiO7cmQjPvJ
EJf4yTjG+slQw+zJIP3wyWCe+cnwr/HJENbuyTC988lYOPHJAL30ySgG/MmYJOrJ
sLnnycjY9Mn87AHKsBvvySgr6ckIJOjJCLToySAd7MlIQfLJIKXyyUh19clw2vPJ
AEvoyfis8Mno2+7JiATuyZhC5MngO+/JoIrwyUBg8cmId/rJYNb/yaj48clILu7J
aHv3ySB9+cl4kvbJ6Iryybh/68k47OLJmAftyTAa6snQ7PDJiG/pyeia+cmIaPvJ
+EnzyVCH9cmQMPLJyAzryQCB6sk4AO/JcKjwybDw7skAOOXJaMLqycjx78nQ8u7J
2Hzwyfha6Mmwt+nJYJzyyYDx98noJfrJ2D/8yTBg8slgSP7JuMD1yaC59ckolfXJ
+Hz4yUD+/8kAefLJWLvyyVgq7MkguOjJ6HbiycB458kg5uzJIPT4ydAG8MmIsPPJ
+NrwyZAM5MmAk93J0IDgySAi5MnAg+HJmLbgyUBR68lYQv7JcOj+yYg6+skwkwDK
gNT1yYBv5sngIfPJSH7zyQBJ+MnwpfHJWDjqyVhU6MkoKOjJ6GvpyXgc7slA/ffJ
gPP1ybA09clYA/HJIEvyyVjF8Mlo8e3J8BzsyXgP9clw7fjJSF/7ydB58slI3PLJ
gITyyfg26Mk4KvPJKCXzyTi59skoNPbJaP3nybBC78lwUuzJcGbtybAw7cnIk+zJ
qBnsyViy9MnoIfTJWCnuyXjk5clY7+PJ4JjpydhR5smYjOnJsPTuycj168nwF/jJ
WBb1yVjq+8kgUPnJOMDqyVBe5skA9ufJUPboybBF4smw6u/J8LX7yRAp9MlAGPHJ
iJr0yfhT+cl4MvDJOAT3yTC6/ckwbPPJWKXyySBj7clw1/HJyPD4yYj6+clQzPHJ
wGLyybCA7cn4p/PJaIL2yaBe8MmQIPXJSM70ybiT/cmgG/PJ4OPzyQBC+Mm4l/TJ
oKb6yQhh98m4WuHJGODdyUiM6sk4iPLJcLDtyZCg5slAzuTJwGDtyagw+MmonfHJ
QH3nySjP68lIO/nJKIX3yeCj+MnQOPXJkLrzyfAA6snA3+7JkJPwydCF48kIYu/J
0FX3yXBa8slIo/HJcBn0yQAF9MkQN//J0Ab4yWCv98m4kOzJKMrfydC45cn42+TJ
GDDyyeD1+slwMfXJyJn3yQh59cnAG/HJsLDyyfj868nQRe/JYG7ryYgs6clYRfDJ
wEb1yYDF8snAKOjJuCvxydBO88mgqvDJUAD0yTD7+sm4FfTJ4BbwyZBB+clAkOvJ
OAnqyXCt6MlA0erJWBjqyUBv4sloGObJ4OThydAb5slQLenJ+PPyyWA97clwzvDJ
8MH8yYB09snwSvXJCDAAyiCl/MnYXPfJYC35yQih/skMfgDK2PD5yYCP9cnorfLJ
sDvzyaBs5skod+PJaErmydic78kYPfLJaFvzybg0+cmY7/7JWI3/yahi/snwSfrJ
EIIAyvCW/8kwd//JAFPwyeC58skYg/HJaLHnyYBr8ckII+7JAMLryXjW58mQauvJ
GO/5yQBr+sl4ePbJGELxyQic8cnIe/HJICjryVBS9cng9QDK6KzxyXj28slYOfDJ
yOXzyZAF8Ml4YfrJoAD2yfAN7sm45evJoHn1ycDf+MngJfLJKOjsyUAq78kIZffJ
IJ4Aygio+MnYwPXJEHUAytCn/MmA+vHJYKbwyehj88mYcfDJ+KbuyWBr5slY0+rJ
KPTryQA898l4OvzJiOH0yWhs6smofO3JsODryage7cngN+LJCCPlyVjt7cko8PLJ
6Bv5ydjA7ck4A+7JGJDpycib7smYKfXJwAT7ydgGAMr4J//JwDD0yZg/7Mno4uPJ
kPDtyVhP9MmQl/DJiDHxyXhn5MkAyOfJePv2yfAQ8smwQuvJOMDuyZAG9skoWvfJ
gFr9yeDz/MlYEfPJoKfxybA58cnoT+7JeGroybjw5sloP/HJ0HH7yajF9snoWfHJ
OHXxyYBa9MkwA+nJCOrzyWgf98nw0fLJcBLzySjz+MlQg/nJSOz5yfREAMp4qP3J
+NXzyejo7MlQ8vfJYAn/ychv/cnAoPbJEBn6yfj/88nQEfTJ+EPwyfB57snQXunJ
QP/qyXAe98mIkfjJWEr3yWAt98nQP/LJSCnwych38cnoKfbJ0DH3yaCw8MlA2+vJ
QCPjyXAc6MlofffJ+N//ydjW/MmARP7JMPv4yTSgAcogl+vJEOntychV8slQd/rJ
UJn/yYCW/MloCfrJ6KD7ySA078nQxfDJQMvwydAM7cnAYPHJwAXyyeC/9smAHPPJ
qIL0yegR98lYvfPJ6H3uycDS7smgPfDJOBb+ySjE8Mm4CPbJCGL9yXBh+cmMbAHK
qKwBynCG/smoeOnJILDnyUjB48lQYNfJkHvfyTgT68mABevJsDHrySgn8skwbfTJ
yBfwyai27cmAMPnJUAX5yUBd9skYW/XJ+Ov7yRhY8MnotO7JIDb2yYD/88k40vvJ
iOT7yTC18MmQdfPJeEzyyXAV+cmQFvHJMB/1yYgo+clYr/7JuEX+ychX9ckQJ+nJ
sH7xyUhp6cmYd+bJCIvpyZi77slYEPfJSOf0ycjL8clA4uzJ8MH8yUBs/smof/XJ
YMP2yRA59slYbPXJCNr4yXjX68nAc/PJcNT8yQD098mAjPvJEDryybg97sloGvXJ
mDf6yej4+cmgffnJCMH5yZA5/cnY5P3JuP32yfiZ+snowPjJ8ED2yRDV+slwBP3J
4Or2yVj198lQfOzJAPH1yfBN+sm4Wv7JABzyyTDY9MnoL/XJcG74yQjp/slgOe/J
YEfxyRDY78mo++/JiLLyybgB7cn4EefJGELryahW78lIVu3JuKvtyWjc7snIM/XJ
uJ/5yWCK+cmYZ/TJqLfzyfiK7Ml4S/LJ0JvuybiD7MmQ1enJCDbmydhf58k4BuzJ
AEbryeg468ko9+nJEJLzyWShAsoQkQDK+K0BylCa98kQHu7JyIfnycDm7cko5/LJ
KG/sybi39slAIvjJOPn6ycCF9snguezJyHL1yci49cnoPerJcMLpyfhD9clIfezJ
qHblyYgf8clIkuzJ+HnvyYAe9ckogvPJyID5ybi18skoHuLJiKblyagX6cngqOXJ
gJHlycho68mgaO3JyBLzyfgL9MkwqO7JQGDxySBl7Mlg3+7JGMbyydBs7ckovPPJ
OP/tyZBo7cm4ePPJOGXrybC44ckY4vfJMKX+yQjL9smQK/PJKED1ySDm8MlgCujJ
0A/vyVBJ88kI5+/JkOz2yciw/MnoTv7JSAXzyYhq58kgN/LJMPv2yeQDAcpIbfrJ
MPfwydgRAMq4G/7J0Hz3yUDS6MmIMO/JuDL+yQAr9MnIM+/JYDfyyagY8MnAZ+3J
gPn0yeh67cl4uvvJ0Kv3yQCC8smYePXJCNz7yUiY/MnQhv3J3LYAyqDM9snoOPnJ
AHTpyRC17Mn43evJOF3cyZhB6MkQrfPJ+Kr2yYAq98nIQ+7JAGHsyRgI/cnId//J
EPfwydjW6MkYcfvJVNoAylgF/8nA6vzJSMH7yZC0/clIKPLJ+Ef4yWBJ+ckQ8fnJ
uHDxybhH9cn4IvnJyID0yfjV6snAz+zJ+HLzyZCn8cnwUPXJgPHyyWDW/ckAR/zJ
YKryySjJ58kImOjJwPPmychv78moX/jJuLH0yZgi8MlgiufJgM/wyXDH98nAaPbJ
0C32yZjg+cmwPvfJuE37yXz0AMr04wDKUFD+yXBY+clEywPKyGHvyTB468ko1enJ
8KXtyagD88kYV/bJpAUAykgI9cmg8uzJGKztyUgy9cngHvLJuHr3ySCP+Mm4UfbJ
oBn8yVhYAMrAG/zJcHv1ybxfAMqY3PnJsA/tyXh65Mk4burJMAfwyeD18smYMvPJ
AK7vyfAD88mIY/TJUM34yShF9cnYJvPJAILvycC26Mm4ZvDJiCbzyZhS7cn4oOjJ
cFbsyaCu8skAbfPJCBfsyRi57MmAWOjJEGjzyVD868mAFvDJcHT1yWiy9MlQtunJ
2BfxyXiP98nY4PDJwKnvyWj27cko/vTJCFn9yYDH8MmIsfLJAOb3yaCB+8kQNfDJ
MBXtyTDA9MnwzfTJkK/8yUB8/cm8WwDKMCz5yVCg68kY9ePJeHjzyWDg+MmIQ+rJ
+FjpyQjD8smQiO7JAJjtyZDt+ckQxQLKYPAAyrhP9skY6vnJfOUGyiCL/8kAO/LJ
6OL2yfQDAMpMGwDK1JoAyjD//cmoZ/fJ8Dz6ydiX78ngue7J4LL4yRBl/ckQ+PfJ
GMbryajK6MmYbu7JUI3xySDf+Ml4lf/J4Oz+ySBs9MnUxAHKMJH4ybDy98mYOvrJ
kOP1yUj39MkQNO7JGEHsyVjA4Mn4F+XJ6NTqyVgt78kob/jJ2H31yQBS78kYmOrJ
GA7vybSpBcpAUvrJSEQAyvBG+slYWPnJ0F/2yYCc98lI6/HJoL3uycCY9cnYkOvJ
uAjxyVCU6Mmo1PPJULX4yWi1+ckoh/LJQGHwySDH98m4o+vJqKfuyZCL9cmAnOzJ
OJPzybii+ckQJf7JkIH9ydAf9ck4OPjJuOfxyVic8smAHvnJ+BP+yUiQ9cnwpfjJ
eE32yfgN68kw3fjJAEz7yXDb/8kQu/PJ+BLvySDC+MnAQPLJ0MT2ycia9MlwwOvJ
CP/syaCC8snwm/fJePP7yZj18cngwezJ6JH1yRj+/MmY6/3JKNzyyZDK6MmAt/PJ
4Ob3ydBj7cmoUOrJmN3zyYjj9MmgsuvJqPT7yUQsAMqAp/DJmAnkyRCY6cnQ7PXJ
aCjtyQg98MnQUvDJUHX9ydCc/cmQOO3JWJToyTjv9skAJ/HJsDvvyVAJ88lAGvXJ
iGDwyegp8smol/PJCDP/yTCH78nY+vDJgGb2yahB78ngkezJGIjlycjK5MkgLfnJ
sNTzyaCz8MngEPbJmO72ybA19MmAcOvJ0NL1ycCR9smotv7J8BH/yYjCAMrgyf3J
SNXsyagf8ckY9/fJeOn2ybDy68mYV/PJ8ODryfAx58kYRu/JUEn7yRCE9sm4N/PJ
oKn3yUiX9cmAJ+/JgD7syRCX7Mm4ufHJ2Hr5yQDC/ckg9/zJoJ/1yUBl7cm4nuvJ
uHjwyZB588kId/jJEG/7yRC19MnQEe7J8KP2yaCL98lAMPPJKEbyyQCB7skYheTJ
2IvsyTiU6clYr+/JALroyZAD8cmQy+vJUHTtyQBv8MmgjPbJaN33yXBu+MmElgDK
yKb9yaje9sngWPXJeB/yyWiF7snoQO3J0BPwyQgi+cmokvfJsBTyyRg98Mkg7erJ
QFDyyXCp9sng/fLJGIXoyRgs8Mm4BPjJ4Fj5yTjX8ckAz+zJ6MXvyaiJ7skQOfjJ
GHjryUAH8clIpfPJuJjzyUDg+cn4iPrJoDnsyXg878kIRvbJSBHuyWjc8MmwS/nJ
qKz3yfgrAMqIOgLKeH/7yVh+9Mlg6erJQBf3yZgd/skMeQDKAAf9yZhz/MngQfbJ
oCD4yaB898mYwv7JwIb+yWgZ78lQvejJODr2yTCZ98lo8/rJiDX7ySgo7cmwRe/J
OFDwyWB6/snQPPrJGF74ybiA9smIavbJcET6yZDm/slgUgHKgFf9yZCS9cmoiPLJ
uFbzyZjc8slwAvrJeGz5yfABAcrIhfXJuOzqySiA8smIm+3JCLD2yZhG7sngPvDJ
eGr2ySAI7skwMuzJgL/syUB38cl4JPTJcHLwyTjl8ckIh/jJbCEAynA0/clQjPHJ
WODpyQC56MkIdOjJQBTrybDI78kYK/LJkMX8ycjP/8lYWfHJ8AbmyZBU+skAivfJ
UNH6ybhv+MnI6PHJ6NnyyUgw9smgqurJqJztyWAh8Mm4ZPHJuJbxyQAQ98mYfvLJ
yFjwyeAR88lwC/jJELbsyeiT8MnYvOzJ2NnkyQAS9MlA2/DJUKzxyTg26ck4D/XJ
QM/yySBC7cnIa/LJsNL7yWCI/clg4e/JgHDvyTi0+MnQ8/nJYDfzyfAo5cnAoenJ
qHrxyUBK7slwJ/PJgKDqyZDM6MnIJfjJECb6ySg59MmQQPHJqAD6ybB++8ngo/vJ
gJf7yaCo+8lIIwHKCMD6yZiX8cl4K/XJ4CbyyQAa+cmIRPfJiErjyQA26cl49fPJ
oEv1yfjm7cnYZ+7JQP/wydCY9skY3P3JpKsAypBT+slMJQLKkN8CypgU98kwPfTJ
+An/yVh/+MkYe/XJYEz0yZhq7MnIM/TJ8Kn0yTBs6MnYBO7JsJsByhBh/slQrwLK
lFcAyuBD8snwY/DJEC0Byphb+sm4JwPKCOX+yTBe+slIsvTJgCHyyaAz+snInfTJ
aOrnyRCf58mYRfHJCMf3yUCk88noYvfJAAr8yXjz9MnYrfTJkCfuySC27smQiPbJ
oAr1yfiv58nIR/HJ2I78ySD/9MmAr/fJSCvvyaAZ8MloWfjJWBj4yTj098nw1u3J
qIf5ycii6snwofTJoPv6yeCX+8mAuvHJAAj0yehh88mI8vTJuKDzyXhK68lw5vLJ
UFT6ySj1+MmwTfjJKKP6yXBV7skYB/fJ6F78yYCd98kIEO/JcKbzyUjq9MlYB/TJ
AHr6ySDK9Mn4U/bJyCrvyUj/58k4y/HJiLvxyXDI7smAT+zJ+NX7ySjG9smQWPLJ
2Mz3ySCz8smQt/vJ4Nf7yWDB8skQB/TJACv4yeA588l4i/LJkH3yyYjS88kYtPPJ
8Nj0yUga7cl4kvXJSGMDypD5+cmY6/TJOPTxyWik7MlYfO/JuH73ySgu8MmIIvPJ
CJH0yZAP+snoVgHKAEr7yTij7skQ/uvJSDvwyeAW+ck4BPTJeJTqySjR7sngTfzJ
2BsBygBo9MkQyunJQCD1ybjc7clYr/DJKCv0yfC668mQdf3JCJL0yfgq78kQaefJ
kNnnySBC7MkoMPzJsLT9ybhs9Mm4CPvJyKf8yag39ckIqPTJQMr0ybgq+8lwRvPJ
KBzuyTi598l4ZO/JKPviyYgG78momOrJ0MPyyUjC78moIfTJIOL/ycDYAMr4pP3J
iNv1ydAP9slgLfrJmHn6yZB79MlAffDJ8GLyyQha/Mkw6OzJeJXvyWB98smgbPPJ
YLr0ydCl98l4dPPJeE7oyXiz/smI5QDKUATryVid8smQ+//JIN34yQB4AMp46PzJ
aEL2yUgK8MloAPTJ+GAByriAAcrIUf3JRCMAyli6/cngF/LJCPz0ydBB/MkIZv7J
2FnyyaAJ/8lgFwLKVMYBynCFAMqsAAPK6M7/yQgJAsrgHwfKWLcEymQfBMpscgHK
QLT3yQD0/clwIPrJOPf1ydDe9MnArPbJCE33yaROAspQYALKiB0AyuD67smwre/J
WJj6ycCa+MnAsvLJmMDtyeAS9slonwHKsC/3yTA89MlwRPHJSFn8yQDK+cnoA/3J
IJv9yQgD88nYWPPJqBD4yaj46sng/vDJ0KX5yYCb+MlQXP3JQJzvyWAJ7clQEvHJ
kP36yWBa8MnIevPJuMv/yfCr8slwnOvJaHPvyYju+cmIxOvJmPjxyZi88MnofObJ
gL/uyVC88MlAz+3JYJPnyVAh5MkIdfLJgN8ByqyzAcpIT/zJEG7wyUjG8smw5vPJ
QML6yQj298mgyPPJgA/5yRwtAMpQvfvJ6Or4yRjn98ngG/XJQBP3yRhn+smI9+/J
MF/vyRCD78mAmu7J2Fn4yZDc/cloDPzJ2DnyyaCN+MlApf7JeIv1ydBT+snYLfnJ
EO/7yTAkAMqY0frJKOL0yYAv+clAePrJ2KX6yQBR+8mIbvTJECn7yTi2/8mA0/7J
6DL+ySgm98kIbgHKcKT8ydj+/cnwyvTJUIbtyejK8cnYIOzJcHj3ydDg8Mnwa+vJ
IEXxyZDS9slQLPDJQFvuybB178lYD/jJQKTzycDB88nIaf/JML77ycg//8kokPXJ
YGj3yTAg9smItPXJSPv7yXjA+MmQfP3JyL38ySBw9smAZPXJmEn6ydhj+8mgvfXJ
OP7+ybBh+Mk4ev3J6Jj4yZgz/MlAJPXJKHIBypDE+MloK/LJOBj8yfhC9snYQ/zJ
ROEAyhSjAMo8AgDK4Hn9yYj++8lYkPbJsAH6ydjG6ckYIPXJYMX0yYgY+cmUQADK
cOz5yYC788nAkPfJAIT7yZgN+skIBfzJeGH0yWDG8cnIn+rJQHLkyWDv88mwtPrJ
oLjxyXgA78lgGenJCOD3ybjY+clIkv3J6EHzyQDG8ckItPzJaA3wyWg368nog/jJ
iLruyVD/8skoUPHJqP3yyWhq8cmYxvHJkO3qyTiW6cmouuvJEJr3ycAy9skAxezJ
MKL0yTji8slA0/XJkH/3yeCC/Ml4+PPJ2Kn7yZh8+cngsPvJON7tyfi238mAXOfJ
uF/vyRg++MmQn/PJALL/yVhu7smQG+vJ8CD7yZiZ9cmIuufJ+D7ryTju9cmgr/zJ
6CX7yYh8+MkgVvjJIOz0yVCj9slQ6vDJ4JP6yUD4+ckAZ+/JyHPtyVBp98ngV/3J
IKX6yaAU8clgOO/JOAb0yaAI/ckwfvfJ2AP6yejZ78kwW/HJqB3uybgi9Mn4RgDK
TLwByuhw/Mm49fXJwKH5yfBb7Mlw6uXJgJfyyaCs8MmQ9/rJsFb9yai488kgdvTJ
AMPvyeAQ9MkQ2PHJiLHyyUgT6clAT/LJMCrsyTCJ9MlgcOvJ8PLtydjy+Mkw1frJ
wHHsyZDp68kQ4+3JqGTtyXCT+cmIPPTJ4BfsycAo78l4H/nJ0GL5yfCa9MlAavXJ
MG/5yThQ98mwAO7JsAv0yWD98skgz/PJ0Dz4yZi98Mkg1PzJMOP7yXDz9cmgIgDK
QID0yehg9skguPrJmKL1yViu9MlYxPXJUFLsycjk7ckoevjJYCrtyZAW88mY2uzJ
YPPsyehP9MkYw/rJ4O7vycCd8cm4S+rJwMbzyQjO/skofgHKoOz2yfh09slYIPjJ
8OH1yVDn+clAofLJeK/+ybSFAMpsLQDKIAICyoRJBMoIhvjJwC/wyaih+MnYcfLJ
IDL1yYCx8clYCvrJoID0yYjV6slQbfjJcJf6ybCk+cmoIfDJ2GX7ycjE+ck4BP3J
HEICyviF/8lAjPzJxMMCygjoAMpo8PjJgAjxyVj97MnAd+bJCIj0yfjd9sk4pfPJ
YBHyyRhK9skAuP/JiKYAyrh4+cnANPjJRCsBykjr/cloBPDJiP/5yRi5/MnAMvnJ
MOP4ybic9ckw8vjJmIf3yRAf78lw5vbJMLnqyein5smQbuXJEIbzyVCK+skghPDJ
KFf0ycgX9skYeQDK+Pb9yaiq+8mwNvPJyK3yySi/+cmQ2/nJOIb3yXg09cnoXPnJ
oJT3yahr/slQFvLJaG7pyQD578mY4ezJUNTqyXAN7snoJvjJAHr5yXBj+cn4rvXJ
iNT9yUTPA8rctAPKMM38yWhq/cnAdfbJCEj8yagk9slYYO/JwMXwyZjN9skQj/TJ
iJL2yaCIAMo4Af7J6PfyySiZ7ck4me/JIMnyyVhX+cmYI/rJvDkBysj1+MlIkvDJ
4ADpyegj9snABAHK+Gb/yZhd88lAR+vJeOPxydhI8smQ3eXJyG3tyXjz78kITvjJ
0NT0yfCG+cmo0vvJKITyyegf98lgKPzJ6Ob4ydAY88kQu/LJKCb7ychu8snop/fJ
qPT8ybhR+ckQ+fHJeF/tyahb8Mmgs/3JyCz5ybCA/skcHgPKAB//yTgY+MkQoPTJ
cO3yyTAa/sl4tPDJeCbtyYiJ+MnYVPDJ6CrtyVgw7cnALvnJGMX3yfhB+cnAIPrJ
+Bz0yeBw8cmAXe7JAJbxyeh4+slgQf7JqOz0yYAD78lQXO7JcIbsyaA588n4evLJ
6PIAyph3+ckYC/HJiIvnyaBf68mA3/LJULjwyTAa+MlILPTJ6IvryfCy5smIlerJ
2NbtyQDq6sk4Su7JAKHsycju+Mkg3uvJ4Mj3yTiAAMrYyQDKIGEAyhBK+cmwk/HJ
GD/zyWBa9skYifvJ2KX/yZge+slox/PJaDb3yZCv8MlgLPHJkDTtyTBE8cnY5/HJ
4LbyyTAA98k4YfXJ8BL5yeiEAMrwXfHJqKz6yVDd+cmYGvjJkBT3yZDd9skg/fnJ
SJH6yWAU88m4bPbJQCnsydDF+MmghfrJOL7zyQgw9MmAEfDJ4K7wyRga+clISfvJ
gIPtyUjO78kIpffJ6JX1yQCW98mQT/3JcIL2ybB19skAb+zJMJfqych47sngaPTJ
yGrwySC1+smg6PnJ4Gn5yRiZ+MlI3/3J0FH3ybCO88nAtPrJcIMDyjCN/ckw2vDJ
II30yUDi78l4+e7JADbyybjO7slQN+zJ+PjwyTj598n4r/7JYK/+ycgH8snwqPLJ
uAD4yaCS7cnoLvrJoAn3yWjp+MkgkPfJKNL7yQA3+8kIYf3JmEn2yQA77cn4dfHJ
4PP2ySCM+8m4Zv3JDFgBygh27sl48PbJ6KD0yQAI7sno8ufJoPbvyXja8Mm4W/XJ
IIL/yeD2+8lACv3JMKb0yXC+7snw0vHJyAD5yQQrAcq0XwTKQCr6yXhl/skYC/rJ
aLH3ySgl+8l4Dv7JpMIAyqwdAcroAvPJ0D78yfi7/slIRvLJMLb1yXCk/slQle7J
QJjnybjW8smQzPjJLK0BygBc/8moPfXJANz0yRh098lsnQDK0HkDymwNAcoAd/bJ
MOb2yRDv+Mn4mPrJRCQAykC+AcrotP3JmALyyfAY+skYcvDJGJ/yyfAq+sngFv/J
aIT4yXC+9MmAVv3JqN39yejm+smIyf3J8AwCyuhO/MnI2fvJKO/2yZhn+8mQW/3J
SOn2yeAk8MmYSfTJ+MHzyVgz8clIYv7JaK76yUC++cloSu/JiMT1yUD08MnI9vDJ
ACDuyXBV+cmY0vbJsIv3yShB+MlYjP3JgCf2yfjN8cngwfTJ0BL8ydiT+MlIY/nJ
+AH8yeCb+slEQAHK+Lr4yRCe98k4U/3JBL0ByuA1AMq4e/LJABXyyZCO+skoXPbJ
WL72yXBB+ckgkPDJ6J/vyXgT8ckQcPDJSKbyyTie98mACfXJiEPuyQgY98nkUAHK
ON7yyYBoAMrAEfjJkEL3yahF78nQ1+vJUMz3yRho/cnA5PXJ0GP0yfgw+cmYEvvJ
YM72ySCw78lI9vTJqLL4yXDx8clo8fbJ2A30yaBz7skg0+zJEMXtyWCj9ckQp/PJ
wH/4yRiC+cmY8vfJQHH2yTBP7skwY/nJUFj5yRhq+slwpfnJkPbzyVBh+MnIwP/J
GDj+ybDe+cmYgfvJ2Jz+yUz2AMrAdPvJAEf8ydStAMrwW/rJOLL2ybAU78mAu/HJ
8KD2yXhu9sl42vPJQAv2yciM8cngKPfJaJf2yfCK88loYfjJQA34yVD/+8kIievJ
4PPuyRBu/cnwP//JJGgDykAQAsqQxPfJuHnvyeDO7smIaP7JeAr5yfAf7clgxv3J
oGD3ySgL8snYhfHJuErryeBo88no2vXJmCntySgJ8MlAGPvJCKzyyejW9MlYE/XJ
UJ/8yYBS/8k4nPrJaP30yWiS6slg4vDJ0Mn2ydBM8skwCPjJ0B34yUg7/skYWvrJ
GJHyyUBp98mIPP7J0KTyyUDm/ckYyPnJKK34ycj39snk2gHKHAwAynBP/MlQqgHK
8KL+yVhh+cmUbwDKeCT6yYjG9skIpvPJcBf1yRiS/cmg6+zJOC/pyTAA9smI4/rJ
0AP/yRD198lwuPPJODT9ydA798nYafjJ0Or9yXh0/Mk4RfrJeJvryQC77smYsevJ
mI3syej67cmwwurJmDTtyXDf78m4cefJgEvkyYih68mQfPPJQKD+ydS9AMpgD/LJ
GFL8ydjZ+ckIYAHKmG77yfhL98kADezJ6JnuyUC28cmw+/LJCKXwyWjk8MkcuwDK
KPv5yZge98no7fPJKID3yQix+smYP/bJKN71yVC298loD+3JSNHkydDB8slAwfzJ
aLrtyXC878kYFvzJIFf3yTiU8MmwmffJQL36yeC098ko/PrJgGb1yejB8Mmos+3J
MGzmydiq5slwEvbJeAEByiDK68lA2PHJwJX7yTgb9MmYlvbJ6H37yWh++skwd/fJ
UK34yTiY9smQBvzJ0Gn7ybjJ/cnwXPPJeAj4ycjW+MlguvHJgL31yQDQ9clAHvfJ
YILzyVg2+snY2e/JEGjoyRAV8Mm4XPPJ6J37yZhw+slAI/TJkLH4ybjw78kYQPDJ
ED35yehO+smQ+f3JQAP6yVDN8MnQPOXJ6GXtyegg58mQqObJ+LP3ydjV88nAiPTJ
uCz6yegV+MkY2+3JkFP/yTii8MlQ5fLJoDjyybDb8cmoDPfJCGD4yVDs7ckYkubJ
GKj3ycBf+MmQZPXJaILuyYDM7snYXe7JMKTwyfiV9smQ7/PJ8Pb5yajj/Mk4gvjJ
QIz+yaAQ/MmYS/TJMHH2yZDq/skgB/HJGDTzyeDq+snwyPnJVJQAyliI+cmA/vPJ
+JH3yTiu78nw0PHJ8PvsyaCU88k4q/TJsGzyyUCP8ckAbfDJ4FLwySgM8cloM+7J
wFbyySCj/clQmvbJ0LX6yQj+8cmYGPXJCH/uyTCL88lIDP3JgK79yShYAcqYpvfJ
wD/tyWhi9MmQ5/bJ4OTzyVjt7MlwhvLJKPDzyRCa8snAjPvJ0Cv3yRh58Mk4TOvJ
mLjsydCp6sm4H/LJ8Hv6yQjO7MmAbPfJeKn0yaAQ9cmofv7JmMYAymDA7sngGe3J
EG3oydCf88kgN/HJYInryWgq78ngZO3JeDbxyUip/MkYb/rJKH34yRj878lIC+vJ
0MbryZAE7cnwQ/HJ8A/0yXAX9MmIqv7JOA/+ySiM9smIfO/JSC75yRhi88kwUO3J
mH71yQhq98lAoPPJyNX3yZiE+Mk4WPDJKGP2yXAlA8rwl/rJCL36yThB9Mkgk/TJ
IEf9ySiz+MkIcvfJ2NTyyXRxAcoQsALKSBX9yej3+MlAXPrJkPLyyQCo+MnIHfXJ
SK/qycBb9MkInO3JiHrzyegD9cnweenJIBjvyah09Mn4BADK2G7/yWAL78mAx+7J
SLX4ybgE+MmIrvrJYCP6yTjm9MlInuzJYH/zyTgD+cmw8fPJCK3uyfDn9MnIEfrJ
+DH6ybBI78nw7PTJuAz7yWxqAMoQ6erJGJDtyYCo88kowvXJaK3+yZBR/8lYPwHK
4FP1yRC968mgv+zJqETtyWhY8MmI7+zJUIDwyRgp7MnI7O7J6Mnxydgl7ckgivLJ
cHj1yRjH+cmQo/fJcLLzyfAs88kIVfDJ2E3syUg38MkQIvPJ4CrryQAd9Mn4IPvJ
6Mb9ySAE8cn49O3JOPPlycim6slQCO7JWLnwyVhk7sn42PXJWPP+yRjR9cl4y/jJ
UFj+ydiD8Mm40uzJqO/tyYCb58kov+nJOHzyyYi2/cnIRvzJ0OnuyRiq6cmILfbJ
QA4Ayogk+MlwYQHKyCP8yTjR+skQ7/TJcG/ryfBK5cnghu3JaInsyUAz8skYAfjJ
CIPxyTDf+cmAZPnJ2H/sySBu+Mmoh/rJiKT0yajd8cnIGvfJgIr5yTBL+8kYsPDJ
WAj0yVD88snoXOPJaGPnyYjC78mwHfbJgLzwybAR88kQK/fJwLPyydhz88kA//XJ
4FH4yWj99MkQV/DJSHX2yfBL7ckYzPTJSG/wyfCW9sk4j/PJeA/yyQDg+snAj/PJ
OLX1yYjK9cng8+3JsEHxyUDH6MnA2e/JiNj3yfDY+8ng1PTJ6Or1yfD/+cmoJPTJ
kAn5yYjW+MlAGvnJqJ4AyuB9/MlA+urJaFntyUDP9MloGfrJoBP0yVBX7MmwrPrJ
YK/2ydgp7smoOvjJyOf4yVAxAMr8iQDKMKzvyagi68nAjObJWFDqyYiD68moM/TJ
sFT4yejH8skga+7J2J3syRA298nAo/jJcFPwydg08sm4GvLJsHTxyQjS9ckIbPXJ
eNz3yeCS+Mlg5PbJqOb0yYAO9cmg9vnJqHLyyTjT98ko8ezJmGHtyaja68lYJe3J
wAryyYhy+sl4mvPJyFTtyZjP8slIt/TJyMntydCb6clwHuLJQBzlySim8ck48evJ
6KTzyXCU8MkAberJQAbqyUD77slYo/DJoMbyyYhr98kYD+3JSMHzycBZ8MlADe/J
uLLpydjY8sngafTJ2C/vyaiS88kgsvbJELrvyZg67slIp/HJIPjsyXja9skwsurJ
4FPiyTgX18noPeLJMOzryaB+7snAn/3JAPj9yfgQ+ckYzvXJAK7wyZDn9MlgH/3J
+HH5yeiA+MnAxADKOOXzyTgv68nwxffJUFj2yTiO/cnY4vrJ6An4yZgQ7Mm4HOvJ
oLn1yTCL68nQr+rJ2EX4yYjS78noueXJ0IrtyUjb8skQTfLJKM/vybhf+smAIPvJ
4OD2yXgU78lg8fbJwCj0yWgR8ckAdvjJsFXsyXhi7MlYVuvJaFrmySC27Mk4pvDJ
+HvsyVAB5sl4IOnJGPT1yShE9snIO/TJ+MXxyYDc6cmoQOPJCF3tySDl6cnoDurJ
4FbyyRhP9cnwj/PJEPjvyYg48snwsfTJgCHzydiz9MkwsuHJsAnhyfCS6MmIAujJ
ECrvyZjj8skoHO7J2FHtyeBa/8ngbfrJWALwyQhB88kwhe/JeObpycB25Mn4Pu3J
yBX3yfBm7cmIvOrJmFTryThv68lAUO3JiFr0yTgR9smIXfDJIMPqySAK8smwcujJ
2P3ryQj86skgBeXJ2BDnybDw5MmAsffJIMDvyYiD9MnAnPbJkHznyYi17cmY2u3J
yNTmyYB788nIxO/JkNjryXD+88nQhOvJmOLkyZDi7smILfTJuAjpyfDt8cmogfDJ
qMjqybi948l4G+nJoLbtyVie9clgmPXJsK3uyZg59smIvfPJOCL4ybg598kgePLJ
2E/7ychV+8lg+ffJ4BjzyWg48smQ5OjJoHvlyfib6ckYTvLJSC/wybBl+Mnoqe7J
qL7iySjv6clIWOvJiEPxyShc+MloOujJEIPjyRA448koienJ0L/zyXhN9cnQAvjJ
8AbtyeCm5skAsPHJGN7sybjQ+snA6/XJIILwyWgR5cl4s+HJ+BneyZgZ68mgSPHJ
MK71yVBi+cmgoPbJQAb3yTgS88lgt/HJgKvmydgR6skoXOrJgE3gySA84sk45u3J
UDv4yUCE+skAtvLJIFzzybD978mMhgDKIKr/yeAP8clAau7JmPH1yegi9MmgGe3J
aDHsyVCR8MlYY+3J0IbmyXhh6Mk47uXJKHDkySBA68m4QezJUKnlyQh+8MnAL/rJ
4EP0ySii8sl4nujJAIjnyfgI5snwM+jJMKDpyWDL9slw8/DJYMHlyaDP48mQZufJ
aH3xyWBy+MlgZPzJIH/yyVAv8skQVv3J8Kz6ySwaAsoYY/bJ2OjvySiF7skAo/DJ
qFnnyZiH4skgtO7JMHHpyWhv7skAK/PJSBnyyfCs7cmYe+vJ+JfqyVB58clY1O3J
EATpyZCa3cmoReXJCHHkyXDq5slIT+XJWHXhycC+58mAOunJ6CjvyUh99MlIS+3J
CDjtyTgB7slIFe7J+HHwyfD878koS+zJ+JnqyUCW68nYxPDJsNr4yUDc8Mko1PDJ
yP7xyTic98mgYv7JICb4yYAT9MlQZ+3JkGTsyQgp7snQSOTJEPLmyZhy6ckAG+7J
OKL1yZCtAMrAEvfJ2ALtyXDY6snop+jJUDjtySjK7snQzvfJKNjxyRhz8sk4D/rJ
EDLwyQAp9cngYunJwGf5yZBE8ckAUuXJuFvqyUDU68kwvfbJRGoByojR/slw7PXJ
APTryWDH7clQSfDJaKjzyXjL7ckgBuzJQP70yXi06slQvO3JkBDsyXj76cmArOvJ
qHXvyfDQ68lwKu3JGCHvyQAa9cm4aPXJCBb0yZB88snYru/JgGbryWjb6snglPfJ
+Nj8yXBk9MnAqPnJyGXwyQhe68lAe/HJEH7yyVg86snwJ+zJiB7kyfBz78mQPP7J
WM/9yWjc6skI9OPJCB3qyQA97MkYQOrJIO3ryRgj88mwV/vJaN36yZhw7smYvPHJ
kIL0ySib8MlYc+fJ2EPjySiC4clAHOjJGFHtyXAu6sk4u+LJ0PHlyfCE58lg8vXJ
YJ/5yRAp9MnoYfPJOBzuyXhE6snwC/LJuLjzyYhc88mgZOfJ2JbmySAL4slYBe3J
GObqyeit7smYxuzJiLbrySDZ6cnIW+XJkEfnyaDi6ckQmN7JsJfiyfiD78mYsuzJ
mAbvyahH78m4gOvJsA/iyZBn8cmozvDJiPf0yXDT98nY2OvJsJvlyfgh4clgsN3J
4DfnyRhv7cn4QvrJWPfxyaDo78lokPXJ2PPfydDw2cmYHd7J4GHlyYBw9skI2O3J
aFnhyaDz4skg/OzJMBv2yaAa+MmgNPLJ+MvnycgV7smw2+7JGIH4yTBE9cnQwfbJ
aA32ydCV6sl4M/TJ8Bj4ydAY78kICvHJaIz4ySDd9cmwBPbJAJbtyTik48l4dOLJ
SGnkyUAK18kA6t7JwOvsyfg87cngC/PJmK7uyejl6sloYOjJkOLkyVD26smIx/TJ
IFPxyWB57clgP+fJ8KnhyTDG7MlwqO7JuN3nyaD76ckgBOnJwDvlyfh658mIVefJ
oFHtySiH8MmIxfXJ0Gb6yQCz/cnQvPTJUBv+ydDe8MlofvPJGKX1ycCt6cm4hvDJ
gEP0ydij7cmgG/PJ8Jz0yUDc58mY0ObJeFngyTjl7clA8fbJmAHpyUB/5ckAwebJ
IOXrySgu7cmwx/bJUADxyUgx+cmATPHJuArjydD64MlQtePJQKruydB57MkIwurJ
OFbryejH9cnIBPfJQLXvyVBD8slgbfTJSMXvybg948lYTOHJ+ELryfCL5slov+nJ
wN3xySiR78nIWufJCLTzyUCx8cng6d/JuG3eybAi1cmAYNzJaI7pyaDX3cnIS+XJ
II7ryQht78mojOjJqDDxyQAP68lo9ejJOLDpydAX68mQD+7JaDbsydBU5skAc/DJ
OGvvyTiX6cmwtvfJSM/wydh49Mk4gurJkDjhyZi75sno4ejJcFPkyQhv7slQrPLJ
sB7pydiJ4smgr+vJGBDxyQgx78nYn+vJ2MjryWgE88mIVebJKILqyRiv7smwVezJ
gEbkyfCf4skIzOTJGHDcyQBQ1skwwdvJuDHeybAv6smot+jJSEzvyXCB8cmwJPfJ
0OTwybhc68kwZ+nJIP7kydDy7ckQ3vHJoBXqyTjF6MmQlO7JyAnwyXCr5MngZ+TJ
CEnpyYBs4sngR+PJuPPtyYBx+slgFvLJYOjqyWhp6MlgWOzJCD7nyXDL68kweenJ
oHvhyTgt4MkQPe3JuFDqybBB4MkQ2eHJSAvhyZBa3ckwQNnJSH7myfBM7Mm4/enJ
OH3pydDe58lgB+3JoHzsybBc58loS+TJ6LHrycAt7sloH+PJePXeycj238n4iuXJ
kIXoybgJ6sng7uXJGOTkyQCv5cmwSuXJANPjyaio5MnI7uXJKJLqyWgm68lQzOTJ
yLzqyZjV3slg6tfJoCveyRD048kwCejJGL/tyfhm38nY1N3J8NPfyaBa68kw3OPJ
6ALjyQD44smYvuTJAD/syfiM8MlIBu7JIOvjyUi22slQOdbJEHHZydhR6cn4Su3J
eK7vyXi+6clIOeHJoGXkyago6Ml4i+rJEKPqyYB35sn4ZurJ4K3oyRAn6Mnoi+vJ
CN/kyZDv5smouePJ4M/VyQDT3slAROnJmPfjyXhg4MnIH9jJMBHiyTB938l4wuTJ
wH/iyeCk5MkAnunJIKDkyWhF6cnI7OnJWA3jyfi048kIW+LJ+IflySjC38kw5ePJ
iEDryZjE6snIWN/JMB/jyYin4snAjNrJMA3ZyXj+18lIsd3JIFbXyQB82snIYNLJ
ULvTyWDl2MmQFdvJuKnVyWB+3slIC+rJ0KTmycA468m46t7JyLHayejA4sm4v+rJ
eKTrySi98MlgJuTJ+PPiyeAI5smYmu/JwEPhyYji1skAHNbJoNvZyUhU2MlQWuDJ
0OPuydBZ68kIwuHJADblyUDE6MmgWvDJQOjvybj+48kI997JmJDXyShU58lAFejJ
iI/YyTjK2slw4NbJQGDZyahq3snItN7JGCndyYCT2sl4TuDJmCDjydAg68lY6ePJ
mG7kybDI3MnA4dfJyF/RyTgp1smIbd/JoMfcyaD718kg7+HJeLPeyVBZ4snwDe/J
UEXjyWha5cl4idnJ4EjfyYg43snANt7J0JzVyWjy38lYpNjJMGrQyWgB18nQtNrJ
mILkycgb38l4K+XJ0JTiyajQ4Mm4SN3JQJLeyeiv2cmwmuHJWMDhyeDj5MkQV9fJ
aK3QyfCs08nwHN3JUD3eySiP2cnA5tXJYG3SyZjCysnYfs/JsO3HyZjXxck4FNTJ
UB3LycBz18m4E+HJqLbPyUjN58kY4NfJcGXVyWBs5Mm4ZNvJ0OjqyUA97slA7uTJ
mIneybj71MmoreHJUJPfyZC348lwwNvJeMDNyThZ1MkQBdLJSPLOyXhv0cngqNbJ
QJnOyRCSz8kIftvJUCbXydDQ18mgrNbJgA3PyeB81slQ993JeDzeyeCh18nIHtzJ
wIvbyTD61slAYNjJMMXVyfBp2sloiuHJACraycA91cmI4tfJ2HDYydgi1MlglNPJ
qOTKyahB2clYbt/JsIneyUBh28kQ59nJCN7fySAE1ckgB8/JIIjTyWgf18kA4dfJ
QJ/fyVjE28kwUd/JiC3ayZAJ4snwgeDJ0OzXyfhT28mI89PJKA3RyQjEzcl4gtPJ
gE3ayQBU5MlYMuLJSErYyajC18kA59fJ8APjyTiy58ng7dXJwNLYyWimz8kogM7J
MCLPyXBV08nQl9jJOM/dyfj83smYkOHJUHzZycB128lw1NXJCPveyQg22skgCNfJ
OKDJyTBF1cnQIdbJYLbQyajX18nAm9bJKMfMyWjIyskIFc/JsDnTyXBT2slYStnJ
aOzdyeix28m46NXJYC/ZyQDY4snwJuXJODzRySiA0Mn4u+DJ4MHXyRAl2MkwXtjJ
4KvSyXAB0smwf8/JcJHRyXij1cmA8dLJ2ODYyUDXz8lIL83J2OLRyQjY0ckw89zJ
mCjcyaih3cmgndzJUL3byYBS0sko2cvJ2PrLyRiSzclgK8vJIIHayUCU3cmIhtTJ
4P/cyQgp3ckQDtfJkFDZyYgK18nYI9zJmC3dyZBD1cmY/t7JcPDdySBI1MmIE9HJ
WFHZySCE2Mn4EdnJGH/Qycie1skwE8fJiFbMybgC2Mn4tNfJWK3KyVAu0MnoHdrJ
gMLayXD10cmYdNXJOO/Vyfi02slYadzJ2DfXySgn38k4ft7JaOPWyZi81sk4VOLJ
4MfaydCVy8ngVs3JoI7XyYDS1Mnw1dPJIALXyXgH18mgVtbJoP/QyfCTzclYvcvJ
WPrMyYBR2cn4wtvJcATbyUCJzcmQItTJGBzRybCL18lgoN/J0APRyVCbycnwosrJ
WFrUyXhx18lQJdjJWKTSyRDn0cno4djJaPTbyQBpz8m4a9DJaODgybju2skIdtjJ
UB/Vydh+4Ml4/ODJoLDWyUgF08mAutrJmJnkyRC+2sk4vdvJMLrYyRB13smABOHJ
0LHgyXA73MnoYtbJ8NzLySBhzclglsvJOK/RyZgiwsmgys3JCCLbyTiG2cmwHt3J
mNLayRiF3smoJuLJkKvYydji4Ml4ldrJuITVyeif1ckoENzJYA7byVgw38kwROPJ
KBvVycgzz8n4GNLJSNHlyegc4cm4k9XJwGTPyVjz0smI1tLJAN7SyQAq0Mlw4dLJ
SEXGyTBdzcmQ+NDJiP7HySCkx8mYkcfJQA7TydjNzslw6dLJaIfSyUB708n4lc/J
wEfHyVitycnIltLJWOTSyTiM18kYbtjJ4FfMydhMv8nY28vJALnPydgTz8lY3trJ
ODvZyWga3MnAg9jJmLnMyYgBxMlIJNLJeOrQyZjg1clYgdPJSLzVyRDt3MmwONfJ
QD7WyfBtz8nolb7J6HDIySgFzcmYosjJSFPEyZjmx8moNc7JkHHSyaC9y8nItMTJ
aP3RyQBZ2Mnwbd3JUInZyfgHyslQjcvJQGLJydie0clg5dbJqArNyfAwy8kwP9rJ
qEnQybCXysnAf8/JeEjUycCM2cn4SNTJeOLKyVBYzsnocdLJ4B7EyQhkxMlYN8zJ
wBzNyeif18mYrtLJ2G7Cyainw8ngK8XJ6JDGycDwwsngscHJILjKyaDu1sk4ZtDJ
sE3Lyaj4xsmoAsPJEF7QycA70clg4dLJeG3XybiNzcnoHsnJALTIyWioxcngl8PJ
8O3HyViZyMmQ1M7JoOnJyYhVy8nQOdTJIPLIydB/0MmgPsbJIGK4yeBsy8kIm8zJ
2H3OySC8yMmgeL/JyIHHycgqz8lwW8nJ2GjGyaB5xMloUr7JOKizycCjuMm4UrrJ
mOC9yah3xcmgK8vJoCvEyXCBvskQmLzJUJTCySgYyMl4s87JMGHNyRC4x8lYFcXJ
uGbGybDGzMmIuMTJQMvCychcwMnI9MHJSGPEyTB6xMmQH8/JIAfLyYCIxsk4oMzJ
8EbOycgsz8nI3szJQNrOydin1clIos7JCKXByQjdyclo3cHJ8NrKyZiGxMm4Y8jJ
QPPWyXh0yMnIN8LJwLS9yWi2wMnQ5cLJgGC6yaDAtclw38LJaObJyUgCwcmgG7/J
GJnLyVj/x8kg8rvJkPbByWjoxsk4wsrJyIDLyQC+yslwh8PJCAO/ySAnv8lgbb3J
YA3MyWjUzMnIk8TJsJ27yQhJuslgbbXJcB+5ySgTvcmw9sHJYFHAyeAqyMkI5cfJ
YAvAycDEwMngdsLJcBDJyQg7yclQFMXJCOS/yXAEwsnwDb7JYFbFySjfwcloD7rJ
EMHGyZhYxsng7M3JyPzSyaglw8l4/cfJaGS9yfDGvMkg/LrJSPK/yShWyMkoerrJ
wNG7yQCRtMkgZq7JQIa9yUDuwsk458LJEEbEyfA1vckgBLzJcCLDybiJxskgtr7J
yAzDyfh6u8lAKLzJ+Ky/yfjkwsk4X8HJAL3GyWiMwskI4sTJ8CDAyegKv8lI9cDJ
sD/CyRjxt8loirPJ0DCzySDBvMkImL/JMJ26yXDhtMlY2rbJ+EHAyUDRycmIHsjJ
eJ62yfhnucmQ67zJcJa7ydD3usnIG8HJsIrAyWhuw8mYVb3JyLC9ycDktcnIp7XJ
UIC0yRjDwslI4sPJ2Hm1yRgot8kwyLvJkNu1yeCOvslYHr3J6LTAyajMwMkQI8PJ
4D+0ydjJwMmIiMfJ4OG+yVhHvslgVLLJMFarycB7r8mA+7zJCKu7ycCGs8kYqbXJ
AJm1yeBJuMkQ47bJWFa9yXC1uMkI8bjJSCm1yUAUuskIpbrJeHa6yQgntsmo3b7J
iMm4ycjyvcmgzcLJ2Ae6yRDPtsnIMLHJYKCtyfidtckoBsDJsGayyTAosclo/rPJ
cLW1yXCRuMmA48DJYO/BydAKyMnYEMnJwIDByRAQw8lwnMHJIK+5ySgksMmI0KnJ
cCKtyejIr8no8LbJyIy4yejVrcmomK3JuCi7yQhcuMkAArTJ+BO0ySDus8lIGq/J
ONSxycgatskYabfJMAS9yQDosclofavJMOm1yVjLtsmIzbbJIE+2ybA9usnAjLbJ
EACzyRAgrMkgWrbJYOi2yUCvtsmAObvJgKazycD9rsmQgrPJAKa7yRDZw8lAIMPJ
6DizybgmuckwkbjJ8PiwySC7ucmAfLbJoE66ySiNvcmwlLDJaHSvySDdp8lQ+6TJ
OL2wycD8ucl4ybTJ6AKwyYgatMmYHLTJMECqyYC7rckoObDJWMmyyYintMmY9a7J
SESxyWAzs8l4Ur/JKAy4yTCdt8n4ML/JoIC7yVi0rsmg0bXJYCy7yWCcr8no7KrJ
0BGmyeAlr8lISLbJEJ+vyTAgpsnIBqjJUDasyfhRpcmIfa/JkCa1yXimqcnwhaHJ
GFirySgdp8nwSZ7JIOSpyVjzrcm44bDJoI+oyQgnrMnYGKzJoLSsyTiOssl4+7LJ
gEmsyYgSs8kI3afJWKqpyZAJqcnoDajJaIuqyRCosskYCLnJsGiuycjkt8kob7XJ
CDe7yah4ssnQiq3J8AiryTD/rsnYhq/JyM6pyYhbrsnQ2ajJ2H2xybAbr8mAHKLJ
cBihyVCJmMkYL6jJEM+vySjlqcmIJqDJYN+kyXDPp8moUa3JuJGryeBArcno8qXJ
uHSbyfCqlsloN4/JcNqVyShbl8lYXprJiIqlyYh9rMmwq6nJsBSdybhPnMkAkqfJ
iGOryYh+nskIbKPJUKWhybBomskI3Z7JkOOoydDJocnIYJjJ4DGfyUgHnclwEKXJ
0Lioyaj4oMkwAqDJEMmdyajNnckgAqHJYGKqyVhyl8kQDp3JMKiZyTAGmslor53J
CG+YyXgTo8kIqp/JQDygyZBsoskwt5jJuN6WyQAwl8moXpDJ6C+SyTDKk8lYC5XJ
iCGXyVAlnclQqJ/JcGidyRi3nslAaZ/J0Dacybhzn8lwbKfJuGOgyWANqckYqqrJ
8JelyUCnlsmgs5PJsJKkyUDzocn4vaHJcHihybi1oslgUZjJ2MmmyYAaoskgFJfJ
UKKWycAemslAuZHJQMCUycDzkcmwRY/JiAqZyahHjcnQDprJmKeeychbo8lYxZ7J
ON2XycDwm8lAYaHJSKybyaiLo8l4caXJcISbyWhHlMlQi5HJ6HuQyXAbjclIhZDJ
uF6eyYiFo8noMpzJeC2eyZhMm8lYNIfJQM2GycD5l8no1JjJYIaaycjdnMmY2JzJ
gJmZyYj/kclgApfJyD6XyVBAjcl44ZDJGFeQyQBTkskgO5LJgD6XyUCRmslwvKTJ
sFSkyUAxmsmouZbJ+GGVyaiZjMk4upTJIBaTyaiLi8kIlY/JsNqVydiUl8kw6JDJ
SPmRybjtkclAgYzJQO+TyTBSksl4R4/JMI+RyVjzksn455rJiAiayVhtkcnwsY7J
mOOQyQg7gckwNITJcA2SyYiEmsn4FKPJaCicyfChlsnoT5bJMJOZyQi3lsmodpLJ
mMWDySjAmckgfaHJUJeOydCjicmIionJCDCKySgqjsmos43J2G+QyYBqiMloUonJ
wPqNyTCuj8mw+4fJyEOLybAghMloM4fJCB+DyRBme8mw2IbJUBGGyVDdhMmgfXvJ
WLiCyeh1gMngvIjJGAqJyajdi8mQhJHJ0DuTyUCRkMmIpY7JePWMyfCdhsmoRonJ
2ICAyehmhclw0H3JmImCyfjiiMmoLo/J6PKQycgzjcmQZInJkBGDyeiUgckoZoPJ
2DOJyWA1h8mYAY7JOEOLyaCiesmQeHrJwK90yaBvb8kATXvJECZ1yZDreslQW2DJ
IOBoyUBogMkw1ojJcDB/yaCMgMk4BYrJsJyGyTD/bcnAUGjJUNJtyTChb8kgknXJ
eJGEyeBpg8lAn4HJUKp+yWCQdMk4xILJeBKByTCefsngQ3TJaE2IycDHislQe4jJ
wHmAydDKfMmQjW3JwDV1yRAygckwEnbJiKSCyaCifsmgDGHJoEhjybDrZ8lwMHDJ
8AVsyYA8bcnA8IDJwIJ/ydCrdskQWYTJkNd1yQCHbclAPXjJQJaAyaALgsmAe3vJ
oIZeyTBqacmACX3JAAFtycBkXMlgDVDJMFxayZBaXsnQjnjJ8Kp8yfDza8mgVGjJ
kDNlyTDdVclAK1XJkChMydD9YcnQzFzJQI5YyWBxRMlQtE/JAF9oyRDtWclQMFHJ
UDJAyZA5SclAIFDJYDdayfCuZclg+2DJ0G1SyXCbOclgYkjJAEBfyTCxUMnAYELJ
8EhAyXDISsmQ30/JsOViydBmX8ngemLJAKxmybAdTMnwqEzJkG1eybAGXckg6lDJ
EK5NyUDCY8nAmGXJYH9hyRBwWMnwqFLJoDRFyRCCP8mA+T/JYExTycDMVclgFUfJ
wEFdyQBmTcnAoDzJ8K0pyYCOPslA3irJ4C0wyWAwTMmg8lbJAF1KydD4RclAbDjJ
EOA3yTCTNsmQ3EDJ0KQ2yaB9LMnwYEXJUHY4ydDWPclwUzLJMHgpyUDOMslgAUHJ
kK5JycDAOMnw5D3J0Bg4yaCDNcmwNzfJQIBIyeCmW8lw6ErJgHhLydBtUMmwej3J
YAU5ycBgOclQtC/JkCktyXBiP8mAQ0HJ8LI3yVAnM8mA+0bJMKY3yYAnTcmQklTJ
cL5DyRDvPMlg8jPJ4MAyyUDwG8kAWBPJMHAQyfCFD8mQtCLJoFwhyRB1HsmAKyfJ
oIU+yVDlNsnQ6RvJEAovycCOMMkAMEDJEHs5yVBRMMlwMiPJ0HkvyRDFJ8lApCrJ
YJAtyZAKFskQHhnJgKE6yeDsSMkAeT7JIIw0yaBiI8lg0wbJIMkgybCsIcnAjC7J
YPQwyVANJcnAFRPJAHwZyVArJ8mwmCfJgEclyUAYGclA/ivJkJMwyTAbIMlQ/y/J
ALcqyeA+F8lwhhvJMHAWyZBvCMkgLgzJwAAVyaB7E8kwgyHJ0LskyRAAEsnQAxXJ
0KMaycCECskwGwrJYBoPyeD1FskwLSzJ8J8XyWADHskg1iHJQM8jyUAYGslwjyDJ
INQpyRAhHskgN/fI4FYNyYB8EMkgXwTJUAoJyXBnF8ngqx3JICILyTAqIMkAFxHJ
wIwUydBdFsmA2SXJ4FsfyZA8KclwOCfJ8D0VyTCbAMkQ/AnJQFz9yHBuAMnANu7I
YHLhyEAn9MiQXQTJgDIFyWBfD8kACQ/JYF4BycDCCsnwGAbJwJ4KyUCAFclA5RTJ
wDsYyYBTDslgnTDJ4KIayQAYGMmwpgvJQMIOyZDhCcnw+QzJgDIRyXD3EslAgRXJ
wPUIyZDmDMmgqfHI4LPuyDCJA8kwYxDJYI0AyfBCFckQGxnJcGwUyRCzBMlQZgXJ
0B4MyYCGBskAbgDJAMT1yHAOA8kAywfJMD4MyYCrCsmg7fLI4LrEyEBKtchgfcfI
QJIGyfD8EMmgRhDJQGvpyIB14MjgUu3IoOjwyOCk0MhgjsTIQG3IyEAPusggeq7I
AAXQyDB0A8mgvebIIMbcyKBE2cgAM/XIYE7SyMARqcggudnIoCPQyMDb+8iAUNzI
oH3MyIAIB8kAE+/IwNy5yGD0wcjApwXJoEvryMCxvcjAssTIoDjNyICBuMiAXL3I
IGjHyCCV7sjg2fLIYODqyACFwsgAfJfIwOLfyOD068igZMDIYE3cyODXtMhgC6bI
wOabyAAipMhgvMvIoBHqyMCv4chgeLrIgBbOyAD+zMjg3aTIQJ6NyIAin8gAVLbI
ACvOyKAp2cgAK43IYMmGyEBgmMjgoYXIAO2IyKAKlchAHJDIADyGyMCOlciAF1LI
QHJyyCA9w8iAlrrIwGKpyMDfsMgg0Z7IwDXAyEBpxcjgHZvIIMaFyMBpg8iAo43I
YPqDyACCeMgATHPIgKtcyMBiiciA7I3IQAmqyCDipshg7JTIICyOyADMasgAyTPI
AKtJyOBWmMggBbPIYNWMyMCAfsiAuZzIgH+oyECsmsjArj/IwGJ+yKDOgchgK5jI
oLWGyGCQjsgAZ3rIwFtzyGAskchA62vIwLJxyKCsmshAMGrIABguyABaYsjAyaDI
ALyAyABmUcjAwXXIYD+QyIA7xMjg2K/IYGHUyCBli8iAEFfIwLkqyMAoV8ggcIbI
wMUtyACtQ8iAyFXIwH94yMD2MsjAJ1jIwNZRyMCjOsgAP//HwLpcyICEcsig2onI
QASHyABBSsgAc1vIQJFQyMDMGciAuD7IQM9myICLS8gAxBrIQNhCyIDOw8cAhG7H
wMVEyKDZi8iAAFDIgMUEyAAL6scAfQnIgDcCyIAEz8cAQPfGwCoFyIBRvMcAYejH
wBUgyICmEsiAUT/IwLZCyECPbsjAHDzIwLxZyIAL6MeA2evHgOLfx4DgJ8jAtnfI
wFl4yEAeEMiA9xvIACPdxwCbKMeAXqLHgLTgx4Cbu8cA9efHQIdIyEDPI8jAUgzI
AKHrxwCVFcgAJh/IgBpVyADfbcgAA1zIwK8yyAB0qccAi/fHgHjPx0CBGcgABcHH
AG+sxwBTRMeAtsHHgOoyyID4zMeAXp/HAOUvyIBGwceAS+DHQMAjyABW+8cAgOLH
AAfSx4B39sfA8AnIANaJxwAP1ceAEenHgBiSx0BPBchAZxTIAJ7VxwCRs8eAL+HH
ANYdxwDUAscAPmHHQM0FyABZ+ceAn6HHABHZx8D7SsiAeIbHAKp3RwAssUYAEFnH
ALrWxgDVN8cABuHGADBpxgB4w8UAG5HHgPybxwD61sYAxGnHgMmix4BinscAr4nH
AAl5xwD528dAZi/IAHjbxwDgRsWAl4zHALWQxwCAn8YAkjvHACxVxgD2HUcAmBRH
APSmx4DlpseAQuDHAIJ1x4CeBsjABgPIAB7NxwAOpccAoJbGAMsrxwDyuccA51bH
ACyGRgDkIsaAb5LHgLKfx4A7mscA4qPHAEk1xwAI7sYA+MtFAOAQRQBY58fAZwfI
gD3zx4DL3ceAzsnHANr0RgAsCEcAcMXHALIlxwAposcA8VbHAERWxwAKvMYAaGDG
gMLdx4C3pccAfFzHgOK0xwCMAsYAJcDHgObHxwCEJccA4KVEAMgjRgC6gEYA6PzG
AEc8xwBcNkYATNjGgNajxwAPO8cAoFPFAEgKxgBErUYAvBNHgJ6VRwB46EYAYIxE
AMLrR4CAGkgAVDJHAMlYxwDEfcYAlhtHANkxRwBbIkcAdh3HAOiTRgCDFUeAI41H
ADhzRgAgu0YAWyTHAP01RwDQh0YAVDtGAB7IRwBiuMYAb4/HAGTLxwAkescAkAxF
APDKxQAgt8YAspdGAGi2RwBoZkcAvK5GANAjRgDA90aAuPlHAIkPSMDUAEjABgVI
QPgfSADR3keAkpFHAElXR4AorkcA/hlHAKJpR4Dcx0cAltBHgK24RwAUW0cA8CxG
AGCKxQCNAUcAeE5HQPAKSADUpEcADUBHgBKMR4DeyEeAJRFIAGD7RwCytkcA4PVG
ANWDRwDzXUcAFSxIAD8BRwDeBEfAewJIgKbIR8ARB0gABDtIgPY7SIDNskdA/gBI
ACc5SMDNPUgASi9IQOQ8SMDOekiA+4RHAKwSRgCOzEcAyg5IQO90SEAcOEjAs0pI
AE/6R4BDtkeAnGRIAN+ZSIB9kUgAc2tIQBIBSACSb0eAjOtHgJIySACQVUhALYVI
QGNMSEC5AkgAqv5HQJJJSMBCMEjAcxFIAOr5RwAlL0hA/SlIwEIoSIDRVEhAdyFI
AHPbR4AAVEiAcGVIQK9tSMCVVUhg8IpIgIeBSMAXkUiAAlRIgEZpSEB1gUggw6hI
AI+tSIAas0gA9q9IQBZ1SGAMhkiA4IdIgBJ1SICCWEhAiplIgNKWSIBKpUig2NBI
gL/GSKDewkiAyLNIAJ6uSID600gAP9RIAIahSMA9k0jAGWZIAOmkSCC+xkgghppI
wJaSSABQoUhA1rVIoIeXSMAtm0gAME1IoEaRSMBoj0iAmppIIEG2SKAGmkhAvpNI
QM6GSGALzkhg17pIALSdSAAAjUigt7hIgDLQSEDOzkgAudFIoMnNSEBOrUggVoxI
QP+vSCAq0EhA/tFIIOvPSCDD8EhgI/JIYKXXSKDX0kgAyO5IIATeSGBh2kggw7VI
YOq5SIBL00gArqFIAOJjSGAxvUgAWL9IwKu3SMD/z0jA6sRIAMzXSOAV8UignO1I
oG0GSeDc/khA5eZIAMMFSUAPCEmwxgxJ4CAMSYAV+kggAvVIYOTxSAD240iA1OxI
oDL9SBASEUlg9e9IIDzjSOCd10ggP+dIoKvhSPDdAElg3wFJEMAASYALyUhgj9dI
gGwBSeDj+0gw9RJJ4EsESdAJB0nAxPVIEMUBSTCwD0lAoftIQBgCSdCEDUnA9fRI
IGQBSVDdAElgu+FIgMnSSEBICkmwwQZJsKgGSQCUBUnAuxJJAHQYSXALJEngaSFJ
gHEZSSBXCUkAmQ5J8EQRSWC9+kggdOhI8D8HSVBQGkmgKyNJgBgwSaDFLUmwZQRJ
APUZSXDKIElAVBRJkJwSSUDwF0mAzg9JAHEYSVBvEEnApxFJ0NAGSVD2B0kgex1J
AJAXSSC/GkkAVQdJcLscSRBTNEmwtx5JcJ8cSYDeGUkAcClJMCsoSdDvJUkg9iZJ
EMYgSfBhHUmARhBJoG0TSYDGHEkgih1JQHgRSdCQHEkAQRlJsNcjSTD3H0lQqRZJ
8AMdSbADE0kQWBZJgPAoSVAsOEnwKSNJMPofScC0JEkgeR1JUOkNSUDSEUlQHRZJ
gMogSUBfJUkwPCdJcHY4SZATOUnwsjJJoAczSRD7NEkgniFJoAUkSYCUKklw3DZJ
QKI2SeDeNklgOlJJAMA8SWAzKkmQ0jFJENRNSSBAU0lAfztJANhGSWDoLElwGClJ
QCo1SbBROEnQcUZJ8No+SaBMKElgWztJgC9bScDJWElgW1JJoJJQSZAeOElg3iJJ
AMU2SbDNR0ngxD9JwEskSeAqKkngxiVJMMomSWBmNElQ4z9JIG1CSdBaQ0nQ2TBJ
QNcmSSDNO0nQWzxJcEZISWAzNElgrD1JsH9CSaDeTEmAV1VJ8LpPScAJXUng61tJ
IO9VSbCdX0nAik5JgCtDSZDrTElw+kRJYF1PSSB+UknAG1lJkKdNSZAhM0lwF0JJ
wABTSaCmX0lQSGFJMNBnSVAdZkmw2WJJUPBdSUARSElAhkVJUC5USaAtTEkAMVVJ
YE1jSQDYU0kA1FVJQLNoSWAca0mQ409J0CtTSfCra0kglnRJUL9nSeAJWUmgynJJ
oDeASbDPf0lgSn5JaGCCScBMd0ngnGVJsE9QSSA3YElgn1FJUH9FSZCLVUngKFVJ
AMVLSbBrXUnwYnNJ8FxrSeDMd0lQEmxJQAt5SUBxaUnwW29JQLFkSZClZ0kgnm1J
YAKBSXBrc0lAM2hJEMBsSaCggkkgI4RJYMt2SXAhaEmgvGtJYBthSYC7U0mQenZJ
MBNyScAeS0nALFlJMMN0SeBeVUlApV9JcNFeSfCyZEnQE35JEDJ+SaDHfUlA6XxJ
cK5vSdDRZEkgqX5JACuOSfApfUmgN3hJwB+ESdA4hUnQvX1JyGSASfh7hEkgGoFJ
+OaFSbD6hElw23dJYLRuScA9YkkQbWxJwDpvScBCeElob4BJoD51SXC3b0kI3o1J
iACASegvg0nAxoRJWMOESTA7eUlgaYlJqEGWSbBGlUngEZBJQJyGSbCjiUkYHIxJ
WGyHSVAwjUnIcoFJwNlgSQB7bEnoioBJAKWESbBHkUmorJVJUESSSTiIgUngvYRJ
KNWLScBEiUno+IxJ0I6KScDlkkmohpBJ6PKFSVAtiEkYgYhJuCOMSciajkkAD5FJ
YA6QSdjNkUlA1phJmPSfSUBVmEm4uJJJyAKWSbg1ikmYsohJ6CaDSTjOiUkIlJFJ
WI+OSeh+kUnIoZZJkMGWSXiamkmwIKRJ0LSXSdB+lUnY8JhJeJyiSUgimkngWJxJ
YKKjSdARp0l416NJUN2fSRgPnUloHJlJ6PieSWAdp0kodLVJEEevSbjSpEmQXqlJ
MGycSYAJmUnoQqVJWKaZSdjvlUkogZlJwLKhSZi0n0l4Mq5JABCsSThNqEmoDqpJ
0K+nSciVokkYSptJOICqScAlokngTKVJUG2jSWiYoEmI9KpJqFuoSUhztElABrBJ
+G+lSUD6rEko4K5JMAqsSbCOpkk4RKlJADOnSTAaqknA1qlJ4MKpSagZs0l4x65J
MDifSfCPokmQ6aNJiF2lSWhVrkkwQ7FJMIuzSbhrrkkQSrlJuK2xSdh9rEnI6rdJ
+J21SXhfrEnIWrFJYFmpSUjRpkkAoLJJyMi4SRiLwkmovr9JGJCtSUias0mwBLFJ
KIWtSViyqUmovLNJUMexSRhbs0nIJ7hJWBW6SeCowUkIzcJJENK+ScCZxUlwDr5J
SJnHSahdxEloprlJCO+6SZC3wEmogblJgLu/SRg5ykkouMtJGNXHSchLwklAkcRJ
WBLESUCqxUmgk8BJgFWzSRj1vUlg5r9JiDDDSTiay0koXMJJeGK4SYhrvknwnL5J
EGC/SfiKwkkwhMJJoLHCSbA8vEm45L5JIJHHSbgnwEk4BL9JCIPISUApy0mYw8ZJ
oFi/SVCezEkotdFJuLvWSdAIykkYUc5JIEjRSRBfzEnYB8xJqBrMSVDZyUlQ9MRJ
oOvCSdgcyklg/8RJKL3HSSC9xUmo4ctJyDvNSfBUykmAAddJgFPaSXDP0kmAx8ZJ
SCXXSRCE4Ek46eFJkOrbSaiXz0mIXslJcAPTSdBz2kmQsNpJ2LzMSdim0klo99pJ
4A7cSRCZ1UmQGNZJqE3gSSiX50lI/t1J6CjiScjG5kkgO+BJyOzgSRBy5ElQ4udJ
AOjaSehz5EnQTulJGNfdSdj140lIjd9JWHblSRAZ4knYDuhJwEbnSVDF5UmA9eVJ
CN/oSUjt7EmgGu1JUKXrSTiP60lwI/RJ8OftScBe8EmYzvZJeEPxSWB56ElYTOZJ
oFnqSSg65UnAS+pJ6MHuSRBs7ElAzPNJSIHxSSB28kkwielJqNPnSbi/8Engc/JJ
yAb5SVSVAEqYqwFKaNL4SfgU7Ukws+1JsEvvSTDI9UnomPVJmI37SUDc+EnYZu5J
oIL0SZCs/UlIN/RJuAjmSVAt60mYr+9JQJXvSaBN9En4yu9JGGr3STBr9klo9fZJ
aDXuSUAa6ElIG+NJYCjfSeDb6Ekg4fZJ4Ej0SVhJ60m4efJJAKPtSRBM3UkIlupJ
gFH0SWDK8UkoLfhJkOr1SZjt9UlI8fpJuGLxSejo8EloCfZJ0GHxSdjk9kmobPBJ
cH7wScDg7EkAz/tJbLIBSkip/0mAbftJ6H38SWgn+Uno3wFKIHv5SZjc7km4A+5J
aCH0SZgQ80mYQe5JQBPwSSBx6kmIXetJeGfoSege6kloy/FJEBv1SXBt80kgj/VJ
6HfySehB8ElwU/ZJOMHySfjq7EnoQfNJmG/tSRB99EkI2ABKILv+SXBz9Um4J+5J
8LbwSRi+AUrQo/tJGKP4STybAko4ne9JQBnqSVCS/0kACftJCM3pScjG7kmcBAFK
eHn5Saiz90lw8vdJ+DXlSbjC8UmMBQFKEN74STC4+kkQpvRJCOjySSA28kn49v5J
SA7/Schb/Em4eQJKmMb+SWA0AEoIIQJKIFn4SWAO+Em4nPRJOFXySaD++0nQlu5J
gIv3SWjD/klIVPtJeNr9SdxKAUoQi/1JIM71SUhE/EnM4AFKsOX/SYS0AkpwfgFK
QED+SUCfAUp8rQFK2GcBSlht/0n4RAVKiDj/SfQPA0pwQgNKZCQBShQaAUrcdQFK
QCH7SUDR70m4lPVJ+C0DSohVAEp4PwNK+OEDSuCMAUosdwFKzPAFSoCCBkosFwpK
xPQHSmzBB0okXwZKjEwFSmQWCkoUegZK3IYGSkzDBEqsBAdKLE0KSjhUB0poGQhK
yBAISjCyAkqA2P5JQPQHShTNCUqgNg1KbB0IStyDBkpk5QVKYDQLSrTQBEoUDAdK
ADAJSvDmCErAZApK+B4JSriJB0o8uwFKFL8ESpS+AEpQ3QBKuA4HSnD/CEqcmAhK
nIMMSkw3EkpQOA5KONIKSnT3CUrE4ghKCCkMSjipBkq4mgVKoJwGSgBWDUrQsA9K
gOUOStypDkqodglKpF0DSpyFCUrYXwhKkKgKStC7DUosOglKjFgHSjQICEropQtK
7K4OSsyxDkpsvApKbOUGSrjkB0qMYAdK9LEGShSrDEp8Mw9KZEEMSnh5BEr4PglK
5IUPSjz5C0qAZw1KZK4HSkDjBUoUlwNK4KMDSshDBkoYHwVK1KAGSizuBUrckQRK
KM4DSowqBUpg8AJKWDb+SQAYB0p0ywpK4KgHSkgkB0rg4gVKiOkHSqiGBEqwz/xJ
8Bz9SRSGAkoQGwBKTDQASlD3/Ukw7/JJqOv1ScA6+kkwXPhJuK78SUBR+0lIwP5J
CDr8SWi5AEqYqARKHEcAShiT/0ngOfRJEB/0SdAn80noavpJWAbySQjq+kkgO/tJ
WIr6SZDY+0nY6uxJkDzkSShe40lIJ+pJILv4SchdAUrAh/NJyBHqSRDy9UnwB/9J
UOb2SVi2+UkIIvJJYEzsSYh28klobfxJqKn3SZjR9EmY/vhJKPf7SZx3AEogre5J
yIDiSQCb60nIrOtJmFLuSZjX/0mA1fZJWM32Sbj1/kmgmf1JAI35Scje70mAGOlJ
+FzmSSj670m4jPFJeEfqSdhW7UmY4+ZJ4FrjSbBr80koXPRJQGH4SWCe+EmwzulJ
SAD0SShB7kkwCelJAKTkSeBO4UnIauVJuD3tSVDL7EkgcvlJ4O34SUBS9Ulw9+5J
wBLySbA/8UkIteJJIGjsSWB26UnQsOhJcLDwSYgO60mAjOtJ4FLrSfha+EkAlPVJ
mLn2SVDF8EmYQ+VJqK/lSYg07EmgCfBJ8PbtSTjJ70kQmfZJmNP5Sdhl9EkgkepJ
YIvwSSCx/Eno9ftJOEP+SfAl+klY3/tJ6DH3STBk8UlA/flJmLDqSRBV8kkQM/xJ
SNr5Sah37Em42PNJ+FL7SRhc8knIPexJ6P7sSdgW90kslQFK+Fz/SShM+klwHPxJ
NAwDSlhO+Ul4LPlJ2M0ESjhhAUrItvZJ+KL4ScgGAEpgL/lJGLIASjjlAEqoKwNK
TEgESvzDAkpIXfdJsHf7SQDD/kkoAP5J+Ev+SUDeAkrEhgZKbP0JSog0CkpUlQVK
CJwGSsQUB0roJgVK1FwESnzDBUqcLQVKbAgLSvypCErU/QZKrG0DSqyiBEosCARK
sIMESpjUC0p84g5KQAwLSgAxEkqM4Q9K0JAPSiQzD0qI2gZKkBYJSkyuC0oAqghK
CMQLSpi5Fkpc3xVKIIwQSsxjDkrMZg1KbLAOSnzcDErcSxBKGEwWSlhHFEqMDRNK
qJkPSojxEkrQjxFKpLgSShhvE0psNxNKaP0OShBgEUr4JhhKKM0USkiVEUpwBRNK
NBwVSiQeFUqwaRFKLNgcSji2IUrEiB5KpIIbSnRrFUqI8xRKHCwaSnitEkpkvxJK
vIAYSijEGko4GxtKMM8cStxwHEp03RhKFMcXSvQdF0qY+h1KJMsdSkwGHEq0rxtK
vBYgSoANIEr0aSJKVMAkSpznHEqQbxxKvNscSvB0GEqM8RlKhAwbSnA5Fkosih1K
TPYcSuDIGkqIPxtKSD4cSsRTFEo0xBRK7DkYSrDIF0rsTR9K+OIeSqzvGUpkhhZK
LEoVSkj9G0rYGhtKyMQaSmgOHUrMEh9KWNgeSkxqGUoknhxK1DggSgj5G0qg6RhK
9E4ZSgAqH0p4jhdKAHcYSswHHkqAyRxKCO8ZShTGG0okJR5KVMIeSoiAGUpsFR5K
QGgfSkj/HEoUyCBKpDYgSlBHHEpI0BdKmLUWSlSAGEp0HxtKiJwZSqhqHEosuh9K
fFUfSugXGkqsoxlKaBYbStidGkrYdRhKmHsUShxdF0qwThVKlBgVSvDNFUoYQRRK
hIAWSljUFkrg2BFKiIQTSriRF0ocuxJKxG4USkQhF0pQhhJKyB0RSvj9EUoACA9K
SDIVStAwFEowZA1KvF8VSlS0F0qcFxVKwAYSSnhdDkrEWQtK8IQLSnxHDEqE+gxK
1H0QSqyPDUpAfglKLCANSlwXCkrsxgtK5LoOSlwoDUpUdAhKFKAISnCEB0p41QtK
fAoLSpDHBUqol/5JfAkCSrCTBUqErwZKTI4JSrTqB0rEAwhK8JAGSlBdA0r4WwtK
rFIFSpD0AUp8UwpKVGQGSlAUBkqgpgRKyGQASoC/A0o8swVKMCAGSlxABUrw6/xJ
6Lz4SbD3/UmkxAJKWGwDSkSxBko8vANK6FQBSnhs/klE/gFKNCkBSlAdAkosQQRK
BFsCSoA8/0l4rPhJ4K72ScQCAEoIiwFKoNADStiR/ElQefNJ8Gb/SbCJ+0lomPpJ
YLsDSqgD+EkIgvRJcPv2SXAq8UkI2fFJKErxSVAS70kA/vNJeJLwSXC+60lokPRJ
QEfySagA70nA+exJQMj3SfAzAUqY7fxJuIL0SRjv8Unon/1JCGECSiiMAkrsBwNK
UJgCSjiKAEpIDPxJONPxSSBr8knQVvJJqC32SYjn8kkQW/NJKAj7SViq80lAT+xJ
AHD0SQje9kmQ3fdJ+IbsSdhI9klY3u9JQAH1Sejt90mA4PtJ7KgBSvi8/Ek4TPZJ
eB/sSciT6Em4LetJiBvuSViP5EmYGOlJeNrmSQC39EkApfNJIAjpSdjT6Emwn/FJ
sJzySWgT5ElACOxJuNHoSWjB50mwifJJUF3vSYiL8UlgDO9JqBDvSfho7UmAnOlJ
AMrxSaix7UnYAexJAPvwSVAg9Ul4fvFJ6JLzSWAl9EmIF/hJWBD2SfCv+kkQuQFK
GPT5STjr4UlIf+VJ2DDqSegC4EkYd+VJoJzuSSCB7UlQvPJJmBPqSQAx8EkYA/dJ
OPPxSXA18knQb+hJ+E3vSZh97Enoru1J+DX2SXBa70lgDvNJ+NjvSZgx5EmYP+dJ
8K7jSfCB3UnYButJeMLrSXCq4EmgZuBJcGXbSYjj30mAbeRJSPjoSUBJ8EmgqulJ
WDHqSaAm3EmQstpJME/iSXCH4UnwketJEBnwSfAe4EmwTORJiPnfSUD24knwW+1J
WO/mSSiI3UnYk95JCMfqSYD36ElAlPBJWFP1ScDg7kkou+pJkOjaSWjD2EmIaNtJ
YMraSfBx6EmYmvRJ2Gn0SWgX50moH+lJyBPvSVhE8EngVe5JuHzqSTAo50kYwOZJ
yJftSfCI8EmwZO5JEKXvSegk6Ul4+vJJcEbtSWiM4UkQieVJkMvtSUi86EmY1dxJ
WCfmSWic30ngh9BJwCDdSZi+8UmwQPBJ6AnqSeCn60nQKPNJuLX0SShW/Ul4GfpJ
8Ib3ScjO+ElwcO9JsFTzSaBU8UkgNe5J8PbsSbCi6UkAcutJcCr1Sfi1/Ulo6PRJ
2F3tSTAj8kno6/FJeB/1Sbiy+Un4wwBKNMEAShTYAEqIj/9JkBv/SYDDB0p0MBJK
0B8WSjACGEoM7BtK3D8aSkiMGUrslBhKcOUTSigVD0oA6w5K1GkKSnQdDEpEjw9K
7DMOShB+CEoAOQFK1OQASmzqBErkrgZK9DwDShRKAUr8KgJKBBgGSmw3B0rwowVK
zEcFSjTlBEqcdwNKTG4CSkxhCEroGQhK1NcESmhHBEoYkQVK0FgHSuR9BUrUlQVK
nAwKSuQuDEqg5AxKlBwNSiAgDEr45QtKCI0NSvCBDErgEA9KCCoMSgimD0owyxNK
oJ0RSkhNDkqciAlKrCUOSsAgDkpsAhNKCI8PShRLDUrIghBKGNwQSvRLD0p02Q9K
hLUPSiBJFEqwuQ9KJGAKShAQDUowsxZK4MkVSpDpFEr80g1KpLIUSrxkEEp8SBdK
PEQVSvQoFErswRJKSAIRSiDkEkoYdQ9KxPoRSpzTEkoQyhFKeFwPSuiPFErgMRZK
IDETSuSaEEogKhRKZLQZSkwXFUqQAxBKHGARSkDZEUqktBNKYH4RSnwlEEoI2BBK
MGwNSgRKEUr0qRRKwAYTSmDJE0qofRlKZAsTSoiCDkrAIw9KEDQRSqTUEkogNRZK
3CMXSuhuFkqsShFK8DQRStxoEUoMZxJKXAkOSuzODEqoTgxKwNQKSgy6EUr4cQ5K
CCESSjQAE0pc7xJKaLIMSuAxC0rA0AxKmFwTSixGE0r0HxRKwKMTSuhfFEpwgxJK
HLsSSvB2GErYOxtKFAQdSsgIF0qwUBRKpHQWSsQNG0oophpKSBoWSgQJF0rISBRK
8PoVSji1GEr8KhhKmLkbSpAYGEoMIxlKzD4WSnSMFErMPhhKkHQaStiLGUqU8BVK
GDwYSlAtGkroKyFKMA0eSoh6HUoQHSNKSDkjSqBPHEoMkyBKtJUeSsRzH0oYHh1K
xNkaShRgHEoAmB1KmLAhSlgDHko4mR5KFCkcShBBIEqIBx9KmL0hSpSCIUoMvh9K
8OsdSrhJHUpgcxhKDCsdSqxAG0p4jRlKBHodSoheHUpMvx9KgCcdShSSHkqwYxxK
xFoeStjwHUqc4hxKOM4dSuwmH0rEPR5KmMgcSkibGUqYXBdKRDcbSiBFG0pgfRZK
OGQbSuCRH0qc+h9KuEYfSqSFHUrIyh1KaGYeSsB9HUrIdhxKGBUgSii4IEoQZh1K
SCkhSgDRHUpw4CJKQBIhSgxZHkqAziBK/DcfSiydIUrsrRxKqLUhSrSyI0p4wSNK
dDwkSnzwI0pgvShKIDQnSogUJUpwPx9KiNYeSswdIUowRClKyJ4hSjj3IkoAIB1K
8O4dSkj/IkrM8iJK1OAjSvyqJkrMRCVK1HckSnC3IUrYgxtKjAgZStwOIErQpCZK
KL8gSkQZHkrstB5KcMAaSiTEH0rYYiRK7E0lSrzNI0qgaSNKCEIfSjijIUoUxiBK
VBYeSnR5HUqwTiVKZCklSsSjHkocDCZKFBQnShgEJkooVh5KWEceSgAmH0qoYyJK
/GolStRKK0rEVSlKFMQnSjjRKUocDStKGJIrSoj+J0pA0ydKFIUpSrzKJkpEfiVK
LE4mSqAAJkq8LidKwMUnSiiLK0pg/ypKuOMmSsg3J0oYjiJKXNMfSlirHUp8Bx9K
dBIfSog4JkosyydKTDolSqTsJEoQ3ydK8FkfSsADHkqsgSFK2A0gSoxSJEps5iFK
BBAjSoiYHUocWBpKIJAbSkjjH0rg4B9KGMwjSoxjHUqoDx5KNGcaSujvGkrsbRpK
0E8iSnjwIUrgYyNK9MUjSkByJEpQXSJKgBkfStwOIkqwoiJKlJchSogEIEoEJidK
zCInSrxxI0owaSJK6GQnSlC4KEr0dChKFEYoSoxmIkokqCRKIA8nSlxSIUostSJK
CPEiSlTNIUqA0x5KINEhSvT9I0r41yJKDOUkSghwKUpQqChKkDQoSsSuJEoYcyNK
iJoiSrSMKErY4SpKbJQrSsikJ0poMCdKcAstSsjCLkpoJytKDJEqSoC9J0pkLilK
WG0nSpCtJkq4MyNKxPQkSuA5HEosKR5KtJUfSsCPIUqwNB9K/BsiSviMI0q8iSFK
zP4hShSjHErw0RpKmOIaSgBEHErUSR9KmNAbSnArGErIlRtKtFchSvyPHUrA1yBK
0HgiSmzxHkpYaiJK3OgfSkR4HUrQMB5KaFIdSowwH0okbSBKgJgbSvi1HErUnR5K
bG0hSrAIH0o8sCFK7MUhSiwHIkpkqCJKpKoeSmRwGErkqRlKgHUjSnjVHkoc0yFK
QLgdSsDlGUqoWh9KKCEfStgPHkrgRB1KZCUdSmRdI0oYFyVKjCAgSjT8HEp0bBhK
+N4eSoS5IEqkWSRKnGglShwbG0rkuBxKxLYdSrSXH0p8pyRKbA4iSmRhJko0MCNK
sMwiSvSLKEpg4yZK9DsgSvzNJUrg8CNKHHUkShwUJUpE/CNKIKgoSlj7K0ooGStK
iFsoSqisKUrElitKLEIuSkgcK0qo0i1K9LcvShwcL0pwYzBK0LovSoixLUrMqzFK
uG0qSuiwJ0pAzS1KSBQ1SjCbM0qoKS9KLCozSnAmL0qAtzJKaDkwSvh2MkqQkjFK
6EE3SrQVM0pQ5zBKXLM2Sox6MkokRjNKIF8xSshYNErUzzJKIIY0Srx+M0og5jhK
uAk7SugxPUrUyTRKvP0yStAPNkpQizZKEPM4Soh2N0okcD5KJG07ShwLOEo4oDVK
9Kc5SgiDOEqsZzZK4CY5SojVOEpABzxKdNc9SkyHOEooETRKqJE5SsytOUqk9EFK
vIZASohOQEq8okBKoNM+SqDONkqInzRK+M03SvidOkqU3DhKcJs0ShRgN0q0yDtK
rKg/SgyfP0oc/DpKLKU7SuDbPEocFzxKRIg6SvzJP0oIDT5KwLg9SpiRPEqA+TpK
mFY/ShTWPUrwWERKePVBSnQQQUoQ9jxKGERASuiWQEp8HT1K6Fk+SpCPQkq0wD5K
FOtBSmCtSEqoVEtK5CNGSsBtR0o0E0lKzOpFSphIQUrYpEdKWBJJSuzYS0pgJ0pK
bIFGSnxoTUogJlFKXKVKSvQDS0rI4k1KINhHShR4Rkpob0tKLLFHSpgxTkqwUUpK
gFpHSqRzTEq8G0dKuM5CShBWRUrM80lKgORLSlyqRkpUsU1KbOBNSpzATEq4m05K
2HRLSnjhSkp0Z01K7HFMStDzSkocoU9KwB5KSmxvR0rgM0dKZPRLSlzbUUoAq0pK
7L5LShwATUrU2U5KCBtRSlSlSkqkPlFKXGdTSnxbVErEqVRKyAxRSrydS0ooZFBK
fAVRSvTfT0oEF09KNFBRShjvU0poS1NKBAZNSojOUUrYaFVKID1ZSiA5XUqsdlpK
gGVXSkSCV0p07FJKWH9XSnwdW0p4n2BKJOJdStjHWkpA3FlKtOBYSiQNW0qkwVdK
XKFUSiRhVkr0211KwBldSmi6XUqEuGJKzLVjSnBUXkqk4F5KxDNqSnBHZ0r8HWhK
MFZwStjsbkr4l25KHBpvSqjwbErEfGZKsJptSjhZbEpgC2xKnOtkShDLYUq40GNK
zAhhStCrWUpwHV1K9LJdSpjuXEpAJl9KHNljSpT2bEq0Dm1KUPVpSqzZaErIBWtK
kCBuSpiTbkosEW5KhEVrSsiabUrkXGxKYKxpSjggZ0qwF2tK7OBoSoBQZUqEzWNK
QNZhSmy+ZUpcGV9K+BxhSuAgYUrwcGNKMFpjSgCyZUo8nGNKXOFjSqAFZEpMdWRK
PMJiStBGY0pEVWNKBOdgStSeZUr0vWNKOC1iStSkZ0pM+mlKkNdqSkx1ZUqwBmJK
WDllSqiua0rQmm1KXAttSqRie0pcgXlK8Et5SkzSgEqyV4JKDAKASnzffkqc4XxK
iOGASrL9g0qAG3pKbLh7SjSVe0pobYNK9FSCSshkg0o+eIJKsFZ+SsJegUq8SYFK
chaBSrgPgkpsE4JKCC+ESqh+hEpI5YNKVNSGSk7fikoy9ItKoPqISiYuiUrQFodK
HviLSp7bjEp+z4pKXiSKSrKli0rkIYtKuvOMSspBikrMy4ZKTnuIStwwikoak4lK
eMGLSugGikr2C4tK+BqNSg5si0rUcIxKkMuMSjDWjUrWCI1KgCiNSl79j0oGrI9K
XO2OSibsjUpwF5BKiHmPSjQCj0qet5BKAluSSqgOkUpIJ5BKqjCRSoqKj0rsDJJK
bKiRSho3jkoYrJBKVhOSSrYnk0raNpFK2vSQSk7Xk0rqhJhK/piaSiYZmkpkap1K
0EagSkBuoEqCwKNKqsqlShbVpEosJqZKfGqlSqi7p0qgT6lK7qWnStoxpUpm5qNK
0jmkSuo9pUpIAqNKTHSiSjYXokpqFKNK5iegSnYOoErcwqFKlLOiSkAhpUo2AqZK
Qr2nSlCfq0oc+KlKqFyqSjizqkoclKpKyqGqSowcrUoIlqxKZp2nSnosp0okj6dK
8OaoSoLtpUr2F6lKts2kSnispUrI0aZK9KWlSvw8pUoG0KBKNh+hSvYaokqe9qRK
tDelStZeo0rA0J5K1pOgSriMoUoMnaFKABqiSoj7okqcmqJK5FyhSuaboEr2/59K
9ASgSiZnoEpuyJ1KSougSgJaoEqE2qFK6HehSrgroEp67aNKjLKlSg4apEp+aKJK
/iClSrRgo0o8WaRK7uyiSgCIpUoCWaZKqiKnSvB+pUo0kqRKMB6nSiylpEq+O6VK
YCOmSk4xqkruMalKhM+sStivqErY5adK9KKpSsYpqUqU66pKhCaqSnJKq0ooa6tK
YOCrSsQDqkqYW6pKeEarSpAnqEoKUKhKRlqpSpgnrUqO4atKIJqqSjwgrUqy86tK
GIWqSlbfqkokJKxKGvyuSjqxrkqQ461KhnuwStgqsEocP7FKFJmwSrRVr0omabFK
dDSwSuwesEpyCa9KUEywSkQnsUoe5bBKzvWySsqBtUrU7bRKuKCzSkoJskpmKrFK
Kny0SqTJskpOXbJKPIqzSgBXtUq0cLZKMtK1SorVtkoIybZKhJy7SgyQuUrakLpK
qIq8Sjq8u0rwU7tKDGm7SgKOvEqomrxK7Aa8SkT0vkqsFb9KCLi8SrZNwEqqDL9K
ZBXASgrLwEowSb5KRtu8ShjowEpu98JKjjLCSv4uwUq+AMNKHlLFSlCbxkoIrMVK
pCLDStxhw0qYasNKOp7CSnxPw0qs58NKUEHDSqYKxUqKFcdKpALGSmyUxkp6PMRK
RIrDSvq/xUrW9sZKnIjDSlSUwkpSpcNKzH3FSiplxkruqcZKprvESqQWxEruI8JK
NFPBShQFwkqOB8JKPq/BSsbOw0roj8NKrq7BSuZEw0oeDMNKrhDDSoSswEqqY8BK
BLDASoaRwEr2Y8FKzGzBSmw0wkqglcFK3NTAShbTwUrSecFK4D7BSqhPwEoihsJK
8EfDSpQowkqouMJKQhrCSkLpw0pumMlKIsrGSvBMyEpI581KklfNStBSykrqq8lK
RqHLSh4MzEpg6s1K+sLMSg4UyUrwa8lKOG/HSvjJw0qsdMVK2DfFStoKw0ogYr5K
8Iy+Shy2vkpygcFKfqLBSj6BwkqCi8JK4JDDStL/xErAWsZKLofGSohwyEo8JslK
9kHKSlSKykpW7ctKAljLSiJlykp6SMhKbkLHSn5gxEr64sNKzsfDSqZdwkqqmMBK
SMO8SoxSvUrqlb1KIvC8Sij/u0r8QrpKxr+6Sq6suUoCObtKXki8So4HvErwKLlK
QvG5ShgPukoYMrhKFkK4ShpTuEpSLrdK2gyzSiDCtUpsJbhKNgO5SkjcuUp4r7lK
LG63Sg5It0rWJ7hKFsi0ShwQuEpw+rlKtGG4SuzMtkpE67RKqC60SmyHtEqMiLZK
Ytq3SgC+t0pGMrlKbAy5SqAbt0qUzrVKbHS0SpzOtEqgrbZK9qW3SlIouEriWbZK
Coy0Sh5rs0qs7bNKdni1SpYks0qcVLNKbFyzSrRus0o8AbRKIEi0SpDstUqUarVK
vkizSoS7tEq+M7dKOLO1Siifs0rAb7RKMvezSkjxtUoiKrRKGM6zSnAWsUrKfbRK
Kg60SrwYs0qgz7RKnFezSnyeskp6arNKOOW1StbNukrO+rhKfjO3Srxbtko4NrdK
1rG4ShIztkpOX7ZKcPO3SrAtuEqsfLVKWKG1SvLdt0q877ZKJMy5SjhbuUoYrrZK
0gq2SuBAtkpw/LZKjiq2SrAKt0oGjbdKQJC5SpzRuUocBblK7ry4SqJQt0psFrhK
kDS3SkituUosGLxKeMa7SiRUvEr2nLpKvES9ShJPvkqa/71K9Eq9SuZJu0pEH75K
DDe/Sli6vUpQw7tKSKK9StQgvkpK+71K3AC+SqJHv0psGMBKeEq9SnDqvEqChrxK
XNm7Sv4BvUry875KyDS9Sk7buUquY7pKzHm8SlDtvkr6nL5KdnC/SlpHv0qmyL5K
QOe/Slo/vUp4c7xK8Au7SlSqukp8YbtKTMa7SgbMvEraXLpKorC7SsL8vEpE/71K
TBO+Sva9u0pUObtKZKe5SjijuEq+a71KUGbASvqbwEo+hL5KxDrASqjbwkowgMNK
MKzFSh7fxUo+DsdKCunGSsIlxkocNsZKzmHISo5Xxkr2j8hK7hrHSnj+xUqw5MZK
itfFSrKBxEriocVKZA/ESmY7wkrmssJKQD3CSl5Xwkpyor9K/MnASkqtwEqMf8BK
0kLDShRfxEr6GsNKqNHASlLdwEqoY8NKov7GSmorx0rYT8JK3rXCSsCKwkoGJsNK
yrTFSkaOxEp+VMRKMEXFSvypw0oIPMNKqBbFSiD8x0qM7sdKbJfHSnAVxkrqW8VK
/gLJSuY0yEpev8dKXJ/HSnxWx0qaLMZK4mrGSvrPx0qivsdKVhvHSgR1x0oQT8lK
mBPKSjhqzUokycxKDDbOSrYL0ErWHM9KzD3RSuhP0UqsUNNKBCPRSrp1zkqCLNBK
CFfSSijI0Eqow9BKGirTSo7+0kpqgdJK7FjSSgQu00pyEtRKVoXWSsBA10qyINZK
RNjSSnKw0kpmEddKgunaSpxE20p69dpKNMPYSlKs2EqqXNpKUu7aSu4Y2kqujNhK
zo7WSuxY1Ur0zdZKWPLWSnB41UoA5tNKonnVSpAf1ErWatJKbh7RSgBi00oCctJK
xKrQStbU0Eqqqs9KVnnUSoTr1Uqap9RKsDHTStza00rWOdFKwgvQSpZC0Eo48tJK
2ETUSsZn1EqCU9NKbiXRSty+0Eo6ttBKfH3SSnBqz0pMtMxKGE/RSpIozkrw389K
OjfPSnR6zkqqc8xKqJfKSuIty0oOmctKvgbKSqpfyUrg2slKeoHJSkBwyUrMmslK
PHDKSrLyyEp+PspKdGfKShp4yEqshMVKlKDISoLux0qwb8RK0A7ESpruwkraD8VK
ckTESiYUwUpWEMJKNq3CSnauwErKCL9Ksu3CSpaZw0qEIcNKSnHBSqBAxErmwcFK
Er3BSop7wUqWi8NKtvrBSlIFv0qEhLxKvlnCSuQtwkrEucFKlt7EStpoxEp6T8NK
Lgq/SoKqvkpEl8FKuLTASmKxwUqGzsJK1JDESrgMxEqiZ8NKxnbESpDkwkqAKcFK
gnm+SpwRwEoqV75KtNXBSh4cwEo8yb5KhHy/Slglv0q+TbxKfL68SmouvEpsOLxK
viK/SthywEoYx8BK6m+/SqKbvkqsKb1KXC2+Spyvvkocc79KgIy+SrAdwEqQJcBK
PH2/SrRxv0o+A7xK6pC6SqRHu0oa/LtKNPG+SoSpvEpWh7xKaIu5SjTFt0rAQL5K
Tpu9SojiuUrKGblKPMq6Snrwu0oy275KLMvASjRxwUpGicBKggi+Siqfu0rCKbtK
/Jy7Shjhu0rYfLdKghy7SoYbvkp83bxKxOK5SqxBuEpyYLlK6Im2Sjw7t0qqzrdK
BI+5SooxuErESrhKHMu2SvbutkqEkrlKgLK6SpKNuUoK7rpKyku8SrT/u0oef71K
MvW7Sm7tvkqaLcBK/rG/SiqWwUpGRsJKFkjESs4JxkparchK5hfLSuD/yUpcjsxK
hILLSjLjzEoG2MpKdlnKSnQkyUpeWchKAGrGSujQyEq628dKtNzDSnYaxErEyMRK
wnDESi6tw0r8M8dKlP3DSg6uxUqoxcVKTKDESjzExErIcsZKsqvISsbBykoSoMpK
qEnOSojgzUo+hs1KLPnPSnTlzkoGy8xKnFvMSsQMzUqKf8pK/mHISijHyEqWTchK
DIvHSpi6yEoucsNKmvHBSvbGxEr6UMVKvArGSq4gw0q6+cRKfBbDSsJ4w0oETMJK
NpzESkAKxEriQMNKYIrAStxSw0poS8JKQsvASsDVv0rKIMBK2mzASl5qwEroLMFK
NBDCSgLOwkr2k8JKpCDDSoj6w0oeh8RKpL/BSuBtwEqubMBKWnrCSmr1wEpaIsJK
urC/Sp7jv0rA/sBKrKfASg77v0oOHsNKKkrCSpQywkpa8sBKpGDASgD7vUoaWbxK
Mvi6SvAMu0qC17pKIDO7Sm6fukrqvrtKUA+5SuYptkowdbZKxnC1SqTOuEoC37ZK
VCi3StjJtkoSxbZKQEG1SqJ2t0ruy7VKFPu0SuSzs0rAq7NK1hKySsofskrYPLFK
yL+ySkZds0omQrFKGjKySkTxsErEA7JKYiWwSg7UrUr65qxKonusSiDdq0oczqxK
KKSqSkCUqkrmc6xKnIitSpLGqUpgRadKar+mStSJp0rIlaZKOB6nSsRmp0rGAqZK
EpylShQFpkq0GaVKdpKkSoZ5o0pQN6NKzAOhSv5DoUqakqRKWESmSjqmpEpCRaNK
ioSgStgYoUq+m6FKBlafSor3oEriLqNKoiSkSroVoUrMJqBKkPihStAnokpgMaJK
eF2jSiC3oUowjaFKgi2hSgyQnkqGCaBKdCudSkwsnUrIt5xKVBagSnJpoEpIw6BK
gqCgSriKoEry1aBK1CigSswxn0ragp5K9BagSi65oErMQqJKgkieShz4nEpGuqBK
9maeSjzKm0o4+5tKsOScSuKUnkoQv5pKEFuaSoKdl0r64JpKqBWbSppynEr0zptK
ssSaSvSlmkrE1plKBISXSq6PmUpSIZxKiP6YSjyomEomoJhKDhGaSixwmEocmpdK
nGOWSnw7lUoY1JdKaLGZSmA0mUoCGpdKHoyYSqgymEraZpdK7lOXSoCZlkoqJJhK
LHWYSkbZlkpCPJdK4nyYSojKmEr0GZhKUFaTSu5ilkqm3JRK0EuWShB5l0pYfphK
vq2WSvw6lUp05ZVKfi2VSqLIlErAS5RKhoCTSuqTlUqUnpNKJDyTSgTWkUqGM5NK
rkeXSkpWlUqi5pNKfDSTSvSzlUouM5NKYv+VSmpmlEqi4ZBKimGTSlwElUp255JK
WoWQSnZlk0rSCJNKzoKSSkYpkUpSa5JKUmKSSl4OkEo2WY9KToSNSlQWi0rU6YxK
Pm2NSi5pjko8z4xK4DOMStbNjko2motK3K6JSrx+jUqYUY1KCu+KStJLikqojItK
vIKKSuZii0rMKolKhEeISqJRh0pwoIdKOoOFSrZhhEq2RYVKNgmGSnbmhkoM1oVK
omiFShJAhkqMTYRKireCSk6bgkrIeIJK8H6CSvy9fkrQp39KRJB+SoJLgErYuX9K
9q+BSnbXgUpgCX9KYGF9ShiIfUooFHhKCBt2SmTFfEq8i3xKehGASjifgEqka3tK
OBd5SpjGeUrsHXtKxLd1SpCTdUqgEHNKJFVxSuQxcEpogW5KnK9lSpCZZkpgUmVK
RIJjSoBKaEqo62dKwAVlSmTNX0qwhmFKzC5nSqAPY0pov2NKwJZhSqgJZUoQBGVK
TJRjSojRZEo4s2RK7JxkSoDWYkpASWRK/BtkSszCXkoofVtKUMFgSgByXkoAFGFK
iKZiSrhkYEo8JV5KZFlcSih7XUqYgV9KKOdbShB1VkowpFZK0F1eSnQtXEpQE1lK
qLdaSggVV0pIuVFK6AtTSszIWkrQzVNK9PNOSjBgTkrc7lZKzFtZShROVErwNk5K
ZAZLSgyqS0poWk1KdENOSvyKTEpMkVBKxGtOSgTQTkp8VVJKQOZOShhVRkrMckRK
mNlMSux9S0pYgE1KrNBOSnA7S0pM4kVKUHtBSkRTRUqgQkhKfHxHSuTwSUosgUtK
iLhLSsSyR0qMkkxKnJBLShjORUoAfkVKOFtLSqh0R0rQAUtKAMROSrj4SErgo0ZK
ROdHSlAJSkqEsElKZIdESqA2QkqAqEFKUCpIShSRSkqQcUdKZJ9FSuQ2RErswkVK
9FRFShzGQkosrEJKLFRHSkSRSEqQXkhKRMxJSiSzSUokdEZKzP5JSvCgSkrkbUhK
SJlGSnCfSErI10lKeGRNSlCBTEocdU9KoL1PSoD2Skog4U1KBFhISlwGRkrA40dK
vKJGSuRCRkq4ukZKfPNOSlgNSkp400tKPAxQSpz5Skr81EhKkMJLSkwESkpwA0tK
dAFESijiRkos80xK3DVISrB6UUqQNVJKeFhPSnxKTErke01K8LpNSlhnTUpI605K
wO9OSqg5SErocUhKoMBOSmj2SUp4kkhKuH5ISqxWR0rY8ExK5N9JSlCNR0qEOEhK
7IRBShSrRErMOUpKzHBHShioR0oA0EVKEMNFShR5QkogjUFK8AtDSnwyREpIgkZK
AENCSuSdQ0pIRENKGEE8SsRCPEp0yjxKlMA9ShzxQUqYA0VKjKY/SnARNkp8vTRK
vL02SsRPMkrYETJKLJU2SgCiNEoY0jZKtJQ6SsBKNkoQIDFKnJczSnhMNEpEqDBK
7NcxSjxpNUo0ZjJK/LkySqzcLErADitKwMI0SnjqL0qkijBKNAQuSjhDLErUoy1K
FIwrSqjzK0pIXClKJJkoSmQaLErIaC1KwFcqSmQ4J0r8pSdKPIQoSoz/KUow0CZK
VEcnSmAIKUrA9SFKpGofSvD6I0o8jSBKkDkgSgQsI0ow+CVKJI8iSuw+IkpMWh9K
sNweSpDHHUqcyhpKCNEeSjjGF0rQvBdK3BcbSlyJF0qwwxdKvLIaSqyCHkrgWBtK
UPcXStwzEEpwFhVKIHkVSlw7E0rA4xNKZM0RSgSBEUpM7RFKHLwUSqCIFEooAhVK
tLMVSnBzGErsExVKqMITSki1FUqgGxVKiDYTSqhuE0q0cBNKlDcSSuBUEkqIGw5K
ONMNSowcEkqglRJK9AMPSuBKD0pslw5KZPgJSgzMCUrgEghKqGQLSiyPCEpM8wlK
kNQHSlxGB0r4AgdKDAMFSlhVBErUFAdKyOwISryTB0qk4QdKQLMESpTuAEr80gRK
NKoCSqwzA0ooUQJKuMsDSjQrBEoAvgNK5LwDStChAEqopfpJ2EH+SRjfAEo8RgVK
8PL5Schj+kkAZ/lJCJH+SVgmA0qA3gRKzPcFSuyoAEp0+wNK/LUDSiRIBEpQYAJK
jJwGSuQoA0q4Mv9JDAYHSky0AkrsvQNK8Pv3SQA8BEosmgRKUCb5SciC90kg2vZJ
CEH/SWjs9ElAt/pJECsGSuweAEoYqf5JODL2SWhy/kn4ewNKjMgHSlAxBEpUFwRK
nAkIShyVBEpgDgNKkEECSsjd+EmQAftJ2Dj4SaAX+0lAEfdJMB/1SRBF70mYjO9J
UP//STi/AkowUPpJsDkASogCAErQVgJKENcBSoDS80lwAPlJyBkESqxuAkogx/pJ
wCfySRwcAEr4o/1JcOb4SXim+UloSQJKWOYDSigK90mgZ/tJgJv8SaSxAkrUJgRK
KK33SUip8EmQOflJUDn7SaDJ/Enws/FJQCX5Sdg7+EmgDv9JKCv8SVTPAEocRgNK
3OAEStRNB0pgeQZKdC4DSqBBA0ooIgFKwK37SbAg9UlA7PZJkBH9SVA6BkrE+QdK
PG0BSrCQ/Emo7QJK+N/7SYA/AEqIM/5JaJj7SdA4/kl0OwRKiG3/SVhv+Uk4SvxJ
YLX9SahQ+EmoBv1JiMv+SWgK/0n0+QFKiA8DSlBo+UnQ3/RJoJz0STBW70mwLfVJ
AFkASij+AUrgkvVJaOPtSRD58klADfFJ8C7zSYD7+UlguvVJKIn3SegA9En4o/BJ
IPbxSVhL+0lQZe9J8LnqSdCg8ElI9u9JuH3zSajL8EnAJ+ZJaDfsScBx6Ul4RuVJ
8FHjSfCe5knY+e5JgJ/mSTjb3UmoPOBJ6MzZSfBVz0mYeNlJIMDYSah61EmwCddJ
KBHfSTD010lAuNpJ+KLaSViJ1EkQadZJ4K7cSWD/z0l4hcxJWBbPSRB02EngzM5J
8OLKSaBP00lA+8tJ4PbGSXAC1UkgKtNJkE/RSZB40EkgwsxJeO/MSWAkzUlgR8xJ
IL3DScA8wklYCMBJeH+2SWAwtUn4PrtJuK3CSegMvEn4JblJqKK9SdgatUmg9LhJ
EAmzSTBpqElgCKxJYJCgSXiVpkkw/KZJ0LKbSdCIm0lAxptJOHCrSeCWtUkYx6RJ
ePaiSShLqUmICKhJEA+mSVh8oklQsptJcDOaSbA/nUmAsKJJ8EKmSTjwmElgPppJ
2LiZSZCWmEkIYZdJ4LyYSWjeoUm4IY5JyLOESdA/lEngs45JmJWTScC+lEkw3pRJ
yOCNSYByg0mYIo9J4A2KSVA9lUlob5FJ4EGKSbCah0kwTntJMBF5SThwgEkgY4dJ
cFl9SRA3f0lQbodJkOyDScA+c0mQIHJJMKR8SZAZb0lAcnhJUO9nSZDMbkngpHxJ
eKiBSVDBfkngpmpJgD11SdBAgUlgeoNJgOV7SUBFW0kQu1BJoLRMSWAtWkmQil5J
YCpUSaB5cUlQp2dJ8ApeSXDCX0mw1mFJ4NRYSdA1RUmgLEJJwFFPSQBGQ0lgKD5J
gN4wSdB2XkkAgVVJwEFJSfDjUkkgPj5JkO0pScDoSUnwHU5JYAI9SVD/RUlQzj1J
QG4tSQDtOEmwsj5JoDoyScCoMUng7ixJAF0/SeCwYkkAzF9J8GJdSaDtO0nwiSlJ
8Ag0SWDzVEnQHk5JgE9KSQCoVElAJUtJ8O1CSSBhPkkAY0RJwIg7SUATQEnQa1BJ
oH5ZSRAPUUlQ0U9JwO5DSZCoSUlQ7UdJ4PZASUAbRknQHD1JYA46SVD9R0mg80VJ
EIsjSaAmIEmwVy5JwE87SeAcNEmQRShJwKY0SfA1N0lAKDRJkNY8SQBEOUmAT0NJ
MMg0SfCAMklQWENJIL8ySfD0PkmQnE5JkEY5SQB5EknANyVJsA8VSSDMJkmw1jJJ
oOYtSUCCIknw3CVJcPMmSTB3I0mwriJJcCYtSVDpHklwriNJUIEOSeAnF0nAvh1J
8JsgSUAwLknAFiFJQHgnScCcLEnwFglJINUYSTCiG0nwsh1J4DYkSWAZIEmQOyhJ
8DsbSYB2BUmAuv9I0PcJSVArBkkgQQlJ4HQLSUD+1EigAeNIIGT3SOC/6EjA9+FI
oCXISMAIzEhgwvlIAJkISeBa+0gg2P5IwJgOScD9/kggQM5I4Fr1SIAp+0hwygRJ
AO3CSCDQ3Ehg1/ZIQMH4SMDDA0lAp9dIwPbZSADn7kgAyuFIYLXASGCb2EigzcBI
4OCPSIB1wUhAwcxIYOP7SCDK50hAcNdIAI+eSKCHr0hgNs1IQESoSKA8h0hgH7FI
ILHNSEDDokiAmopIQB12SMBvgkiAP6lIIJyoSIDNuEjgPZdIQG2DSADCdUiAcFRI
AEgESADK10eAcFtIQD1tSACXTEiA1YJIwLIiSABnPkjAZjxIwMcpSIDjTEiAqDRI
QFgESMAoOUgAoQ1IgNncR0BAPkgAjNxHAGGPR4Dr4EeACsVHAMjERQDW+EYA9HNH
AKxGRoAxy0eAwztIAEJ2RwDwc8cAMgXHAPArxwAkAMYAjm5HAEynRgBkBkYAyJ1G
ALnYRwBQpUYAfkTHAADaxQCsGMYAkEPGADxexgAYYEcAANRCAPMOxwAEaEYAqJRF
AHz/RoDNpseAPvbHAPoMx4AgmseAYL7HgJcTyMAhCsgAHRPIALdAxwD0Q8fAYS/I
wOYOyADI78YAGL3HwKI1yMCxS8jAhx3IgEB2yICZbMjATiLIADEByADWEsiAKR/I
QJ4EyEB7HMiAfA7IACCTRABXzscAbDzIAFOTyIAcP8hAOgDIgF96yEBlTsgAC1zI
AKTOx4BdLsig+4fIAGw3yMD0a8hAQ2bIgLcYyABVPcjA4BDIQKIPyMAYKshAvxrI
wHs/yMApdsiAfnzIwPpTyIBvdMjgXIvIQIBEyACcGciAQijIQBZhyIALgMjAhm3I
wDd7yADsUMhAHRPIwNo6yMCQDMjAOyTIgBE8yID3TMhASjfIwKVeyIArGMiAlbzH
ABYnyACqrscA17fHAIX4x4C6Q8iAYY7IwHNvyIBib8jARDDIwOwZyMCYXsjA92XI
AAcXyIC6VsgA51/IAIKDyGBtg8iA2HTIQPtCyEAhWsggiIbIAD1TyABKP8jAVm/I
gKpkyMAuV8iA5TLIwORAyCCMn8jg1IHIwGY+yIADSsgAEVfIgMl+yEBTfshgyIXI
ACs2yIC1HcgA+B/IwKRYyABxEsiAej/IwDJUyMBFB8gAyfrHAO5uyEDUZshAlEnI
AG8vyADxSsiAipHIADRiyECwB8gA4jHIQLcwyAD4gchAisHIwFWGyGBioMgA/izI
AAWbx8B2OsiAvofIwLucyEA0nMjA15nIoP6wyICMkciAafnHAIn0xwASbsgAA2HI
APlGyED+RMiAr0TIgP1QyIAxhshgXYDIYMOEyEC2kMgAvlXIAE6WyOBOs8hgy6HI
AJGwyMC9t8iA52XIQD1tyMCckcjgo6PIYNmdyKDcq8hAuInIIMTJyABQw8gAxqPI
IBe9yGBY1sigK8fIwEi/yAD1qsggjZvIgDWgyIDPusig0sjIQMreyCCr0cjAqtPI
0AgJyUBg9sggYsTIAIizyKD9v8jAqeHIIDO/yOCBpchAwHHIoGadyOCaushgCLPI
AKK6yCCdzMjgb8zIAArFyEAx18jgsefIwHivyMAN1MjghsDI4F+wyMAhz8jgDrrI
QBrhyIBv4chA8bTIoFeeyOCivsjg7uTIgBvXyEAf5chwqALJgOrwyEAb1chA5drI
oOTxyKCYwMgggfDIgFrxyGBtBMmgJerIQNDnyKBC6MjwnwnJkPgdyTDoEsnwmgTJ
gJ3nyIAU3shg4MPIANzfyABozshgBNjIYJj1yBCGBMmgmgXJAFLryEBZC8nQ5Q3J
AIntyMBw7Mgw5A7JEMMLyWAJ5sggpcDI4IjyyMCBFMmwdivJEC0ZyTBiB8ng8QLJ
AJvwyAC67siQeQHJkOMTyTBRBckgHwbJQNXqyEAw68iQ6gDJsP4DycBU48iAfdLI
4PfMyMD7mciAA5zIoOe7yAA52cjAgevIwGrgyMC6w8jgatTIYAq4yAAs5cjgtc7I
4DDkyOB26cighATJAL/0yIBd68jAEtLIAHvwyOA5xMjA88rIoKjkyGC518jAk9fI
ILbQyGBX+8hgIwXJYFK4yID0y8ggAs/IIJ2wyOAdxchARtvI4CfbyCC1ucgAEazI
4BzZyOBA98jwGhPJkLoayVDOE8ngDv3IcPgCycBZCMmQygfJgBnxyMCS9shgowjJ
AKcFyeC3/sggLuDIgAHeyCCB3sjATO/IAAnzyKC8A8kggOvIYFX2yKAfBsmwURLJ
wPLryOAk9chQ9wTJAPUCyYBvC8kwMwrJYK/nyKBV58jg2AXJ8JoVySCQDMkQeQLJ
4Hz9yMB3C8lgaArJABP3yDAACsmw/yXJUBgNybCuA8lQUxDJYN8ZyTD2FsmwfDLJ
AE0WyTAbC8lAwSjJ0MYoyQAsGcmgBBbJsPAWyWCE9cgwtQPJMNAiyXCVIMnQTBnJ
YLv4yECH/shwSADJwNMJyaCd+sjg4/rIgJEQyQApLMkA6xDJEEkLyZD0Hcmw5yTJ
cHciyaBLEsmwHhjJ8IURyVBdDMnQ0yDJ4EEPyZCZEMlQdA/J4BAbyWBrFMlAqQvJ
kMoNycAfEcmQzRrJkCYDyeAZGMnQVivJQKsdydCOE8mwwCbJINQmybDhJcmgqyvJ
MJdCybAsJcmAQCHJgLsmydAUHMnADxPJAAUbyeCmE8mwrB3JIC40yVDNHMkgUCXJ
gLQxyQD4FskQIiXJgO4ZyYA/CMkQfyLJcLoyydDiIMlQXifJwJsbyeAYFMmgwxrJ
sK0iyXCjH8nAhxDJIDsfyXBsJckAJhvJIKsWyVBBD8lwZiHJoEo1ydCDK8ngHCfJ
AMgXyWDsK8kwIDTJ4DgPyZA9HMnQtyHJ8AgFyRADBMlQ9gvJAAcYyVDJDsngXwvJ
UAYJyTDZBcng+hXJgD0qyfB7NMnQOTbJ4LlCyaAFPcmgTSPJAP8XyWCBDcnAliPJ
YE8yyaBOIMmwTx3JIO0SyQDHHcnQFSzJwNk0yeA0IMkQoyPJoIEjyZAcFMmAeCfJ
MLMtyRC8IsmQASLJkIQbybCJEcmgzyHJcBghydBUMskQ4xjJcEIQyfAdKskgmiPJ
sEcyyaDfJMmgVTPJAHNByYADQMkwqTDJgIc5yaAKOsmgNifJ0DU3yfB2PslAgTTJ
8GIwySB7K8mAIEnJwDRFyTDQPsmAyT7JcPY0yYDPOsngJjnJoGtCyZAYTckwNDrJ
AIcyyWBhTslgB07JQBBCyUAmL8mgGjXJAAtFycApM8lQ4xjJcJYuyVB1M8kgbB7J
MPcnyQBtJsnQViHJoI46yaA9RckgrCTJwL8jycAGH8nAHBvJAB8bycBMI8mAvBfJ
kGE3ybCuPcmQxjTJcOA2yZCTMslgSCbJEN0hybA+MMlgaCjJsNIiyYBtE8kQMhLJ
gDAByaDRBskg7hXJICIsyZDWGcngwSnJcLgjyWB4H8nAqCbJ4F4LySAhCsnACxjJ
YBIKyUAxGMmQvh7JUGQvyVBQMMlgDCDJ0DEtybBiHskAQRHJwN4hyeA+NclwYyTJ
0O8QyaAO/cjQzhzJYBoYyWDF2shAf//IIIUcyRDoG8mw/grJcIEGyQDQEcnAjyDJ
4PQdyTDvEsmAwBDJ4PkTySBN/sjQyADJgBjvyGBm9shQdA/JIBQVyYA4DMlA0/jI
AGMMyWCDCclQxADJoMz5yGBZ98jgzfTI8DESyRBPC8kwVwvJAIPtyEBI/sgwbADJ
oDUKyTBiFMlwIQDJcCsByUAj9sgglMjIwCn/yBBLFckAjgHJYG7IyAC47cgA59jI
cPIFySCj58ggQevIYBEQyYA96sgA/OzIIGbzyODa4sggUwDJAPUPyTCDAckgLfbI
cB0KycAb78jgBhLJQHwNyWBs2cgwFQHJwNPzyEBr3ciA59DIICO0yIAYx8gA/drI
gCDSyNBVA8lwaQHJwGr7yPBGGMlw8xnJwN38yIDD+cjQ/wTJEJQKycAMB8nQRwzJ
QMPzyOCDBsmA/uzIQPrqyEDD6MjgIfrI0PwNyVDREcmAiv/IgJ/zyOA07sjAvefI
wOvjyDD6Dskgy/DIYAjyyLCWA8lgTQTJYAHsyCCj1MgAKNbIIJnbyIAczMgApqjI
oHKvyCA9gMgAmmHI4B2TyOBZhcggQLPI4HbCyKDkpMhg+IzIQOmdyMCEoMjgh6nI
wHqRyIATYcigKZHIAOiPyIBrlcjAmobIgD5GyICwLcjAmgHIAG3zxwAlyMcAevzH
gP7xx4AOJsgAwjjIQPcdyABY+8eAAt3HAOigxQAAEcYA7ElGABjFxgALoscAIAzH
AIyoxgD498YAaKvGAPC1xQBMvcYAJHhGAO6lRoClrUcARQJIgAE0SAD5HUiAmd9H
AMe1R0CLAkiAwEpIQCArSMBiVUgAO0pIQHBxSMDJP0gAT95HAL2+R0CCCEjADglI
AGNFSABDVUhAIktIAGhcSAAqUUiAFUVIgAYKSACnBkgAXMhHAKTaRwB3d0cAGMXF
gKKAx4BfCMgA7H3HACBnxgCYKkYAOAbGgJ+eRwCwdMYAFeDHQNgKyEBNAMiAIQPI
gEi+xwCXlccAzffHQM0qyICKIMjA7y3IABBkyADQR8iAECDIwKpMyECpaMjAAE/I
4BKJyEC5h8jA7FbIwFN1yKCjjsgAe2/IYKKfyIB2rMhA3oTIoKOIyGBvqMhAh8zI
wO2yyCBunMig36bIoFywyOAT08iwCQDJgDrCyIDztcgAY93IABP1yLBSCckwlwPJ
YMf1yKABBMmQhQ7JgGARyXBCFsnA1uPIwPHRyAANBckwaw/JoH3zyJB2A8nwzgTJ
8N0XyeBPE8kg0ArJ8MUMyQDBIclQyhzJEAYMyVATBMmAEPjIQPDZyAAUBckw/Q/J
ANAryYBCG8mw/hDJEIALydCGIcnQqxbJUCYSyTD7HclgKR3JIOQHyfAcFsmQUTjJ
4B42ydDzNcnA8DvJMDowydBcPslQBkXJgKEryWAgF8lgFSrJYB4qyXCPI8lQdSXJ
UHojyfAkNslwqkDJ4K9CyTBUQckwPUbJ0KA5yWCvPcmA4kHJ0Do/yVAsRslACEbJ
gMEyyfC4NMlQYDnJIPo9yRBtUsmQXUvJsNtGyfBlVslwC17JAGVFyVBhQcngTlzJ
wBx1yQACdMkgHVvJ4DdIyWA9QckQqjzJgP5MyaAxZ8lw0VrJEIlQySANRclgfELJ
wNdIycBdT8lg5VvJgERRySDAR8kAR0/JALZxyaDUeMlgYXTJMIdiyRBsZcmQ0lTJ
sJtFyVAoRsnAhkLJkOdGycDSSMnQ/VjJoGBwyeDJZ8mg+F3JkLpgyYCfScmQdFfJ
wFFXycBiVMnwTFDJ4KFuyfBLZslgGDHJ8JJEyfABTMlQWlzJ4IxgyZD3TMkQH1nJ
8MJTyVDATcnQ6E7JoOlIyUBEUcnwwlbJkBBWySC0RMkARUXJgB5KySCRS8nQDlLJ
IOFRycCyT8nwmFbJMDBQybDpTcnAg03JsCJRyRApW8kQ62HJ4I5kyaD3ZMlgO3PJ
cOVkyWAlaskA+17J0N1dybDvZskgHW3JQEBxyVDif8k47YLJMHF8yfD8dsnAwmrJ
cLBvyTBdasnAX4TJAJJ4yQDTgMnQA4bJsNx1ycBFf8nwuX7JMKxeyYAHfsloMIrJ
MAV9yaAIaMkAu3PJ0HRzyZApYsnA9l7JUB9HyYAvTcmQXWzJcPxoyeAqZcmwGGvJ
cH9nyZA7c8lAJH3JgPuCyTD0dcmgJHPJEG5xyaAfcMlA2XzJ0FRsyeB7YsmAen7J
8Mp6yZihhMlwznnJUBx0ySAja8lQVl/JoNZbydBrdckA8HfJEPhfyQBjYMnwc2TJ
cCptyVAdYMkQpVnJkMplyWBaXcnAYmTJoKptyUCdZcnw6FnJ8NJXybBJdcmAP2jJ
MH1ayeC0XMmwrVjJkDRtyaC2YMnwVU7JQOxSydDFaMlwknDJIFRhySDEcMkQY2bJ
8BZOyUAAX8lQO2PJ0P1tyeDUdclgPnLJgPFvyUBfeMkww3PJ8A5pyWAzasnQo3XJ
8HJcyfCwTskwfVnJ4KZ4yfAYa8mguVbJkOlZyZAiWsngCmHJcAlHyYC9WsnQ4mLJ
QP9cybA6ccmwi2PJIA9XySDnWsmQVVvJUP56ybBEgMmQy4DJAIF0ybAKVclgQ2nJ
wOFeydATa8lYjoTJWHGQyZAqhMkYBYLJgN6AyUiPhMmIpIvJEEyJyahkjsm4t4XJ
cPh5ySBJf8lA4oDJoAB7ycBUc8nw83PJoAl7yXj8gsnA3nTJgBh1ycBTbclwfILJ
MDyLyYgOhcloOY7JSFiDyVCqfslIkIbJEMWFyUgBgsmwX3XJ0MF5yUh8g8ngU3zJ
AAGFyeirjsmo0ITJ6M2CySDfjsk4xIHJ4Jt5yWB7dckAoGTJwFxxyeBqf8kgOYDJ
0NF+yUD+eskQd4DJYFyFyXiugslADnrJQAF1ybCTdcmg3oDJOFaAyah7h8mgLnbJ
AFVyyXAZdsnQe3zJOAeAyRDuiMmY4IrJ4POEyfBxhMko7YDJSOeJyYCae8ngsXfJ
cPZ6yeCjgslQvoLJ4Ep+yWgig8mAhIHJQFt7yYCNe8lAkYDJ8CeCyTjAiMnI3ZHJ
WIGLyRhAg8lgjn/JEISRydA/kckYU43JkIeGycB+eMmoFIDJyOqIyXi4gMm4XYDJ
UC6CyUhfhskgS4TJyOiHyWDmgsn4AozJ+JuTyXCpisn4BofJSPuGyQAtiMn484zJ
+JONybhuicnw3Y3JGEiGyeDthcngzYPJEM+DyQhQk8mAwJLJwOKDyVDNb8ngUoDJ
4DSGyajGh8nQeIPJiE2IyUgXhsmgoYjJaNGLyeB/j8lQJYrJsPCIyWgygMlwwWvJ
kCZzydAgccmQbXjJMEN6yaBvgMmwbIfJ0H2ByVBYf8mAc2zJEP1bySAYd8mAx4fJ
sCFyybCMZsmwTYHJsOp3yUDrgMngOHvJ8Jd2yYj6gclQz3LJYFJeyaCqfcngOILJ
gPp0ydgQhMmQ8XzJkKl2yeg8islwE3/JUCNtyTD8esnQo4fJUOVzySg2gMlgWYPJ
4EGFyVg+hclAKoHJ0AJuyeC/hsmwk4bJCCGEyYgjgcmIEIPJQMiNyfAVdslg4m3J
UARjyTC2aMmQMWrJsFCCychVhMlYu4HJAK15yWALd8ko+oDJuIaEyZBrncno/YrJ
wPqFyXCwc8kgHHnJwGZ5ycBDcslARH3JGFuIySBIhMkg3XjJsP5xydAKcsloEoPJ
uI2KyeAChslAbmrJ2DKBySDIiMlQg5DJuIeCyfCXcsnAfHnJAMB1ycDsiMkQknHJ
kGVtydBXcMmQk3rJAChjybBlbMl484DJqFqByYDagMmA2n7JUCGGybC3hclQ5HHJ
cJFpycCtZskg73vJ0It9yXBXc8mA4XLJ4JdcyQBmbsmgTW/JQLZXySA/XcnwFGrJ
4ANxyQAcdMnwbXTJYMRoyVAnZ8mwwV/JkAhbyTB9bsmg+nXJYB5myZCxbslARXPJ
cG50yXAoa8nQqHHJCFaDyRBOb8lw3VbJoDtgyTBsfMlwT2vJwBJjyRBvZMkQTl3J
+BCBydCGfclwUXXJcEJzyfCOc8mQc3bJ0IJzyTA3YMnAR2fJ0GxkySDaUslAhlfJ
sPV0yaB6ecnwlF7JgLNkyeBbeMnQT2rJEGZSyaDZUMlA6zTJwAlHycCiTcmgXT/J
AG4/yfBqUMlQsEbJkPlPyaAIO8mA9i7JcKEzyTD9MMkQCjjJoKFAyfCmPckgpyrJ
AAASydCqCsngohTJkDUHyWDID8nQeg/JsBYQyUDmI8nQkBPJcNAuyeBnJcmQSRPJ
oGcmyeCtK8ng1BnJwK8/yQBMPskw7TrJ8KE1yYAEKMlAwyjJsLEiyXB4CslguNzI
QHDEyGB2tMigjb3IoNS4yOBux8jggbDIIPSpyKCUsMhA/7DIwIavyACfucggo+fI
oIrtyNArAMkQSgbJYL8LyXBvA8lArPTIQJMWyaB+LMlQPxbJ8EYCycC9CslAbwrJ
cPAQyWCoDMkAHgDJAKMIyVD0DMkA+fbIQOoAyUCA5cig2aDIIAypyGDltcjAV6/I
IM7OyCBbushg+YnIALBVyIDbTcjA+THIgO7ZxwBOCMcAhAxHAMx8RwDbbscA5RDH
ANIdxwBYpcWAbeJHgPpKSIAlbUiAdYtIoDS7SEBh5UhA8QFJUOEFScCqIUmQ+yVJ
IAdHSTBvd0mYDYRJ8AqKSVjemEngYKhJqMe3SYiQv0k4TMtJsFPdSYAh5klIU/tJ
EPYGSoz3DUqsdBRKcLoYSsgLIUqQvylKFOovSsz8PUrE50dKLABNSqS/U0rgZF5K
kNBiSpRobEok2HVKWLV8SrBbhUrOYohKAPmLSiYhj0pqdZZKHISbSiYunkpcPqNK
sB+nSvp2rUrgx7RKnq+6SoKzvkqM48VK4MPMSibL0UrORttKGuDgSoyz50rsAvBK
vOf4Sg6BAEvTzQJLNgQFS8bXB0vtMQxLxEwPS3JWEkstcBZLgxQbS8obH0spWSFL
gU8lSxzuKktwPC5LQRMxS1g6NUv14DZLAUU5S4E9PEs2RD5L6hlBSz0zQ0vDREVL
/ohGS+UdSEuiE0pL3PRKS3q1S0vgoUxLVkBPS+9EUUsXjFJLVaZTS12DVEvE61VL
VFdXS6RKWEvymVhLWxpZS793WEvA51hLNd1YS1+/WUvS1FtLDK1cSyrKXEuTNVxL
SmJbSzM0XUtSiFxLRoBcS/bzXUtMKl1LILddS0pYXUtr6VtL1WRdS1PGXEvi01pL
ZNJaS1pRWUtwJVhLrpJWSyVKVkt4nlNLSLRRSyGDUUuK/05LyvdLS1m2SUvQCUdL
yftDS1EPQEu/ZD1LC/A5SxVVNkuuDjJLQZ0uS7Z3LEuDeCpL/IUlS58eIUv8oRxL
EAIZS1J8FUveyBJLgH0PSy0jC0ucuwdLzR8ESza2AEtKKvxKPDf2Shyx8kp6qOlK
PLXiSnqi3EqEENdKxI/OShBdyUoAn8JK1C27Sn5It0peKrFKDDGtSlKxp0rg6aRK
JlGhSpYnnEpCYZdKoCOQSmwwi0r6hYdKZgqBSrAyekpgC3RKKDFxSth3bEpwnmpK
5JhpShiZckr4b4BKWv2ISqBjmEoMTaxKSEHLSiDl9kri6hlLjYVKSzKtiEvxlrNL
5lzcS9F++UuXaQRM4e4GTLXTBkx/2gVMUn0FTNC1BUz4ZAdMVDQMTPz8FEx2niFM
720tTEy8MkwUsS9MDdAmTPwFHEzSoRJMsp0KTNEGA0wGVvdLVuTnS3hX10sUkcZL
eIqzS54fnUugfoNLnYtTS7ZnKUsHIwtLrM3vShCl1kryIsJKAFy4Sqzcq0q0a6BK
1BqVSg6vikoEOYZKnESCStBreEqgYnFKfPFpSiRAX0qsSVhKXFlWSsijUkrU7k9K
wDxPSiAtRkpsFj1K/Nc4ShDCM0pkDy5KHEAoSiBHJ0qcRyZKLDgmSmRlH0rwLBpK
sLMYSjQuGkoIahRKnO4OSrhTB0os0AhKQKEBSsCF70l4D+xJULnkSXgS5EmwNORJ
6GTWScBg00lQE9JJIFzLSVi0w0nY38BJ0EvASYiIvknwObtJED62SQBmskm4ULdJ
YMavSaByskkwba9JOHaxScjyu0mw4q5JOGmsSZiJrknwGrxJuHC1STD1sUm4ZbtJ
GKe+STh9sknoi6tJCGCmSUhApUlwuptJuDOgSXBmlkmoBohJIBR8SbjMh0kA5IhJ
4JpwSTArZElgyFJJ8PxASfAjREmwCk5JQHBHSbCbS0nAtFBJMPQ5SYB7JknQdiVJ
QNEoSXAvKEkw7hdJ0O8VSfBUHEkgdg5JMGIVSeAFGkmgvhRJ8EQSSSCa30gAWtRI
wGbxSKB5+UhwFQ5JoMThSOCq3UjAKwNJIBkGSYCr00gAysBIQOnPSABF9kjg4u5I
YNvVSICltkiANrZIQAbTSGAczEggR6VIABWvSODWu0hAbtJIIEzbSCB72EgAbuFI
gJi7SEDbpUgA3qxIIM+wSMDhqUiApWlIANs0SAC6RkggvKxIYH2oSCB2j0hAg2NI
wFKHSCCBlEhgwJNI4N+DSIBeD0gAczdIwFlGSECygkgAXptIoMOaSEBpTkiAsC1I
APaERwB2HUgA7iBIgN++RwBIE0YAiRxHABxgxgAudUcAPU9IAFBISMCHa0hAt3BI
wApJSADAJ0iAsktIAJaXRwDbBkcACX1HAJESR4AwlccAgJTEgAkaSAD08kfARwFI
wLMWSMDQKkgAe99HADLNRwA+mEYAR9FHAHokRwCQZscAvkHHABm1xwDgbkYAUC/F
gPIJyIC0/MdAXBHIAMoUyIAxv8cAKO7HgJOex4C9kMcA/w/HAOjYxoBqBsgAIOTH
gHrExwDhLMcAoOzEAIC0RcBOAMiA3NnHAL6pxoBuuseAz93HgPkYyEDdH8iAwrHH
gOLSx4Al9scASc/HgPE3yEC4SsiASkLIgLPyx4BSkMcAmhzHAIQlRgBw0EUA4aBH
AOZ/R4AivUeA3ChIAIwSSEBgPkgA2YJHgHr7R8CtY0gAzm9IQLp5SMAlcEhAJoVI
IDuoSIBxfkiAGoRIwIKnSMCLs0igd71I4J+kSGDvtUjgi9tIQK/dSGDnt0iAhK9I
wPeXSIBMuEhgy75IQDP8SODS5UjQzANJQAYLSdCHF0lw1gVJMOAMSTAbEUkgHxVJ
4EYZSWDiEElAIBBJsL8eSTB/NUmwKzFJAP4USTDECElACudIoGjrSNCvBkmQngBJ
oNMCSeD49kiAcPtIoKTZSMBmqkjAPr1IwOy0SKBhkEjA3VdIQLFKSEDgPEgAHlNI
AKtkSMCdLkiA3mhIwE5DSAAT1UcAOTxHAGD2xAC+gEYAhqBHAMiaxQDg1MSAQqjH
AFg9RgAs7caAIYZHAMAQRwBQucYAl4PHAF5exwAAgcUAQClEACMKxwAsNMeAJ4fH
AKK/x4Cs5scAWhzIgEfJx4BLiccAfoJGAIY5RwBWM8cAbUPHgMmvx4Ch+8cA88/H
wC0KyAAryccARW7HgGysx8CLNciAWJrHAMvwx8DMG8hAAAPIgGcbyMDJR8iAlVrI
YGiHyECMlMjg257IAF6xyMA8eMjgBofIII2YyKBXlMjgnpjIAJmoyCDjoMigpZ/I
YKmwyIAowchAapDIQKRwyICLnMggU53IwJpbyMAHaMhAgVXIQEIUyACeVMcAiVjH
AAEtRwD2GscAvKrGAFxLxwCbhscAcubHAA3PxwCi+MYA5qbHAM3gx4A1tMcA8gLH
gG+gxwAzXseAb83HAMHIxwCcHcYAPr7HACaYxwDMjccA5bPHgC0GyIDv38eAcunH
AO9LxwAuSMcABgfHAGA9xgBDEEcAJBZHAPYhxwCYjccA5FFGAKrJRgAsNsYAthNI
AID8xQBYVkYARETHgEfex4BT9ceACFHIgN+ax4BXpccAiH7GAPQ2RwB4ikcAksRH
ADkFSMDgV0hAdFtIAPMhSEAiCEiA6ChIwGdtSCAYj0gA8mlIgISQSGBzhkhgP5hI
IEW+SICZzkhgurJIoJ+9SMB710ggVPFIgCMFSeCnCUmwogRJIK8MSWCVCkkwkxNJ
QIkcSVDNI0kQwi9JgNM/SaBzQkkwXUpJ0JFSSWC9VUlgE1hJ4MdVSdAgYkmwzmpJ
IBJ0SaDwhEng5ZFJsO6DSTBai0kg/Y5J6DCUSYAHl0mY159J6FSaSZDkn0lIi6pJ
UG+0SQhrukkYjL1J8CzESQiIx0m48cRJ+EHGSSBl0klAuOVJcH/ySagb8UnAUPtJ
wCECSvDFAEq4MAFKgHoHSoi/AUq47AFK6Jr/SfRDCkrYkApKtNsHSjSoDkrIUhBK
qJgMSlQ0DkrIkRFK7PYRSmiTEkoEGhJK2HMSSvSaF0qUWRlKaKkhSugIJkpMwyNK
oIwoSvSUKkokwS9KqKw0SjALN0o04T1KjLRCSuxBRUpoI0RKcCRKSsBBTkoQxFNK
sK1XSkhdXUqAZGNKvHlmSkhoaUp4n3BKfB5vSviLcEp8xXVK6Jt4SnSTekogeXxK
pI17SrDagEqqFoZKyOmISpZqjkqegpVKIsKYShqNm0py6J9Kei6iSlrsoUooQKVK
ck2nSixYrEqEALJK+N61SkBOvUq2ir9KtAy/Spg1vkqML7lKYhOySp6wq0q8TqBK
vt6WSnBnkEpMF4xKGDaGSsTChUrAg4VKghqFShTrhEq8a4ZKthmISooljEq0D49K
Dp+SSk5bk0pUzJBKyMOSShqMlEpmSJdKIAWbSh7im0ouc55KNGmeSnbqmkp2d5ZK
oDuQSqg4kUoyMphKMvmiSpSaskqmu79KgrHISgBHzErCV8pKvHrHSri/wkq0R8NK
wtDDSuzVwkqc0MRKcNfESg4LwkrowsBK9NzASiClwEpUnsJKjELASvLmxEqEes1K
epzSSu7Q2ErC8ddKoovbSrr/4EoIXONKAErmSpIX6UqC3OlKmonqSkgn60qsi+9K
si31Sshb9UoaxfVKPjP3SsxR+Eog3PhKIOX6StIS/koFVQFLcvYBS7+pA0u8UgRL
NZECS84fAUvaNwBL/nL/SqxB+0owm/dKjgj7SpNhAkumAghLGZ0QS21lGUszJCFL
sT0oSyNJLku3lzZLnks/S8hiRUthLUxLWpNPSyyaUEvbC1BL2bJNS6svTEt+OkxL
YAVPS/slU0vm1ldLyoxaS0a9XEuhgl9LpkdjS3z3ZktrGmtLBeFuS6MAcEujk29L
XBpwSwWRcEvH9HBLu5NzS8p1dUsCFndLZ454S/JGfEtaz4BLVg6DSyWFhkuMbopL
iISOS7p9k0vr1JdLQ16aS+ABnktykqFLHAKjSzKPpEt4gqVLbvalS+gApkvouqZL
6OSnSzruqEsd8apLtaatS2QwsUukALVLksu4Sy5BvUtdKcJLJhHIS+ZNzUsRgtNL
l0fbS4bF5ktsq/VLuo0ETLEfEkznryRMy7Q+TAyEY0wEJItMxKisTFkR10yFXwVN
YxIkTbmCRk1jU2pNrEGGTSFvlU0qRKJNOwmsTRanr01nDalNZRCXTf1We023jkZN
wD8ZTWJX7UziObtMwxaXTARreUwx11JMluE1THl1IUxW/BRMkDgOTDAKDUwRDBBM
HkoXTDOoIky4mzFMUntETO4hWkxGpXBMtjCETNexkEwzEZ1MjHmpTCajtUyw6sFM
rvrNTNzy2UwjyuVMWcvxTIZc/Uz6UQRNsrgJTbbEDk20gRNNWb0XTYd3G03nyx5N
gNohTfxCJE2rcCZNXGooTXpGKk3NTSxNgGUuTQGBME3hhjJNan00TZg3Nk0SrzdN
UiQ5Tdy6Ok1UsTxNWAI/TfmSQU0oY0RNDWtHTcSKSk3bn01NV65QTegTVE05iFdN
4hFbTfiAXk1J5GFNai9lTZViaE0st2tNdRpvTQuBck17pHVNSHB4Terhek1s7nxN
Fbd+TQ4lgE0Nq4BNIu6ATYfYgE2hXIBNLvd+Te1qfE1HU3lNSsJ1TSX8cU3mGm5N
Ce5pTZmNZU0+7WBNqxdcTSEdV02w+lFNS7BMTQZTR02B40FNhGs8TXvpNk1SZTFN
cugrTbFBJk1uniBNG+oaTTQ2FU39uQ9NOk8KTS3sBE0Svf5MKWfzTLNg6EwacN1M
wCrTTHlAyUwalL9Mor62TGQ0rkzqEKZMFB2eTGq8lkyqI5BMWweKTNhJhEwIO35M
Nt1zTHgbakzCV2FMQJ9YTF2yUEyvx0lMaoJDTH9hPUzI9DZMHqQwTPMXKkwnjCNM
KEcdTJ/4F0xYUxNMuI0PTABdDExTNQlMo1oGTGG6Aky2qP5Lknn3S6L670uT8OlL
6RfjSyxC3UusT9dLDtvRSzT4y0uQX8ZLPtrAS+Nju0uVjbZLAHmxSxK2rEtS5adL
XI6jS+ibn0sGHJxLvsKZS8jHl0sid5VLDu+TS7hxkkvypJFLDWaQS/YejksOUotL
oX2ISynRhUvOfoNLV7KAS1iPf0sG3XtLdfd5SzyJdksBEXRL5jhxS0lgbUvKoGhL
hUtlSzpvYktnT15L75xaS5A8Wks7QVlL1vFWS/pgU0tRy01LVjJLS7W6SEvW1kZL
H3dES3g6QkuInD9Lm8c+S5xGPUtSvzpLRVk3SzVJNEtB/zBLPR4uSwN/LEuQcSpL
YaIoS1kKJ0v3MSZLpqkkS5IcIUs/3R1L/L4bS0U4GkscDxpLeA4bS21CHUu9kyBL
F0opS3wpNEs92ENL0XBaS7vTekvBeJJLJFmxS7574EtC0RRMdFg2TEABRUy3qUdM
NnVGTDj6QkzqNj1M5aA3TNqLMEygkShMGh0fTCdIFkweUwtMEDYATGpo30sWurRL
1+yVSxyGhkvcWIFLtzuAS00RhEuWYI1L6kWbS3Vwr0t8+cxLoIn7S6ztIUyeHkRM
kOxSTHMMVUx1ClNMYEVOTCDiR0yEU0FMpic5TFwKMEwIKyZMsfkcTJaEEUzoggVM
/snoS7isuUvq1pVL2CGCS5LRbUv2k15LHARUS/sNTEtKIkZLFERAS73sO0vN1jdL
bB03S1GGM0vyLzBLFkEuSxs9K0sssihLlfYmS1M5JUs9fiNLxGAhS4+SIUvneyBL
/ykfS3r/HEt4vxxLYwYbS+LQGUvEjBhLvRgXS5dPFUu2bRRLB0ETS0x4EUvGMBFL
l3cQS7DzEEtodBJLli8RS37hEEtA6A9LEgoOSzZADktvVA1L+NINS7bEDEsjqwpL
INkKS1owDEv7Mg1LEHsNSw+vDEtPQgtLWisMS4ONDUsNRw1LfWcOS3Q+DUvtSwtL
um4KSx9CCUs1UQlLQzgKS9pMCkvKawpLvX0KS7qkCUu/XgdL1d0HS1pRCUs3tApL
jdsKSyIeCksc+AlLYmMJS4+rCUswFAtL7k0KSyr7B0sO6QdLZEUHS4X1B0vrAwdL
KBwFS/qIBEurEwVLEAQGS1h2BktExgVLNB4FS2xiBEujIARLiEoES25UBEskxAZL
BNgFS6PFA0uwBAJLMlsCS7AgAksxmQJLPDQDS+wQBEtd3QNLgV8GS9usBksdFAVL
zysESw1xA0v6OQRLOOsES7+GBEuKRgRLS2MFS0NWBksX5gZLB/sFSwYoBku8iQZL
0V8HS2jmCEsGtwZLsYEGS7HDBksYXQZLcPYFSy9VBks6VQVLSGoDS8ycBEtS1AVL
htMFS7XUBUt+YgZLBVoGS75EBkucwQZLRkYHS1BlBEsygQZLEBgHS8RgBkvv5QZL
HVYHSzDsB0u64wlLbyoJS3zICUslQQlLRE8JS89ICks0YwtL0/wKS565CksixglL
r5oJS38BC0uJbgxLRScNSz6xDEt2zwtL0NILS56NDEv+8g5LxsoNS7sCDUu3lg1L
reAMS+c5DkuJ8w5L8O0OS7m6DktOig1LVIoOS2WTD0u5Tg9LcQ8RSwMBEUs+0xJL
vWwRSyVwEEtpixBLp6IRS1kCEku/4RNLEtATS1JDFEtGYRRL02UVS6C0FEu7gxVL
b8kXS9O3FktPPBdLTyMXS7ZuFkvz0xVLZlcXS1H1GEuTFRdLCmgXS08gGEu4fxlL
e1wbS6DfGktEbBhLyR0YS0kHGUuhrRhLnJYZS13gF0um6xdLzHYYS5xUF0ugWhdL
s/YXS68iGUvxcxlLIPcXS2TdGEvwgBpLkJAZS6IOGUtRQRlLhfAZS5NkG0uyxRtL
X0QcS3p7HksfgiBLk78fS8ivIEuS+SBL3BUhS1/oH0s8qB9LG60gSz99H0uirSBL
2rkgS1yqIEvX9SBLTJogSxPVH0sYcx5LAQ8gS3OMIEtXLSBLAZYgSzOJIUu3FCFL
+FMhS1KSJEubBCVLjDslS7ueJks+6ydLMuMoS2sMKkv8tilL+7YpS9iNKUvK5ilL
8jAoS4hEKUsrYCpLoW4qS3o0KUtutShLQ4gpSyC8KUv3fyhLIiUqS2vdK0uYYyxL
R/UsS1gnLUvMvi1L5GkuS5eZL0ur8TBLE7QvS0i5L0s8iy9LLIgvS9r6L0vBWzFL
RfMyS7HIM0uLLDVLOkg2S+ijNUvpCDVLxaY1S5uzN0tCVDhLHgQ5S1knOEvTZzhL
cA04S1dyOEu1FDlL8U46S/4aOUtuCDpLFh86S2WBOksb0jpLsok6S5nAOksPmzlL
Zmo5S3+fO0uyejxLax47S8d8PEtTgzxLP/g9S1nHPUtmDD1LIyg+S7A3P0vhmD9L
rZ0/S6BAP0t47T5LzhVASyHpQUsbnkFLNNNCS56hQ0tNWERLWFBFSzF1R0tHVkZL
c2BHS+z9R0vNLElLFwFJS5P2SUuglUlLU4dJS0LDSkt650tL6atLSw1dSksVXEtL
Hs5KSxY+SkvVE0tLgqlJS3+kSUtFE0pLvhVLS4k2SUtmcUhLnNFISw0XSEuKwkdL
IxZISzLNSEsUlklL5D9ISyi9SUuyCklLyjBJS/56Sku5n0pLMVVLS53yTEt4DE1L
nW1OS7kYUUuRBVFLG2ZQS3XfUUs5kVNLU5JUSxXqUktEZ1NLHXNUS0FVVkt4cVVL
zv1US+U6VUtox1RLbqNUS+KAU0vPDlNLdzJRS1rITksAL09LUO9OS6q5Tkvst01L
n29LSzJ8SkuA/klLYa1IS96pR0sNtkZLx6RES/83REtnlkRLlVdESwTDQ0u7C0NL
DdtCSwtyQ0ubUkNLzedBSw3sQUtKekFLdhdAS+3pQUvEaUFLsplBSyqBQks/7kFL
VF5AS7SeQUtH4EFLEFBCS8t6Qks5skJLG8JDS6C3REtarERLZoVESxu3Q0sW5UVL
ONZGS+QVRksPlkVL3f5FSxcpR0vNLkVLeidFSyLwREuQikVLP5FFS+QQRkusg0ZL
LX9FSwnWREvH6kRL17ZESyXDRUuNnkZLlydFS5scQ0sa7kRL3BRGS0gYRUtD8EVL
vV9FS3G4RUuGdEhLJmJISznhSUvCikpLHgJKS7wGS0tVKkxLRFRMS56qTEuBckxL
UiVNS5zBTUu9wU5LdX9RSzD0UUs3iFJLL3dSSxMAUksOkVNL6PlUS+S3VUvnWldL
EgtWS4irVUt0ZVdLu1dYSzO9WEtZAVhLQyVYS3KBWEs4vlpL2+ZbSy9MXEsqRVtL
h2VcS/xPX0sBxV5Lml1fSyEeX0t6tl9LURRhS4fdYUsDYWFLYyhiS2ApY0tGrGJL
cuVkS69bZEuB6WNL9TJmS/eCZkvrd2VLVBFlS38VZkuF6WdLRbtnS3kVaEs/zWdL
s61mSy+NZ0tn/GZLqppoS7gwaku6+WlLiqloS+Wvakui4GxLAM1sS8kYbEt6YWxL
EERrS38XakuSN2pLbIBqS/ssa0vL32pLDFxrS3WibEvlD2xLa95tS14SbkuPom1L
Xl1uS2Y3bktJU21LA0BuS9A3bkuMfm5LIVduS55McEu5fnFL5ohxS214ckuYunJL
n7tyS9DTc0vnrnRLRi11SxfydEvdgXdLbZx3S2SKdUvOxndLNoJ4SwRyd0t4UHdL
jWV4SyNMeEvTznhLwKJ4S5lfeEvSx3hLG0x4S0s6eEtEgndLLK52S8YmdUvleHVL
nBN1S4WtdUs6vHVLWp10SylRdUsfeXVLFLdzS+OGdEsgynRLaIh2S8RldksE7HVL
M952S+6ydkvYNXVL5fdzS+BSdEv9iXVLAEd2S0xCdUuLaHVLtVV2SzH/dEuKMXZL
6F53S+HkdkuCZnhLlFZ5SwU1eEsUM3hLymZ5S8oMe0tDdXtLhed6S2aaeksoGntL
Bvp6SxaRd0s0c3ZLMAl1S4eLdEtHVXNLzrBwS6OecEvQ0W1LNbBsSyAgbEvns2tL
zQ1sS918bEueJWxLJUFtS85sb0ue/W9L29hvS9Ozb0t3DG5LjI1sS8Zka0sgSGpL
X0xqS/vKaUvbSGhLSulnSza0Z0veyGVLvK5kS0NyZEsfq2RLs7ZkS4MgZkvcTmdL
ysxlSwiTZ0ur2WdLAydoS3cQaUsKg2hLTTNpS4waaUu5LWlLsyZpS3QXakud+WlL
8EFrS/UtbEs/4GtLJBhsS8YqbEuxnmxLnhJuS5VgbktjwG5LbfRvSxa5ckuWbnNL
ALBzSwlndEuiJXRLYvN1S02edkuHVXdLZYV5SxtTekv2PXtL/u96SxQMe0uerHpL
iYF8SwcjfkvIMIBL8l6ASzyXgEsCAoFL6niBS7x+gUtGlYFL3nCCSy76gkuqTIJL
h5GCS+T1gkvMOoNLGqaDSwKkg0sqy4RLgjGFS/qPhUtUVoVLLGiFS3rhhUviPoVL
3v+ES5xahUvcioVLnhuFSySfhUsAToVLFTiFS2i+hUvoqoVL+I6FSxb7hEtoLYRL
ezGES7b7g0tE2oNL7vKDS9bvg0sEYYNLqoKDSyqsg0sIb4NLQpiCS3JogkvVEoJL
ZwyCSzptgUuZA4FLuI2BSypAgEuBwn5LzrR+S3XIfUu6G31LbR59S9wgfEv23npL
lYV6Sw1de0thVnpLnTZ5SytyeEtF43ZLQVJ3S9/rdUvWCnVLfIN0SxPedEtccnRL
XU50S4Uvc0sX3XJLpqdzS3sUckt45XJLt4BzS6x2c0tMZXJLzb1xS5qIcUvEtXBL
cc5wSxONcUu7wnFLXN5uS713b0u+N3JLA6JxS9VzcUvzYHNLh8lySyzbckvzE3RL
MStzS+l1cktIuXJLURVxS6XUcEus8HBLUhBxS374cEvg2nBL3NNuS4n6b0ut/29L
z6BwSxSMcEuSInBLraJwSzBdcEuGK3JL4zJyS8aVcUvVynBL6khxSwhEcUukBnFL
i/xxS2t5dEsH23NLbDZyS3opc0t5KXVLYQ93S9kbeEs8gntLsASBS65MhEvagohL
6WSPSzlSmUuE5Z9LwjSiS0wLo0viNqNL7+miS46NokuQo6BLTBmfS1M0nUse2ZpL
GFaYS0LXlkvE6ZRLAB2RS0gHj0uhZJBLxLKSSyBvl0vQtp5LqB6oSyBPtkvHUc9L
YpjrS4l7+kvQPf1LvIv8S8u/+UsE7PVL8j/ySyTX7EsEkOZLsNTfSxOp2UuuHtNL
9IPLS1oyv0vMOrFLhh+oS7MwpUvh6qVLqBGqS77dsEtOMrtLwNTLS/SL5kvey/5L
BPADTLS3A0xuewJMIy4BTIRT/ksbGPpLAbPzS3jJ60uyHuVLNxjeSyhK1kvb3c1L
hHDAS8YIskvk+6lLvTOmS8zXpEuj/KVLKHunS7buqktyCrJLoBy7S9xbwEsu0cFL
oxjBS2a5v0s+3b1LtgK9SyqVukuCNLhLFtm0SwTssUuQ3K5LmvyrSysyqEu0z6JL
SlKeS7Jgm0v4PZpLxMmYSzLflkvneJZLm5SWS3HBlUtg2JVL0MyVS87AlEv56pNL
JBOUS7hTlEvsgpRLoASUS/gtlEvt8pNLeCSUS2EolEstnpNLE0KTS3qlk0u88JNL
giqTS3MTk0twJ5RLalSUS36DlEvyjJRL3tWTS7hak0tSspNLiMKTS4LqkksKtZJL
MO+SS74vkkuE+ZFL81WSS6N0kkveeZJLOkOSS6aqkUumZ5BLqEaQS/iCkUuwVJFL
TQKRS6yMkEtKUZBLWE+QS5BmkEsp8o9Lfs6PSxZ9j0u8f49LiJqOS7ZBjkvi141L
R3uMSwmQi0vSv4tLMAGMS3kJi0tydopLtBCKS+lJiUsUzIhLEseHS5+vh0ttl4hL
mHWIS3p9h0t+5IdLI9yHS6Ckh0v8XYhLMimIS95BiEvxK4hL9CaJSyTLiEvJ8YhL
PGqJS4AqiktLzolLdlyKS6FjikvyBopL0ieKS1bZikvnpYtLuCKLSy1Oi0vaPYtL
zqOKS7LviktblItLgSWMS1FKi0uCF4tL/a6KSx6xi0vAMYxLaHWMS8ZxjEtXL4xL
mCONS6UijUsb2oxL2x2NS4aOjUsOUY5LjEyOS9w7jksMH45LnGiOS9jVj0ucGZBL
PmWQS0xWkEv6gpFLBYuSSw4yk0sKvZNLaUaUS1ETlEs7F5RLY9uUS60HlUvmCJVL
lmuVS4TWlUtYYJZLusWWS3Oml0vYmJdL3s2XS0J4l0so/pdLamiYS9HAmEujh5hL
/daYS0R/mUv8fplLqvOYS8RUmUuYfZlLpsyYS2KnmEttIphLEJGXS0gBmEsCBplL
HvOYS3lEmUvvpplLRoiaSwJlm0vnrptLEnCdSzAGn0s4J59LHJ6eS8RMnkuNwJ5L
gu2eSw44oEvkQ59LaASfS8zHn0vRo6BLw/ygSxZdoktUtKJLKlmiS1qIokuidqJL
voOhS1FMoEss2J9LrrefSzr/n0saQZ9LuLmeS7R5nktiuZxLMXKbS5gLm0u4E5pL
9pWZSzyxmUsEI5pL4zWbS4LWmkvEUptL9RCcS3mvm0vaP5tLqgCbS4UQm0u6VptL
V4qaS+nKmksSRppLhkGaS86jmUuXlplLagyaS9xxmUuYWJpLJC6bS80znUtskJ5L
Gw6gS90LoUvri6FL2GqiS9K0o0ui9KNLLECkS1u+pEuUNKVLJ46lS4S1pUsgUaVL
peWkS34MpUvCXKVLn2imSzX3pkuCCqdLkGCoS2yaqEuUlahLcumoSzG3qUvI5qlL
QBGrS2zkqkuzVapLXNGqS66aqkuywapLVraqS2wvq0tWv6pLG8+qS8jrq0s6e61L
pJavSxr5sEsWIrFLskCwS/LVr0u6LK9LmyiuS88HrUtKQqxLhHirSxFcqktgU6hL
k3SmS7FGpUt836NLAKqjS+qDo0vGOaRL8kqmSzRbqkuxea9LBoC3SwRTwkv6GtJL
jNfmSxxhAkwhqBdMsJEtTD3nPEyakUVM/EhMTC2vU0za8F1MAZVtTJ7zfUxCA4NM
KmyCTIoDfkzcEHVMvY5qTB9tXUzqX01MJBw+TE8EMkxzLChMJCAfTIXyFUz8rQtM
WJj/Sy4b6Uvi49hLU0fPSxzJyUsajsVLPZvCS4nswEuCcMBLlPfASwbvwkuo2cZL
Ug3MS9qR1Eua7uBLbWbyS1DCBUx73xdM3Z0yTKucUEyNsGdMeZp0TDVLfUzaT4NM
RyeJTK+zkUxY65tMm72iTAxUo0xOjp9M7AmaTPpKk0ySp4pM+PV/TL7SakwsnlhM
k65JTPMDPUxwSDBMrK4iTPY9EkzypwJMmJ3tSzrl3Uu6ENRLQL/MSwktx0u4zMNL
ys3BS8bdvktShrxLZrq6S/hauUtOubhLEBO4S45Htkv4srRLIA60S24Ms0tDBLNL
c7KyS+oZs0vIv7NLCwy0S1p3tUsWuLdL7HS8SzP+wUtDn8pLL5rWSwfa50uqcfhL
KroBTL5uBUyI0ghMpPAMTAQdE0xqXxxMBqQmTI8DLUw0/S9MmP0wTJ8AMUwe+i9M
APksTHOTKEzeyiRMG/MiTD5uI0yVQiVMStAlTNLmI0w3cx5MZ4gYTCvHE0wRxRBM
vdwOTG2HDkxvQxBMkEsUTMZ2GUxYFh5M+m4gTBvjIEyfBiFMGg8jTKQRKUyyqTFM
39E6TD9aREw4eU9MIldeTC9ucEzCw4BMz7mHTNg2jEy02o5MBM2RTGtKlkyp7JpM
NKqcTOUbmky0+5RMwqmOTNwRiEzFV4FMenRzTAYuY0ygYFNMzbZFTI2AO0wGbDVM
2QsxTPjTK0wCtSZMeG4iTNMYH0wAjh1My4ceTDzgIEwOtSNMhZ8lTNovJUyMIiJM
80YdTOLHF0yYnRFMUkkKTDXjAkwD6PhLG8DtSywn5EucEtpL4unQSykux0tQOb1L
1hW0S9CbrUuffqlLnpOmS4wmpEuoQ6JLChCgS3Ytn0ueNZ5LqB+eS96hnEtCMZtL
C5yZS7hrmEvAmZhL3I6YS2ZXmEss2ZhLX6maS/tfnEt8oJ5LBdCiSz4kqEue9K5L
c2y0SwDbuUv09cBLXBLIS9g3z0tD8NdLmqTkS+o19UuyegVM7dMQTOgPGkzL7SFM
OhcoTEOzK0ykXyxMmZ4qTD/zJkwYsyJMlrIeTIcUG0ztQxdMKmgTTNNsEExq2w1M
KhwNTLyqEExIkRhMKjwgTFWkI0wELiNMKC4hTBgRH0xEBh1MUeMaTPFlGUw1vxZM
+GETTJ3aDkyFHwpM2ksETJHO+UsS9OlLDN7dS0jB1kvUtNRLS3rWS8KZ2kuTlOJL
XM3xS1rbAkywrQpMw7gNTGC3DUzfVA1Mtp4MTKbFC0zS/QpM4kYJTDlwB0yeFwVM
c8cCTBjqAExud/5Lqmf7Sycf90uydPNL6JT1Sx1x/UtIaANMGS0ITE/oDEw9hhNM
I3IdTAcLLEw/mEJMgZRaTEy3Z0ziw2lMjiVnTHjSYkzs2FxMxsNWTNkdUEwnGElM
0YNDTAJhP0xanDxMh+46TPQMO0zJJT1MHEJDTE43TkzLMF9MLVx2TBNyhUyOr4lM
/T+JTNjXhkzMb4NMHtN+TIZ3dUwXeWpMDbxeTLwmUkwCIERMsbA1THUNJ0yXehdM
hCkITNhs+ks4mPFLehrzS9wn/kudLwpMBnwcTPKRM0z9YkZMuldTTEW/XkwCJW1M
XRN9TDhNhkyfSoxMvH+OTJA8jUxj/4lMAeiFTLqigUy+S3lMh1BtTM4XYkzyUFxM
hB5dTCFzZUzGZm5M4yNuTKKpZEyihVhMU3BNTLaAREzGUD1MNAg2TDpKL0wVyChM
10AjTFVeHUw4YBdMRLIQTCfCCEzU2wNMncUFTPFzDkzN8RlMK8giTMgvJUzwZiRM
6g0iTHL3Hkyq/htMZH4YTL27FExuWRBMwBwMTA+2B0xF/QJMKm/6S3h960stw9tL
VO7NS4pjxUsSTMBLTHu+S5AivEvJp7pLszW6S9a8uUvySLpLFCi6S2YKukuYT7lL
wnq5S5DluEvGP7lLPtC5S5DCuUv4+LpLXDO7S54YvEvExbxLYPu8S6mMvkvaTr9L
PibASwRZwUuYZsJLFUrES7YMxkt0ZshLeCDKS6Eoy0uD2ctLrQXMS+KwzEsqus1L
B/TNS3xxzUu1cs1LOhPNS6CkzEt+xcxLGJXMS7ShzEsgictLsYPJS7zzyEu7c8dL
rgPGSzqHxEvdZcJLtvTAS61Sv0sSpb1L8iC9S/sTvEstpLpLgIu4S7jStktHabVL
SS+0S2zss0srvbNLMT6zS4nQskuW87JLthOzS8res0t+ebVLbm+2SxmYtUt137NL
/gKzS7IFskskPbFLfAKvS3iUrUsMbqxLuTOsS3Z+q0sYOapL6UCqSzLQqUvGs6hL
Yi6nS5LWpkvQX6VLQR+kS0pNo0vlq6JLZLigS5j3n0v34p5LmHOdS5J8m0tcRZpL
5UyYS3qFlksYxZVL4H6US0wBlEvhuJNLULiSSwXNkku5ZpJL3MmRS9u0kEvIR5BL
qWGQS2ZNkEtbuY9LQj6PS3Juj0vWG49LgnyOS3Rmjks1EY5L1CyNS4QIjUvC+I1L
XDyOS7o6jUtE1IxLnOyKSwi8iUtcvohLILSIS0zqiEuiOodLv7yFSz4OhUsGhoVL
JAmGS902hksU8oVLCUmFSwznhEsHa4RLdVmES2Egg0uH4oFLtsCBS1Z3gEteOYBL
MOaAS9KHgUsfNoFL8+N+S+qefku+HH5LffF7S27GeEszdHdLmgh1S1kackvj+m5L
P2luSxA4bkvim25LQadtSwd8bEueg2tLGJBtS0l9b0uG3XFLLgVzS40tcUu1S29L
cmtuS0UYbktPiWxLdOpqSzCzakswkWtLx2VsS4AKbEsNMW5LUC1xS1Prc0sjn3lL
Yu1/S0KkgEtwN4FLSeaAS4bmf0uqKH5L9jZ+S3qqfUvqeXpLozt5S6vTdkv1f3VL
IRFySzaLbku8v2pLuHpmS1C3ZUvaIWdL3KVoS9Wia0t9Fm9LTS9xS1DOc0uUcHRL
fvd1S1pndkuV53hLzH19S3hcgkuc24hLjzmPS+JDkktSz5JLHBKTSwbHkkuKOpNL
BMyVS6TKmUvO3Z1LyFSjS7Q4rEunNblL4gnPS6Rv70uduwRMWwAJTHJzCExMTQdM
ujEGTKQyBEzxOgNMdN0CTKWMAky9VQRM70sJTOZSE0xohR5MM0wgTMIiGExddg9M
YusITCQfA0yJYv1LGd7zS2356UvMQOFLfFfYS3YDz0vMfsVLqK26S34qrUvkwaBL
rjmcSzBUoEuADKxLwlnCS06b2Ut6NeRLE/HkS1E+40uL5uBLNRDfS0hj3UsjqdtL
zoPbS4ye3Eu/meFLrKbvSwm5AUyYtgRMNIT+S2n37ks1MuNLCCzaS6J30kvTustL
WKHES+xWvkvGDLhLOBGzS9rOrktWtalLNBGiS2rZmkugzptLPhunS8IsvktqMuJL
GToATBZzBUwMDgVMAiYDTHbG/0ud+vhLIDPySzUt6ktYSOBLTN3VS0O1y0suGcBL
tj6zSyzLoku6Co5LGAJ5S87vY0u7zVlLfA1YS9UUXEv1SmJLLcduSyx8gEuII41L
3DOfSzZpuEtstdpLilcHTAqSLkz9GFxMum99TAJihUw+sYVMaFeDTGQOgEwTXnhM
w1VwTDKTZkx0q1tMGltRTNbjRkyCizxM+lkwTIpEIUwgeBJMfA0GTPT//Et9wPRL
lNryS5SL9Uv6p/5LdIQHTDyrD0zEaxRMvBsYTBGLHUx07yRM/YEwTDpiRExscmFM
oi95TP2KgUwP+4JMIsmDTEqxgkwbBn5MbB91TMjkbEz70WVM/HVhTAL5XUzUXVlM
bj9TTOzeSEzQmjxM3uc2TNriOEyA9TpMoZo5TM+LN0wgXTdMrbw5TGowP0yBW0dM
Gs5MTPVSS0ymNUVMwSI+TF49N0z4lS9M9nwnTP5QIEx22hxMGVMeTMU5JUx9WS5M
bW8yTMdsL0yEnylMeq0mTOCCJ0xQIy1M8uo0TPrrOExoIzdMNAIyTGLLKkx53SFM
OnkXTCrmCkyWufxLzq3nS5pD10vleMlLHn66S74Rq0tYJJpLXPiJS2KjfUtvRHJL
QdZwS/cldEtfS39L9oiIS1bRkUvqkp1L4hquS2a/wUtgrNBLL1LWSxAk10vE5dZL
RqbVS0da1UtoKtVLgMTUS8Lf0Us0vc9LEJTNS0ZuzUt0g89Lt43USxZm30uEA/ZL
2gEPTEKyMEyzpVVM+9drTIcBckwycXFMs8tvTIlRbkypYG5M9RBvTDROb0woI3BM
+55yTN7odUwoMndM2MhzTMCSaExjsFdMNgFJTHD4PkwqKzhMyEYyTP+CLEz+pSZM
ud0gTJZ1G0xBHBhMUrgWTCEVGEyKth5MJ3AuTLgtRkzqYV1MYJBwTH70f0xCyYJM
UD+BTLOTfEyCxXVMOnluTHbWZkzaqF5M6/VVTB8bTkwLmUZMoK89TMLYMUx1hyNM
egYUTK4SBkziUvdLUMLpS1wJ4UuN8tdLGdjPS6jlyEvvdMJLkiC9S2zXuEsv67VL
GGa0SwDat0umaMVLZs3YS59750tpfepL6DXmS2Ad4EsFIdpLMmHTS473ykubQcNL
WKu6S1RMsktEgqlLhvKfS7FUlUtWs4dL1q1xS3K/WEsdsEdLfjU8Sx4GNktwLTBL
E6QsS2poK0sWHylL+dsjSw45IUuwGyFLDgYfSy2xHkuktB1LFcwdS1GCHUuceBtL
JXUbS0cSGkvW2hlLptcZS/s0GEvQrxdL+r4XSx7mF0v2HRhL3BsYS+YaGEtSWxdL
HeMYSwghGkt6uRtLtOEdS2utHUvqCBxLhpsbSwFtG0sfKRtLfqoZS8gdGUsfmRhL
IWAYS9J+FksrQBZLC1QWS7KbFUsQCRVLZmsUS2xnE0sKkBFLGwYSS9DuEUs3jg9L
wWsOSwAXD0uRCg5L1T8NS5C6C0ugIwtL3p8KS8yoCEsLvwdLFNgHSyxHCEudTgZL
UUkGS5gOB0vUkgZLxLoFS2LTBUtLSQZL0g0HS5PxBkv09wRLYNAFS7QQBUuLkgRL
5AsGS6JoBUswhgRLRP8GSxyaBku3IwZLL5sHS4l3Bkvf1AVLC7QGS7hYB0v1kAZL
bNYFS2xxBEsjKANLXoMBS4G/AUvdiQFLlHcAS8X1AUuJ6AFLxY8BS6lBAkuWWwFL
+5QBS2fEAktdDwJL7q4BSxfhAEs93QBLYGEBS8F3AUvSRAFL7WIBSxSEAkucqgJL
lN4CSxWoA0vmwAZLI/4GS6N6BEuaQwRLliEFSxTFBEtr1gRLnzIFS30XBUsAswVL
GqEFS1YSBktYbgdLqI0GS+MgBktW9wZLIKoFS1CsA0uw8ANLfa8DS/xLBEsmvARL
baoES2buBEtFbANL5g4DS0eLBEsUSAdLppkFS3fQBUuVkAZLjnsGSzuSBUtS2AZL
6MEGS0yWBUs4kwVLukYGS7uVBkv3XwdL8kMJS8oYCUsERQpLvXsKS/fEC0timwxL
pI4OS6tbEUv/hxRLplkaS4PQH0vFoSNLAV8lS0IzJkvWvSdLU4YrS+XVMEulvjdL
goFAS6qtS0s1Q1dLlhVoSwRugUt6hJJLDzyqS/puz0vmWgRMFv8gTN9qMEzt6DRM
JnI1TLYaNEzimzFMImouTC95KUyTkiJM458bTBEVFEwg7wtMqsYCTGjS7ksXqtBL
MlK0S142oktklJlLQ7aVS2hAl0vvop1Lnc2oS5jruUveWdNL+b74S8RCGkzK8jlM
MoBOTFmaW0yAGWxM3qeATK86h0y78YdMJW+FTE/jgUyolXtMwARzTLD+aUwOMl9M
jFpRTHMtP0zNVi1MupsfTPANFUwV3QlMTrT7S4Ah60t4qORLHdHjS+qN5kvE0exL
UPj1S3gXAUw6EApMiX4WTJx7KUyHfEJMI81WTM9+YExmlWRMTYpnTNS4aUylX2tM
felsTDexbUyoCm1MRp1qTBUlZ0ykL2NMY2tdTKVcVEwWu0hM7jdATBLNOkzaPzdM
pCk1TMFYM0x1AzFMy/MuTK3/LExWSytMaIEpTPkRKEyesiZMUW4lTMf6I0zcOiJM
fv8fTEPaHUwE5RpMAW4YTFBpFUxY6xFMrdYOTCm1C0w0pQhMS0sFTBZ7AUzMePxL
B5f1S9KW70tYe+pLV93lSy6h4UszM95LQhDaSzoK1UthAtBLJT3KS4TkxEvIrr9L
6Pe5S0d4tEuSDq9LYFWqS5yupkteVaRLrkOgS2Q5nUsGV5lLjt6VS0/dkkteZo9L
mqSLSwlxiEvCf4ZLMEyDS+z8gEt1OX1L69N3S08zcktBkW1L/I9nS2+ZY0vuO19L
zvNaSxDhWEtsIVRLzGpQS/qBTkufAU5LPytMS7CTSkuvo0hLsU5GSwMmRUueq0NL
g4lDSwCcQUsO6EBLFzM/S7r4PktEcD5LJO48S4Q0O0ttRzpLw/o4SxtaN0utwDVL
64M1Sz5tNEt7kzNLQ/YzSzxkM0tWNzFLLNwwS/h9MEuHVS5LLmwuS0RFL0tELi9L
PrstSwq9LEstBC1Li3wsSwszLUvVjC1LTnwtS7mLLkvozS9LZOowSwtGMEtXjTBL
d/8wS+FeMUu0hjJLurgzS376NEvUpDRLacM0S+wANUsXEjZLoFU2SzhbNEs/xjNL
LIgySxS+MktnEzNLTr4zS8/9M0tooDRLO1c0S5GnM0sA6jNLLxE0SzB4M0uByTNL
A8UzS9HZM0shtTRLx8AzS3+ZMkvlsTJLBLkySzQCM0segDJLCI8xS6ATMksX5DJL
w58xSxATMkvOzzFLNqoySwL9MkuGhDJLCwA0S7ukM0uPXTRLSAU1S9YENUtPkDRL
ElE1S4DvNEvE8DRLLRc1S2XaM0v8mjRLALM0S9yrNUvY/jRLlEA0S5FqNUuUiTZL
Xao3S4C1N0svIjhLO/c2SwyyNktMQTZLyQY3S8lnNksPxzZLU4E2S2HRNkslkTdL
RiQ3S15gOEsi2TdLBcA3S58lOEtYtzhLMlg5SwGjOUvvCDlLwFo5SwOkOUsR5ztL
KTk9S0mQPUu1Jz5LbEw9Sz7NPUt2Uj9L3rk+S0enP0vpzT9LhRY/S5z0PksCYj5L
sSE+S48PQEukDEFLDUJAS+/wQEusdEBLtOhAS9AVQkvfSUNLKrVDSwFTQ0u3P0NL
KghFS3vcREuDo0ZLJGJIS10QSEvZMUhLVcdJS84GTEvugUxLajhNS0ixTkuEYk5L
t29PS7U5UUtpBVFLFXdQS9XwUkuy6FNLj5NUSzOMVUsd1FZLqG1WS9fTV0t621dL
E4NYS+78WEu/NlpLazVaS6dQWkuh71lL+XtYS99nWUtrulpL+mJbSymlXEtgSVxL
SqVaS9ZZWUuYdlpL3hZbS0T9W0vdXVtLy9JbS8kWXEtNMl5LlIlfS4nhXUvNKF5L
ayxeS4RJXkvLp15LCmRfS86lXksqAmBLMixgS1ENYEtxm19LjDlgSwfJYEurV2BL
l3dfS8X7XkuoH19LW+NfSwklY0u8XGVLr/tlS3MnZks5VGhLkTlqS0w7aktNHGtL
L4BrSyAobUv8VXJLadNzS4BsdUttDnZLo2Z4S4XJd0vMB3lL4A98S7iDf0vqB4JL
mamES0i0h0segYtLyP2OS+G0j0sgYZBLfKmPS5dskEsG+ZBLzoOQS7rKkEtZa5BL
kxuQS8KXj0vbFY9LhK6NSyMFjEvYW4pLXvqIS5LhiEu5colLaD6JS06miUu7JYpL
xuiKS9HXi0tp94xLXk+OS08yjkv84I9LpOGQS/6lkUsURJJL9DyTS3wzlEuL7ZRL
GZSUS7ijlEvsgZRLteOUS4gvlEsWxpRLLnOUS9SPlEuZbJRLyI6US5ZClUuE2JVL
9lyWSzr0lkuG6pdLxkKYS14cmEsPrJhLaRuZS9idmUumappLLlyaS1bRmUscp5lL
kryZS+iEmUtSL5pL1imaSwwAmkt2u5lLxqeZSwjqmUvgrplLVJuZS6nBmUuBvppL
ZCWbS0g/nEtePJxLh+2bS0q6m0uO8ZtLG0KcS6ISnEuU15xLAPKcS3YNnUvYDp1L
1CWdS+JfnUs5iJ1LsBmeSwhcnUtWip1LtfWdS75onUvGRp1LZJSeS0DOnkvEP59L
7qCfS5uln0v8GaBLYNygS4UjoUscgaBLkM6gS3Qhoksem6FLSnihS8CCoUth46FL
cUihS9BcoUv7eqFL8hKiS3R8oku4y6JLMKuiS6b+oUtUrKFLVl6hSw1boksPGKJL
SXyhSxi9oUtajKFLkvagS1V2oEsCpaBLSEygSy67n0uYgJ9L5LSeS3Z8nkscLJ5L
2vedS5jxnUtUfp1LxFudS2tHnEseb5pLUMqZS0MGmUtiuJlL1I2ZSxFmmUtadJhL
KrmXSzGNl0untJZLFA6WS4jblUuwuJVLECuVS4jCk0skJJNLIh6TSyQjk0usJpJL
wQWSS4QzkUsU8pBLm26QSw7Qj0sYf49LGjqPSwpTj0sSn45Lg5yOS/hYjkvyF45L
F/uNSxLHjEuvBI1LtoSMS7pvjEuoVoxLb+KLSzOii0vMYItL5FCLS0Ifi0sKZItL
mlKMSzLni0te14tLxz+LSzrwikvwcYtL5u2LS/Oii0vO1opLQaeKSzBGiksAs4lL
mVaJSyUCiUu1gYhLYkKISxAKh0t25IZLKNCGS/6Hh0vkKYdL7leGS57fhUuoR4ZL
pxSGS1LZhEt7I4VLaniES/94hEsqkINL7lSDS7Qyg0tdY4JLLKmBS0FugUvfTIBL
qPt+S0jFf0uvMX9LYTR9S1KMe0tmenpLOe54S4updUtT1nNLhPpzS5xjc0t78nBL
TGVvS381bUti5GtLRMRqSz3/aUuYDGlLeflmS7/oZUs+0mNLGtViSyyJYktWQ2BL
WmZfS+TiW0vz11pL8g5bS7/bWEsFSlhL+/NVS8lVU0uWalJLALlRS/kfUUvdDlBL
igBPSyw+Tku4xU5L99VMS9GATEviaU1LMcJLSx+TSksUFEtL3zxJS3DDSEvZd0lL
IPxHS+XsRksQLEVLCixES+7jQkuxqkFLCkZCS9G7QkvVEEFLwpxASxdhQEss8T5L
hFg/S6g8Pkt1NT1LvxA+SyXnPEvYJT1LJ688S/g8PUs+Vj1LljQ9S9QPPUsIDD1L
1Fo8S0JtPEswtTpLEZY7S0Y2O0vkTzlLyyc5S/AqOkt5sjlLbsI5S9OKOEuk4ThL
e544S4mROEseYzhLiQU5S6LcOUtzhDhLEwk4SxiOOUvlBjpLWjc5SyyrOUuZ8DpL
S2g6S62DO0sGCjxLKpo8S42hPEsxGD5Ls40/Sx2AP0vbrkBLeVhBS5jKQUtGLkJL
nuxCS0YhQ0tPOURLd5tES27aREsVskVLEfpESwHNREtsyEVLO0lHS8KNSEuhqklL
2PFKS2otSksZlUhL6bZKSwM9TUtOk0xLnWFMS5zFTEvKeUxLxSJNSxrVTUty1UxL
KdVMSwoZTUsCW0xLNBlMSynjTEtU/0xLHaJMS0gmTEvFoUxLG5xMS+R4TEvghk1L
tZxNSyFHTUvSoE1LBepNS23tTUuCyE1LXAxOSwA2T0vpdk9LM5hQS9JfUEvFMVBL
Kj1RSySBU0ubllRLQHNVS1asV0tsUFlLtcJZS0fGWksxa1xLx9heSxgnXktYgmBL
OzBkS+FXZ0vQkWhL1yRpS2ADa0udD25LCA9wSw9Qb0tS6XJLI410S4NpdUsOVXZL
kF95SxJAe0snSn1L69d/S5RqgUvgb4JLyg+DS/cXhEu4MIVLwseFS71Lh0schIhL
AAqJS0wWiks8vIpLUSGLS4Bei0u8PIxLBhiNS6CijUvleI5Ltk+PS6TEj0vSKI9L
Ir6PSxiHkEvM8ZBLoa+RS8wQkUsxZpFL0syRS5gDkksX0JFLuh+SSwp8kkuh+JJL
YOuSSxj1kks00ZJLq1yTS2Rrk0veNJNLhjyTSxppk0sGUZRL/L6TS6QqlEu8qpRL
nIuUS8XPlEvS4ZRLvuCUS08blksqPZZLihOXS8tbl0uKKZdLkFyYS2J4mUsB7plL
ZDGaS77smUsWrZpLmr2aS+pgm0vOJ5xLCr2bS4q1m0tiHJxLYiqdS6NLnktCz51L
iBKdS7yBnUvjO51LhI2cSzoTnUukWZxLDYGbS+TqmktgtppLTXWZS9hsmEtYQZdL
TAeWSyoolUsU+JNL+SKSS64NkkvNeZFLTliQS2Gyj0vX5Y1LxPOMS2M1i0vnEYpL
wEmJS3aMiEvEyoZLKLyFS8qPg0vC0YJLLJCCS52qgUuac4BLVqZ/SwHdfEua83lL
lk53S8gQd0tICXZLnmNzSzW0cUtStW1L0BFtS0rMbEsDRGpL5jZoSx/yZ0vkDmZL
h+llS9c4ZEtL9mNLKlhiS0MtYUszG19L5U9fSwbCX0truV5L1DteS/+0XEt3lFpL
ef5aS0wxWksZkVlLjKVYSwYMWEs0gFhLFyBYS3MtVks8GlZLyPJUS3B6U0szj1RL
SPhTSwuOU0sGLVNLS7pSSwOaUUvV3FJL3QtRS0s0T0vWp1BLflJRSxOwUEt/JlBL
xtNPS3vvT0uIck9LrDRPSyl7TkvSO05LAsBNS55ETUt9cE1LM5NMS6eDTUtrhE1L
ciROSzLtTktrpk5LNk9PS/eMTkvubU9LBchQSwLeT0sd9lBLVXZRSzNiUUucC1FL
oLJQSxiTUkskJ1NLXQJUS/yWVEvYt1dLEjVbSwz1XEu+2V5LUsVfSxA+XkvbXV5L
qpddS7QGW0vxfFlLDl9ZS4HJVkvtK1RLEulQS2KyUEtZO05LTANMSx7PSksDUEdL
VfFGS8Q+R0vp3kVL8C9FS8nIRUtS7ERLEVpFS2BFRUsDw0RLzz1ESx0zRkvC/0VL
47pES9d8REtXVkRLTaZDS4c4Q0uLekJL/a5BS/rHQktCrENLHN5ES1NSREvpOURL
7dhES/vKQ0t/PUNLNiRES4iERUtbLEdLyGlKS45gTEvP+VBLkBBYS5A+WkvBFVtL
6+hZSyIOWUuiClhLaLBVS7fFUkt2h1BL41lNS3ZHS0tq2UhLqU9FS5SXQkt+hz1L
kW05S1JaOEuhVzdLgmE1S9tdNEtQaDJLrjMxS2nrMEsnYy9LiBIvS55fLksQgS5L
vJctSxRkLEvBpSpLWCQqSySVKksfOipLQQYrS/TSKUswlypLz+4pS1eFKUtj9ilL
X+cpS7tgKUuxPChLlQwoS183KUu+yihL3bIpSxOdKEuuDSlLI1coS72YJktohyZL
SAonS+RaJkvVLCZLb70mS8aHJUtbziVLC20kSyidJEs2lSRLoOMiSwBaJEt66iRL
XT4jSxneI0uwgyNL9HckS+JbJUseMiVLki0kS4YeJEuopyNLYbAjSyGqI0s5viNL
RO8jS2ZFJEtf0iNLK9wiSxUVIksUQiNLv2UjS3ZfIku9eyJLzWQjSwXxI0tV9SNL
zVwkS3uzI0uT1CJLoPEjSzKUI0t6TiNLH+QjS5+pI0vZfSNLBVUjS+FDJEvcHyRL
Ou8jS17pJEt9QyVLYKolSySNJUth5iRL6rQkS5r1JEs5SiZLdTMmS1c7JkuwwCZL
B8olSzQeJksDRSdLuQUoSwnTJktZ/idLCmcnS3kFJ0tITydLMG0lSwV2J0vAqShL
0yooS69eKEtmRyhLUEMpS/iiKUsbCylL0L8pSxV6KUu2fClLkV4pS/tLK0so7CpL
HnsrSwzuK0u1DCtLlp0rSwNoK0sRJSxLYc0sSzpJLUvBWC5La2QvS4lsLUvhLy1L
2iUuS8EtL0s/MC9L1FkvSykHMEuktzFLwm4yS1qKMUvTfTJLAdMyS+wmM0vzhzVL
4qs2S/N6N0sHTzlLuS86SyFBPEu2dz9LkKNBSz5zRkuiMkxLV3VSS9ajVksj3VhL
KDFaS2T/WEv941hLR65YS6y2VktzcFRLLXxTS81fUkumaVFLlahQSyeFTEt6O0hL
h+NFS1giRUurVENLloRBS7z1QEvk0z5LJd4+S0SHP0t+1D9LeYRBSwAZQktikEFL
SeFAS651QUu37EJLz/pBSzm1QUvDl0FLuzlDS2v6Q0st30NL5nNDS3R2Q0tyV0RL
5BhES6tJREsLKUVLgVxHS9+hR0vpbUdLzzBIS68lSks3gU5LjiFQS/esVEtvElpL
z69cS+ctXks90F1LB1BdS0+WXUuI1VtL+CRcS6v5W0vq+1pLuI5aS15PWkvyYVhL
Z5ZXS58FV0s7IVRL611RS6hUUUvGG1JLz2tTS7fOU0u1WVRLrX1TS6yWVEvcYFRL
IalUS5qNVUsdTVZL7adWS+CLVkuFv1ZLSeNWS1poV0v4K1dLL0pXS+B7V0sp5FhL
M2lZS4u2WksmmltLtKNbS1QuW0vysV1L1WhgS7h0YEsW7GBLXalhS+XpY0uZu2VL
1MNlS0mgZ0vOz2dLAw9nSxX3Zktum2dL+kRoSwVlaEtFD2pLNgBrS1QyaktmgmpL
eMxqSzyEa0t5MmtLQxtuS+o4cEv14XBLKQJ0S37YdkumzXpL6o19Sx9dgEu6DIFL
DoaBSzzcgUssRYJLVr+BS8UCgkvCFYJLY26BSyxdgUtEqIFLSEuBS1I9gUvjKoJL
wJeCS3Exg0toFYNLvO2DS4ZOhktC44hLGN+KS5KljEs0/o9LWWCSSy0lk0vEkpRL
6rGVS4YOl0toiZdLDIGXS/NYl0tYhpdLdp+WS7YGlksI7pRLMEKUS752k0uyo5JL
ei+SS82wkUur8pFLQk+TS9q8lEvWR5ZLxHCYS7LHmkveNp1LkxOfS34foEskbaBL
Un+hSzctoktwNaNLUtuiS1ono0t1gqNLKDKiSyDCoUt3rKBLLdufS5g/nks+cJ1L
W8SbS6qpmksdfZpL6FOZSxnlmEsNR5pLZHibS0Pcm0sSrpxLVLedS6dCnkuOEZ1L
Kq6cSw8PnUsuE51LtpucS16WnEsAkpxLtPGcS+hunEuwjptLwmaaS8JzmUuBmphL
YteXSxLNlktiYZZLsEWXSwInl0smNpdLGvmXS0b4mEvtn5hLby2ZS0ZTmksHf5tL
FsmbS3ICnEuaIJxLV86bS3ginEthqpxLSImdS3bRnUsCW51LWKSdS3H2nUsTUJ1L
aKmdS1B6nktcap5LAwGeSwNSn0tMl6BLDjyiS7oQo0sEW6NLvJukSxCPpUuAaKZL
3FanS/Aip0vaWqdL8WqnS0Bep0vyFKdLOrmmS+kBp0ssJqZLkoOlS0+fpEsjvaRL
sIykS2RIo0vuG6NLO1mjS79Ro0vilqNLKpekS0i0pUsQSqRLMz6lS5H7pUsmvKZL
AoGnS7l/p0s0JadLEyynS8Cip0sS4KdLEk2oSywKqEu6XqdL/7+nS8r+pkvMhqZL
S5GmS7BipkvYvqVLDiGmS65Ep0uqiqdLRqSoS6hMqksCRKxL5givSyLRskvl+LVL
ggi3S7RWt0vKMrdLdi22S8LjtUve2LVLtDy0S/6ks0tan7JL94SxSx6asEtSoK9L
D86tS6J0rEvgN6tLYnmqSy5sqkviGapLJzKqS1J1qksETKpLQHqqS+fYqkv52apL
rCerS4IPq0vmLqxLxCGsSwXbrEso36xLZDqsSzIvrEui/axLqWqtS1GorEukoa1L
3jKuS9zSrksGA65LluqsS97wrEuGhKxLUtyrS8iiq0uUbKtLNACrS5FUq0tK5KpL
QN+qS45Wqkv3/alLgs2pS/YgqktcF6pLiLSpS2uMqUuCHapLrwKqSzr9qUu3Y6pL
H3erS14yrEt2CaxL4BmsS8bvrEuIYaxLqjKsS41mq0sFV6xL7K+sS6BerEt/B6xL
giOsS87SrEtSdq1L9zquS2jlrkscVK9Le32vS3Qwr0tIgq5LVh6uS5ZarUsG0K1L
0cutS44NrkvoMa5LvM6uS6iEr0t+8a5LG8KuSxowrkt8fa5LdHiwS6jxsEsMrrFL
TOayS9I2s0tYmLNLcOyzS29StEsxJbRLTBy0S/RltEsZdrRL50y0SzxMtEuuRbNL
gvSzS5CttEtU6rNLJiyzSwhAs0ucvbJLktuySyaBskuw+7JLog2zS/LOs0vWy7NL
vr+0SytHtUtqvbVLeLu2S4zqtkuYGrdLb9+2S8WEtksuordLqOu3SxGct0s0KbdL
EFS3SwZXt0tf87ZLejq3SzSgt0s2PrdLM5+2S25rt0uIubdLWPa3S+x5uEvDs7hL
N3K5S4fiuUvIzrlLLey6SwCGu0uaorxLcqS9S6SvvkuoCcBLczvBS47UwUsK1MFL
qgzBS5b4wEuiY8BLurO/S7bxvku+8r5LXPS9S0ajvUs2o71Lp3K9S61RvUs8l7xL
kGe8S3Peu0se5rtLGlK8S11mvEvN9btLgFK8S5ZMvUuLJr1LDJW9S6/qvUsQCL5L
6+m+S+y3v0tUgr9LgEvAS5bYwUtLM8JLWh7DS5VxxEtg8cRLRhbGS4QQx0tW0sdL
Bd3HS9DpyEuEFMlLjsXJS/rcyUt1t8lLqGbKS+duyksYnspLJWvLSxIty0v+lMtL
5pPMS4A+zUvUtc5LU5fPS1Ve0Es+wNFLTIbSS85j1Etb99VL4qLXS6Bi2EvNIdpL
ElTbSyKi20s8LdxLAlzcS7yf3EvwFdxLuB3bS+IV20tTqNpLZMDZSy7y2EuJHdhL
tZDWS0rg1kv4xtZLyazWSw1x1ktOptVLIjvWSzJ11kuyA9ZLMJTVS4iR1ktyMdZL
+grWSzUd1ktyttVL6krVS7mH1EvaHtNLlQTSSzLf0UtCVdFLP6jPSw6WzksqhcxL
nNLKS2qCyUtPF8hLpSXHSxa0xUvulMRLuPXDS8ylw0vYH8JLLFnBS5uCwEuCmb9L
jKW/S+mtvksmaL5LI22+S9hxvksr8L1L9ta9S7RuvUt0PL1LGOe8SzKjvEvGQbxL
J2e7S9U2u0s4gLtL1d26S7zguUuA1blLIPa5S+yOuUvmQLhLiNi3S8jXt0vok7dL
OtS3S+IIuEuryrdLdwS4S1pxt0uBQrdLwue3S5pSuEuTzLhLZe+4S6eBuEseN7hL
bmK4S+dwuEv497hLQpu4S+6Zt0tYVrdLglC3S9hct0tH0bdLSBK5SxzPuEsInbhL
sIm5SxK9uUvGvrlLuMC6S9QYu0t5urtL/JW8S5VnvUu6yr5LW4u/S51ZwEs4L8FL
5nrBS4DDwkt6FcRLisHES1p7xksINsdLJDHISy9jyUtx/spLTarMSyI9zUtGE89L
7izRSz0V00t+KdVL6PfXS6Cp2kv7ct5L7vPhS6dR5UsyA+hLsJbqS9so7ksSovBL
FkTzS1ZO9Utk4PdL3sv6S7o//ku7pABMahsCTMteA0wgdgRMQ6EFTE+aBkx9aghM
n1UKTOkvDExw8w1M/6kQTIlCE0ztNhVMdFcXTMIjGkweHh1MOCUgTN12I0zQlSdM
8ScsTP6zL0xiKTNMPHY2TITmOUxRrjxMRGA/TPoyQkz+xERMtPpGTFnJSEzkP0pM
vl9LTJ/IS0xOzkpMdiZJTF9uRkwyo0NMSsVATNl7PUyMJTpMnG42TLKyMkydQi5M
IlAqTO5IJkxiMCJMGuYdTFguGkwbuhZMxlATTKrKEEyduQ5MSKMMTIVLCkw89QdM
yboFTB6QA0wcygFMsAUATBbG/UvWo/tLJpz5S2PK9ksQ+/NL9pLxS2Zh8EsqA+5L
yEDsS9J+60uaP+tLc6LqSwrh6UtI0ulLbsXpS6S06kvG3OpLK6LqS0re6UvZuOlL
SALpS/Kz6EtQ0+dL3l/nS6q050vQYudLQBXmS6Df5UtaDeVLdNvjS05r5EtkvuRL
2TflS1In5UsAbOZL12znSxqJ50smZehL+ijpSySm6kvY6etLY3jsS/hU7UsYve5L
NWzwSzXc8EsCffJLuFf0S2qS9EvHIPZL4733S5hO+Esc0flL3IP7S84z/UsKMP5L
gpD/Syg/AUztTwJM1FUDTAJ3BEzFlwVMnKAGTPQ1CEzFjQlM+qcKTJ34C0wvcA1M
+tYOTPBjEEwVlRFMdM4STB6SE0wM+RNMcAgVTDNAFkyc9xZMWB0XTOiZF0zSuhdM
SVEXTGwoF0xcNRdMri0XTMd3F0xYRhdMe5gXTDSNF0xDiRdMBKkXTIjBF0xMDRhM
R18YTDSjGEzR8xhMVscZTGggGky4lhpMfmcbTJVrHExRXR1MgkkeTJ6HH0zk5iBM
Y0MiTA33I0wPkiVM6eAnTERqKkzK0SxMIpMvTDOvMkxOWzVMriI5TDUmPUwKYUFM
E0xGTBhSS0yikVBMDkNVTLYQWkyTwV5MJUljTGDUZ0zL4GtMA9JvTPJoc0yevXVM
zn93TKoEeUwM4HlMePV5TO3TeEyjk3dMEhZ2TEPIc0y5zXBMRU5tTBFyaUzYZGVM
TuBgTC2SXEy4U1hMPu1TTBYdUEwFBExMZRRITAzrREz+10FM2RQ/TLzUPEzegzpM
GOc4TLF6N0yXLDZMEfM0TPD1M0zwBzNM6tkxTPmfMEwYSTBMqGsvTBGoLkyjIi5M
LGgtTPzmLEwmmSxM+mgrTD3pKkyWiypMWA8qTBrOKUzSdSlMC0EpTOqtKEzG1CdM
tLUnTEODJ0ziYidMaeEmTEZGJkxYICZMyW8lTEa3JExYFiRMNVAjTBSSIkxIEyJM
iz8hTLDzIEys8R9MwQofTKanHkxb3B1M5/UcTDx3HEz5xRtMNZgbTKIQG0zGHhpM
KmsZTAMXGUy0vBhMsPMXTOVBF0y1lhZMNtUVTOIqFUx2sxRMVuMTTB7cEkxILhJM
ljYRTPeVEEzG2A9MLgsPTJiDDkyhjw1Mvs8MTDQHDEyKrAtMvlkLTIfbCkznuQpM
HnUKTI+/CUxVRglMnI0ITOIpCEz1tAdMPmYHTFrvBkz6TgZMfFAGTNICBkxjqAVM
OAkFTBjeBEyllgRMchcETIxsA0ztIANMkNACTDFLAkx6FgJMEwoCTMj/AUy1tgFM
L44BTIimAUxYjwFMms4BTBDvAUws/AFM6qEBTI7WAUyyEQJMg08CTEjdAkyuQANM
+C8DTFSoA0y32QNMJhQETOp+BEy79QRM1RIFTCCHBUyMwQVM6I8FTGKOBUyVrgVM
R3wFTNUNBUxE+QRM5nIETJvsA0zI0AJMVt4BTML1AEzWRgBMRpT9S6Cd+kuWTPlL
zw34S7zS9UvvlPNLsSzxSxAG70sWgu1LhGLrSwz66Ut2uuhLH/bnS7Av5kvn8+RL
V8PjS0pd40vkTONL0AriSycN4Ut1M+BLMI3gS1Jy30umdt9L/ADfS6yx3kvy+d1L
4TndS6gN3Ut+YNxLvyXbSwg420sK3tpLcG3aS0ox2kvCG9tLUC/aS6YI2Us+tthL
hHLYSyzO2EvCZthLgv3YS4KR2UsCYdlLdzTaS/5p20ugoNxLHJjeS//G4Eu+W+FL
RNngS0Wd4EtuKeBL8zngS/qE30tuv95L2XzdS8pg3UsTV9xLqLvbS74e2kux4NhL
iMXWS+bL1UuMQdVLrKLUS8OT1EsItdRLArHUS/xx00vmkNJLqhnSS/QL0ktSRNFL
cDDRSwKM0EsfONBLfqjQS6eE0EvcYtBLlpzQS4Xyz0suaM5LFsjNS3Bkzkug2M1L
AqbNS44mzUs1XcxLhDPMS2o1zEtaaMtLk9vKS7yDykuCQcpLVnPKS7k8ykv90cpL
hJDKS/Eyyktgr8lLFs3IS9Dvx0saXchLeePHS62Px0shnMdLJorHS/DdxktCrsVL
6HLFS2LAxEtSgsRLmhnFS5+2xEtOLsRLASHES09lxEtUoMRLdPLES+CtxEvAAcVL
nvPESxSNxEvgO8VLjMnES7IOxEtyhcNLbgXDS0BfwkvaIMJLX0PCS9cwwksmoMFL
5ZrBS4L8wUtcEsJLpSjBSyBIwUuKKcJLCtHBS8t/wUsIccFLhjjBS5A1wktgLsJL
2oHBS0TXwUt208JLZyjCS8yhwUsFX8JLm+fBS5eXwUvPr8FL/eDBS7QvwUs+Z8FL
xb3BS5EAwkv+GsJLBcHBS/OfwUvoS8JLhrLCSyoaw0sSJ8JLAAbCS+rpwku+X8NL
JMvDS7b8w0vokcNLBJHDS6EexEsnHsRLpt/DS83kw0s8kMNLUsrDSxG6xEsIC8VL
4ufES1eOxEtR8cRL1s3ES6x0xUuwn8VLWlTGSxoSx0sslsZLkNLFSz3Fxkuk/cZL
DFzHSzuWx0u09cdLCtDIS5bWyEtVB8lLohvJS85yyUu4bspLzmvKS5b9yksEistL
COvLS1lLzEtZScxLTknNSwMAzUuOEc1LzdPNS8MKzkumns1LK53OS7DxzUs+Y85L
TNfOS/y/zkvwWc9Lq7PPS26/z0tggs9LftHPS3oi0EsxfNBLH7nQS/aY0EulmNBL
KL3QS/qB0Eu5YtFLpu3RS3RV0kvpdNJLvL7SSz4S00vAIdNL3mvTSzCc00tA+dNL
vk/US+fj1EvYK9VLtGjVSxoO1kvY19VLHcXVSxRc1kvMBtdLpFXXS3H910swiNhL
kEPYSx6T2EsbqthLWcfYS/7q2EtyT9lLLfTZS3Yx2ktq+tlLAJvZSwWG2UtM0thL
ag3ZS37q2Uv0vdlLMovZSzKx2UsZrdlL4sDZS9O/2UtQxdlL8/PZS5mc2ksxaNpL
lfPZSxLC2ksQm9tLfqnbS94720tupdtLrD3cS5tj3Es9CN1L+6jdS8DK3UsOj91L
NcLdS8cY3ktsXd5L9WreSwQM30vqId9LOZjfSzGL30sR699LWFTgS/Gv4EtMT+BL
pqDhS8C/4UvQluJLElHiSzre4kvVVeNLfP3jS3qf5Evcp+RL3G3lS+Qk5kvJ9+ZL
LjLnS+bM50vy3edLZ8jnS2tl6Es6f+hLUmfpSzyj6Us+SOpLvALsSz6S7EtQmOxL
xjvtS44i7ktIB/BLPubwS+jP8EvRXvFLahLxS8pr8UvvyvFLvHXyS63A80usd/RL
4rD0SwQ99EsK5/RLCrP1S5js9EtPZvVLxuP1S3aG9kv/UPdLbLr3S/tX+Etg7/hL
AL35S9b1+ktDCftLQFb8Sw3I/UsYkP9L+v7/S1IFAEx5tgBMnfoATBo5AUzSGQJM
RZgCTLjyAkwxtANMj7kDTBmZA0x9bQRM1eIETC5qBUxAyAVMIuMFTPj0BUzT6gVM
ytAFTEDBBUzQawVMzl0FTIGJBUw3bAVMPa4FTGQyBkx17wVMkKsFTLKkBUz+UgVM
AF0FTKpoBUwz8QRM9OwETEgcBUz+BAVMX+UETFlKBEyhmwRM4K4ETGB3BEx7qARM
768ETMfwBEyeJAVMsMQETDY0BUwUZQVMYqQFTBckBkwpMQZMPP0FTIjlBUxDIgZM
EaoFTLLKBUxafAVMFFAFTPTNBEw0eARMU2wETFIBBEwdvgNMS4ADTL5UA0zjQgNM
3AYDTMavAkweSAJMTi4CTNb/AUzoHgJMUqABTOziAUxZGAJMocgBTL+sAUy3oQFM
SWoBTIybAUw5wQFMeo8BTFdKAUyYCwFMUAUBTMq8AEw+yQBMU5sATPRIAEwcCABM
153/S8gEAEz27P9LhsP+S+zv/UsWCP5LuKb+S6Zn/ksAF/5LSwv+S9+w/Usrvv1L
NkP+SwtT/UvPg/1LzB/+S7BG/UvAJv1LQhX9S3pg/UtAwPxLcwT9S+wX/UtMd/1L
JPP9S5S//EvznvtLlWv7S7pa+0tIGfxLWW/8S3Bo/Eu47vtLEBL8Sxqx+0s34vtL
AQX8S08p/EveZPtLgC77S7pS+0tgNvtLYLb6S9w/+0uSCvxLFHT7S5jI+0ti3vpL
x+/6S7rA+0uOwftLqjn7S5kw+0uELftLbXD6S+gg+0u8K/xLGHb8S7ZR/EuhPfxL
qYD7SzuW+0u2GvtLGjf7S4cO/EvIlPxLeiL8S9Zb+0tbcftL4Mn7S2W0+0uyyftL
Ks37S+5b+0vu7/tLJib8S5cJ/EsyOfxLw1z8S6wc/EslXvxL8hf8S/D6+0uumfxL
MSv8S2TI+0vMw/tLWI38S7Na/UsEx/xLhO/7SzAg/EuWmvxLuhz8SwJX/Et4UPxL
1hT8SzgG/EvALPtLwg37S8bX+0smDPxLITb8SwZT+0u6a/tLKBD8S80o/EviTfxL
J178SxAK/UsASP1LklL9S0TB/EvfQ/xLklL9S87N/UuyZP1LCqX9S4Hr/UvRWv5L
9g0ATJ6m/0vy9P9LDGn/S2zI/0v+LABM7hYATE5xAEzw4wBMpeMATN/aAEwdCQFM
yTwBTB8zAUwbHwFMj0EBTEqmAUwLhgFMjuMBTPlRAkxGPgJM5X8CTN+HAkxclwJM
EqoCTLLXAkxDDgNMVo0DTLfZA0x6aANMCLMDTKDkA0yp0QNMgf0DTEQiBEzY0ANM
vgkETLdABExwkgRM/6YETFDFBEyGxgRMPtYETBRKBUxEQAVMdW8FTN8iBUxUmARM
WPwETHkIBUzAwQRMhQYFTFI5BUx+uQRMGL4ETKy2BEz24wRMRjkFTKMdBUx78wRM
rcAETK7EBEyjyARMqYAETM1kBExyxgRMwN4ETGSxBExPgQRMgogETGxCBEyYMARM
9ssETASzBEx+xARM3C4ETJcZBEy9FwRMriAETN1FBEyuFwRM8WcETCFXBEy8YQRM
SkgETIJdBExBOQRMWxsETO8fBEyNeANMI4ADTAqcA0ypfwNMK5MDTCF3A0x65gNM
ysMDTEeJA0z9cwNM0rIDTGyMA0yAowNM9IUDTJgeA0zEHgNMFZ8DTOWAA0znCgNM
Uj0DTGcVA0zuEgNMafkCTEGbAkxtsQJMlG4CTOtXAkx6TQJMG1cCTEhSAkxeEQJM
DKACTJhWAkxNMAJM6jICTFLdAUziBAJM+BkCTJnmAUzNwAFMTpUBTNrGAUyy3AFM
WF0BTOA/AUy1UwFMI28BTACZAUwdsQFMCUYBTIx+AUxnugFMfNYBTIGIAUxILgFM
DnkBTE2MAUwuogFM4MABTF+xAUzWlwFMQqMBTKHqAUw4ngFMDHQBTHivAUz1tgFM
ZNEBTFekAUy4gAFMEmYBTG2VAUz+pwFMdbIBTFSWAUwMYgFMfrYBTOWbAUzfZwFM
m90BTDcQAkygFgJMwGICTBUeAkw6PwJMpSkCTMj8AUyRMQJMOCMCTLC9AkzLzwJM
WCYDTGPJA0yuWARMsqUETB1SBkwlUAhMzsIKTIyqDkxChRFMO7ASTFO8EkxHhhJM
gKoRTNllEUyo7RBMIx8QTIweD0z+qA1M/JAMTDyaC0yPdgpM0f4ITAApB0xNxgVM
cD4FTEfIBUzMSQZMtbkGTCoTCEyZUgpMuGMNTMuxEEzbPRNM8eoTTJu8E0yhfhNM
swkTTGixEkwClRFMdIQQTPKiD0w8xQ5ME8YNTOtpDEzkAQtMGxUJTIT2BkzCcAVM
Mo4ETLyrBEyiyQRMNjYFTNhdBUzcEgVMcfAETJTcBExyDwVM4QQFTB8BBUwevARM
u4cETILMBEz7GAVMsBIFTE3BBExgzgRMe8IETBxpBEyWJARMbl8ETOp6BEwMvwRM
lxYFTA73BEwmDAVMl6YFTJBiBUzFZQVMsGgFTB4FBUxxCQVMg7sETHeQBEyhgARM
smcETCBRBExN/QNMFHQETIEsBEweKwRMU9wDTJR3A0w6QANMKS8DTJeWA0z9qwNM
C84DTP8YBEyQdARMsVoETBbLBEzqeQVMHo4FTEQ+BUzIWQVM+1kFTH7jBUz11gVM
resFTN4qBkyHUgZMVjwGTBRBBkxn+AVMfw0GTKZjBkyonAZMfg4HTCkIB0yQSwdM
QZoHTCi6B0ySYwdMFuQHTHYzCEyN8gdMYLQITMwICUzk9whMESwJTBlBCUzgPglM
E6UJTHiuCUzxwwlMmDIKTNBRCkyaYwpMuKUKTJhVCkxQVQpMxDsKTO24CUyVUQlM
0poJTEwwCUxt1QhMjKkITMlHCExUlwhMdDIITIMmCEz6ZwhMW9AHTIzLB0zWmgdM
qakHTBQ6CEzd4AhMJOYITG27CEwb8AhMxuwITOz/CEzmDQlM5V0JTIJyCUwVhglM
sMsJTBMNCkw0DApMrE0KTOD9CUymKgpMyg8KTPjpCUzbzglMNa4JTF+8CUw8HQpM
VowKTLwUC0y0qwtMaKMLTIxJDEx2YwxMi6QMTFWvDEz1rAxMvZsNTI3uDkwIow9M
DZ4PTL8NEEzkvg9MImUPTBhJD0yt1Q9MH68PTJVhD0wv9A9MRCoQTASVEExx9hBM
xNEQTD7hEEwKIBFMpPIQTFy9EUxGShJMjhkSTNtpEkw8whNMByoVTHTtFUxGexZM
5HQWTGhmFky1ARdMU80XTD4yGEwcvhhMMXsZTMQvGkw0NRtM7CgcTLr6HEyVYx1M
v7wdTPopHkzMhR5MMjEfTK3oH0wTxyBMq58hTN00IkxCcCNMgEElTJfXJky4QyhM
eKQpTD0qK0xiuyxMKMIuTLS6MUxZpzVMF8Q6TKUFQUxYYklMmAdUTN9zYUzxb3JM
XEGETKKAkkzeKqZMc0zETMpp70znYAlNtGgPTb6iDk1ASQxNL1gJTXDKBU16AAJN
n436TJI/8EzGfOVM8iTbTF+A0Ewx8sNMbmSyTONgn0zyoZRMOPiSTG1zl0zNNqBM
1tKtTE5bwkycueNMPdQGTWQ+FE2R6xZNPAMVTfc8Ek0EuQ5NlOcKTd60Bk2VqwFN
MXL4TIk07Uwzq+FM1vnUTD/rxEyTTK9MllqaTKONjUwGMIdMFLeDTM24gUxokoBM
vc1/TI8Kf0wB1H5MGEJ/THopf0zpY39MAtV/TGJjgEyy5oBMaICBTOfOgUwbBIJM
JIKCTEojg0zomYNM7HiETFQphUy8uIVMn2uGTHUPh0wQsYdMXmuITIk2iUxjKYpM
002LTPejjEzAzo1MvhGPTL4ykEyCbJFMlv2STOi3lEwlVJZMNwiYTPramUyMnZtM
RaKdTP1dn0wkZqFM67OjTOQJpkxf+6dMiRuqTIIXrEzCpK1MTPquTMR7sEwM5LFM
9t+yTESZs0yYDrRMCim0TH/os0y4TLNMOFKyTH51sUygVrBMcuuuTLZMrUy5eatM
6W2pTOx+p0xNvaVMQQukTGsNokwC/J9M92meTMPDnEzuTptMxhOaTBbhmEyqzpdM
es2WTATflUyI+JRMOkCUTL7Wk0yaRJNM48WSTDp/kkx3X5JMJtWRTBmekUw3VZFM
TBeRTFTpkEwtopBMnKGQTEymkEwGgZBMPU6QTMcbkEyCyo9Mtq2PTGbAj0zpuY9M
MN6PTEzlj0zS0Y9Mbs+PTI7Nj0ysq49MRbOPTFFoj0yti49MK2yPTIAaj0ycJ49M
HOCOTN+PjkyNQ45MD/ONTEd4jUxiQI1MQuiMTExgjEzKzYtMQ0qLTE/hikx1WopM
CKeJTIkiiUxoeYhMmNuHTJ4ch0wBW4ZMfXWFTKR9hEyWwoNMPOGCTIkMgky844BM
3pZ/TMS1fUxWfntM8VV5TIBOd0yvR3VMcN5yTJNncEzlMG5MSt5rTAm9aUwaVWdM
KFJlTJ5GY0weYmFMnl9fTAIyXUyrI1tMhgJZTEmrVkz8Q1VM8LJTTI7oUUyuiU9M
vK5NTN71S0xm/ElMBlJITP5hRkwhkERMmuZCTPhuQUyaLkBM1E8/THtmPkwx8T1M
KsE9TDiMPkyqTz9Mrh8/TFR+Pkyi3jxMOh47TAilOUxy4TdMRxg2TFAzNEzrXjJM
7XowTHTALkxUKS1MygMrTJwPKUx59SZMeL4lTBI1JUw0qiRMhMEkTFptJUzebCZM
kGImTOi0JUwHoyRMgJ8jTJ9xIkyRBiFMvMcfTO47Hkxg1xxMrsAbTNZuGkxQtBhM
NjsXTJjuFUwl1hNMg3YSTDGYEUzBhhBMIAEQTPRUD0wioQ5My2oOTKtXDkxmow1M
HqcMTNE6DEyFQwtM6AYLTGzvCkygbApMmBkKTFKmCUwpbAlMYIsJTORgCUwqIQlM
Ts0ITGlpCEygvghMDXEITBNWCEwXBghMPKAHTA6lB0wgiAdMj1kHTJkaB0w9+QZM
POgGTNPeBky+vAZM3U8GTOhhBkwLhAZMZFsGTIA/BkwiKgZMRRUGTPLJBUyoewVM
ykkFTF4TBUw+6gRM0eQETKIEBUzfvgRM7/IETNKPBEw4TQRMgI4ETKqRBExOmwRM
Sa8ETAe8BEyxegRMHGQETASYBExmzgRMTZkETHAnBEwDpwNMB2QDTAqnA0yEwgNM
/OQDTGhsA0zSEQNM6SIDTOX6AkwQNQNM5lQDTCQeA0xN/wJMTbQCTAGPAkxAAQNM
kb4CTBN6AkytyQJMRbYCTJUxAky0MgJMhDoCTFxNAkyeQgJMnEwCTBRoAkzlMAJM
/igCTIYmAkxy1AFMqzACTBtjAkx3VwJMs1gCTClyAkxTDQJMsqECTAOCAkzOPAJM
2k8CTI3tAUyQWAFMpCgBTO4EAUxudgBM/HQATDpOAEzMkgBMzHoATPsmAEwIJwBM
YNj/S7Db/0vUPf9Ljcv+S2B9/0swFQBM0CUATDQ+AExxHgBMkDcATHAyAEy+bP9L
BPb+S9MX/0utJv5LIiz9S7bS/EsPpPxLbEH8S8oV+0vND/tLhlX7SwQX+ktGlvlL
8tX5S+HG+Uvq/flLYt35S6oo+kv9wPlLRtD5S3KD+UscLPlLH8T5S+db+ksbYPpL
KP/5S9Qy+kvXM/pLlMv5S4dP+ktMjPpLHeP5S/4u+ku98flLPf75S5RT+UuSlvlL
f576S75++0txtvpL2JL6S2jt+kuSRPtL8xH8S/Sn/EsCj/xLGgT9S/hP/UtWF/5L
dDP+S4v9/UtGC/5LePf9S7CM/UuKYf1LwDP9Szgy/UtkwfxLbHj8S8RB/Es46vtL
xJb7S0dW+0tabPtL8IH8SzTE/EsyJ/1Lcr/9Sx5I/Uv40f1LgMH+S4so/0ukwv1L
5hP+S75M/kv0kP5Lbur+SzIz/kuYH/5Lsmv+S8/v/UvU0v1LRn7+S3an/kvgo/5L
3nf/Szhu/0sSQQBMtPEATHoIAkw5fwNMxEIFTDAPB0zdrgdMAugHTKq7B0yBHQdM
4LYGTI/HBky1kAZMx+sFTLGSBUzo5ARMuoYETG1tBEwsigNMMgkDTES0AkygmAJM
fokCTHIcA0w4jANM2kYETGSgBUy2cgdMlO0ITESvCUz32AlMvosJTBRnCUyZdAlM
/3YJTJLjCEyYrghMwIMITMgSCEwAXgdMLKkGTFgKBkz7xAVMd9UETB/bBExS7gRM
bP0ETGgQBUwASwVMhJIFTKjPBUzWjQZMvewGTIOeB0yRCghMMtQITKg+CkydqwtM
1DgMTHI9DUwjhQ1M128NTA+qDUz8rw1MobUNTLxBDUy+vwxMDtEMTDSvDEw3sAxM
IIIMTBY6DEyKDQxMwR8MTACdDExCVg1M6bMNTBYaDky6GQ9MLXIQTEPZEUyH+hJM
sTMUTEW2FEzoFRVMf18VTEJLFkwm1RdMKjsZTOLcGky76htMv3EcTJVoHEybiRtM
tGobTGOaGkxfGhpMWdMZTC7pGUx5zBlMRnIZTHSbGUxwiBlMrPEYTGmdGEwa5BhM
RykZTNbCGUwFcBpM1KobTF41HUwF9x5M6A0hTKiVIkxmCSNMQh8jTIAzI0zjNCNM
kcwjTIydI0wg1SNMUDckTDoxJEyATyRM444kTFnWJEz2pSRMfFAkTHLmJEy91yVM
PugmTP4BKExWMSlM4AkqTNmbKkzwLStMv5wrTBQQLEwF3SxMTdAtTPwoLkxmpy5M
0l0vTJ76L0x48jBMctExTHzYMkwPkDRM68M2TH5oOEzpEzpMdTc7TM9JPEy79zxM
/pI9TM1EPkxI3j5MBAM/TPCgP0xTgUBM8b1ATJIuQUyy5UFMSd9BTHX6QUy2B0JM
ZX9CTNZmQ0wLAERM7jlETGydRExu3kRMos9ETIAWRUx9a0VMtXJFTGymRUyKsUVM
wpFFTPsWRkwEYEZM7HJGTCYXR0ycRkdMywxITHw6SUxpuEpMgoNLTNLYS0yALUxM
MudLTFiSS0yXXEtM/TBLTJ/NSkwYWkpMwTNKTMMJSkw9iElMFCdJTJ7JSEwTZEhM
1BRITOLQR0xTukdMKMlHTFYBSEy4JkhMdfpHTFlHSEydB0lMX6FJTBNZSUzkp0hM
p2hITAoVSEzWaUdMn9tGTESqRkwQakZMnsRFTEYMRUxiKkRMA+JDTGl1Q0zvAkNM
OcFCTICfQkw9dEJM+0hCTIz0QUzy8EFMdOJBTP1cQkw1wUJMVoNCTNChQkzgLkNM
ncJDTEgIREzks0RMuhxFTHSSRUwgIEZMOD1HTOwDSEybqkhMSChJTGOFSUz+HEpM
hfhKTFS7S0zlT0xMXhxNTN8NTUzPvU1M3l9OTMJkT0znJFBMUGdQTMBIUUyMQ1JM
DVdTTHe0VEzJ5VVM8xZXTEqMWEyv+llMydpaTNqzW0wmmlxMnFJdTGOoXUyqf15M
AyNfTIXxXkwDLF9MBupeTFAHX0yqZF9MPjNfTO5bX0xOpl9MlSpgTIX7YEz2oGFM
PCRiTLIaY0yfkGRMEu5lTO34ZkwEzGhM7dFpTHtUa0y7PmxMKYxtTGSabkzku29M
GjFxTDBpckwbU3NMDYV0TEwRdkxlYXdMeqh4TGn5eUxNOntMrot8TIScfUzcsn5M
MBiATJLLgExpgIFMby6CTGPMgkyVkYNMgEGETLvQhEyWSoVMUqmFTCkxhkxZuIZM
l/+GTApuh0yI04dMsx6ITMdSiEydYohMJImITAHJiEx5qYhMGDyITAxHiEyBCohM
SquHTMdbh0x0sIZMExaGTMxvhUz+wIRM4Q2ETE5Sg0zXioJM6XCBTD1ogEyPDH9M
+qx8TPJmekz4+HdM8xt1TBRfckzvZG9M7FFsTN5aaUwcj2ZMeKRjTCFyYEwzfF1M
pf1ZTCs0Vkzll1JMCzhPTPX4S0y4pkhMxIRFTJJmQkw1Vj9MaFY8THZJOUzRKzZM
NIgzTDkIMUxXfy5MQdwrTLZ6KUyLDydMu6AkTCeMIkydkyBMqeMeTFnrHEwXJRtM
3XcZTLq0F0w9aBZMGvYUTDrTE0zYYRJM2rkQTC6kD0ywjg5MPaANTEesDEzh0gtM
DZYKTMRuCUzYVQhMBGAHTKmRBkxuJQZMlkUFTCg4BEwDjQNMuq4CTJU5AkxMqwFM
fkABTJQtAEwyZP9L0Qv+S0xc/EuMW/xLXH/6SzRl+UtNiPhLfHH3S+zB9ktc1PVL
SJP0SyYa80sXVvJLOl/xS9R+8EsFfu9LcDDvS/gg7ktvlu1L3hjuSxnD7Evke+tL
DhPrS8jx6UuUOOlLSu7oS6CH50t2kuZL5jrmS3RS5ks9H+ZL4oTkSxgI5EvSf+NL
peviS6QD4ksK0+FLMA/hS0sk4Eum0N9LdxTfS3Ni3kt2Ft5LJpjdS13K3EtCAtxL
lpfbS6TR20vup9tL4O7aS2XN2ktMItpLmsvYS3Ct10vadNZLz+fWS3QT10tKztZL
553WS/g21kvld9VLpGfUSyYJ1EveLdNLSnbSSwsS00usytJLqbLRS9d90UuYItFL
TZbQS3Dsz0tucc9LS7XOS1kjzkvaTc1L3p7MS9yvzEvu0stLrovLS+Rny0uEY8pL
MtHJS52qyUuqjslL8UHISx4UyEsIDchLzjLHS2B7x0vOZMZLbgbGS8EExUsWx8RL
/IXES/yFw0vercNLsrLCSzCuwkuTBsNLLDjCS26BwUvWEcFLoLzAS0ofwEvISr9L
PLC+S46XvktKwr5LOgy+S5pevUumzbxLjDS9S7yqvUu0vbxLhi+8S7LIu0sQTLtL
2466S/pnuUuoZLlLdFq5S6DmuEvQ5rdLCvS3S5hGt0uIK7dLkka3S7xGt0tniLZL
Xju2S7BItkvgDbZL0I+1S8AqtUsqM7VLkNWzS17ks0vDJbRLUuqzSxS5skv2brJL
6nmyS6AcskseXrFLHEGxS2ZasUsO67BLdqKwS5bAsEu8sbBLnoCvSzF5r0uSwq9L
CJWvS/IKr0saxq5LiF+tS0aNrUuGfK1LLv6sS+RwrEtArKtLpa6rS446q0s2iKtL
dtqqSxQ7qkuoGqtL8nGqSxxiqUuNdqhLPCWoS9pzqEvkvadLbzqoS3VGp0v5cqZL
Q3amS1Q/pku1jKZLxlGlS3AFpUsCiqRLexGkS1S5o0s+KaRLIiCkS3JZpEsBcaNL
rjOjS8xwo0v9DKNLxC+jSwwDo0uMP6JLToWhS1ZzokupN6JLZjahSz6ooUv4raFL
dlihS5AfoUvSy6BLuEOgS7yMn0vwH6FL5RqgS9bsnku2vJ5LwkqeS/3pnkuNTJ5L
bCmeSwG7nUu4fp1L6rKdSyS3nUtC+ZxLhGycS7rZm0tMj5tLTnabS4FFm0tGpZpL
nXSaS8y+mUs9eZlLkx6ZS/ZlmEvmSphLOLmXS12DlkuM1JZLnIqWS8a7lUvUg5RL
0NSUSzjdlEsIiJNLxL2SS9UJkku1fpFLRoiQS4BPkEvZpo9LQE6PSwR2jkvKyY1L
aiGOS9tvjUuMlIxL8mqMS0NDi0t9c4pL9jaJS6xIiUs6P4hLI1SHS7fAhksmiYZL
RqKFS0luhUut5IRLiwCES7LlgkuyfoJLqLmCS5brgUvsjoFLLsaAS18egEstUn9L
Z6F+SxoYfku8znpLm2h6S6FLeUt/8XhLxw54SzqFdkuczXRLRL5zS5AKdEu9oHNL
bllwS9+yb0uZnG5Lf4puSwPUbUvrSGxL+7RrS2yQaktuSWtLPEdqSxhZakscFWlL
aHpnS1CLZEvLb2RLz1hmS8BDZEur3mNLQdhiS5VOYkugDGFLq21gS2XvYEusw2BL
oilfS+NEXUthw1xLI2BcS+hsXUt/M1tLi1BaSz/8WEvAd1dLJGBWS36LVUtCuFVL
fIZVSz6NVEtdCFRLdYRTSwUrU0uLbVJLGZZSSzu2UUszsVBLI8RPS6+nTkshD05L
DGlOS3TzTksJKU1LnRRMS3QBS0siS0pLdHlKS7qxSUsu3khLM5lIS3ioSEuQVEhL
JGpHS+++RkvwqkVLJvlES3MjREtjkERLRY1ES1AYREvwWERLk4hDSxJvQktu70FL
JNJAS6oZQEvoGT9LFos9S/OLPUsiQj1Lu3w+SxhgPkvQujxLS1E8SxsaPEtKFTxL
b0c7S/McO0tIdTtLznc5S7wwOEtWtThLbYo4S2weN0vCmDZLbdY1S7wvNUvh9TRL
c4s0S276MktrfTJLlPIvS4I0MEtjRzFLX9oxSwVKMUuzDzFLHyIwS8YoLktthy1L
uZ4tS9JdLUtV4ytLg4MtS8mTLUsxECxLl/wqS8s3Kku0mCpLuAErSx0dK0sfdCpL
RvUnSxjuKEtlXyhL03wnSyPkJ0svmShLS7cnS8OyJUvU0SRLnK8kSwoIJUvMxCVL
82cjS6IiJEvqECRLm2cjSxyfIkvMqCNL2P4jS7ALIkspoB9LKisfSzhAIEtWFB9L
h4QgS+C4H0sSsx9LZYYgS1rZH0skDR9LacYeS2POHUvV2RtLP6gbS5xbG0uR8BtL
oVccSxtGG0tFjxtLKpUbSyFLHEuVmhpLwwEbSzqXGUtYyhhLiu4ZSx9DGUvxRRhL
VssVS9wxFksmyhdLX+QWS5WyFktSlhdLA3EXS+nDFUsIPxZLWUoXSzhFFkuOyBVL
S/8TSy58FEsHWRZLNsMUS6ktE0stUhNLAXMVSy6wFUsmKBRLi9sSS1sGE0u2rxFL
VQMRS1RWEkvq8hBLmoQPS8Q0EEtLbxJLeF0RSzO6EEuB8w9LausNSzViDks0OA9L
8kwOS6ZTDUvXow1LhJsNS80UDUtghQ1LtrkLS9n3CkuQVgpLhkMMS2ZhC0spGAtL
2I0KSy1bCkuy9QlLg9MJS4jeCUsyDAtLQ8UJS2wLCEs1NQhL7ygISyT0B0vAiwZL
SyEIS/HsB0sdewZL2N4FS82yBksCEQZLVGwFSxXUBEtfLwRLEqMFSwIEBkugCwVL
J0YESzyiA0tgyAJLxG8CS8AYAksJTAJL56gBSzJ+AUtfLwFLg00BS8DAAEue7/5K
TzkASyp/AUuvdwFLKysAS35R/0oa2/9KQUEAS1Kk/kpciv5K4hL8SlDK/Uq0Xf1K
2Iz7Sooi+UqCP/lKPK35Sja/9Uogj/ZKKhX5StBf9kpEEPdKGvD3SoxL+UpK7/ZK
ZIb0Shp78UqQV/JK2s3ySvqP80oIMfNKAgDySnqR80qUOfRKiE3xSkAZ8Up8b+9K
ooPtSuCP7krMdPBKzNnvSkrs8Erum/BKbMPsSuq56kpKculK/MnpSl5e6Epc6ehK
mlzpSq5K7EoO0OdK0HrmSrp65krMwuZK4G/mSqJ250r4sulKhFboSrZ46UpMoedK
3pXlSp6i5UpYTOZKLn3mSpKe5kp4rONK+GfiSliY4kqkhOBKwCriSlDe4koAI+JK
mijhSjb13kr6lt1KCFjeSsJA3kogYt9KajPdSgzK3Eog/tpKTITbSgLa2Eo4ddpK
YujZSpTt2Up46tpKSlvZSnq710qkgtZKuNbUSqaZ1ko4r9VKwALUSpaS1EpI49BK
iiHTSrg41Epe4NRKMMzTSrL+1ko+K9VKOErSSgh00EpEvdJKGs/TSpDI1EouY9NK
CvLRSkQ90EpwjdBKujbQSiT1zUogectKpi7KSvw+yEpaLclKeD7LSgx1ykrupspK
wrrKSmD4yUo6SctKurfJSnR9yErsTsdKZGXISkBhykpiTMlK9KLISvBZyUoEW8hK
Pv/FShqDxUpSucJKRkPESjjtw0qCnsNKuCrESiokxUq6IchK4IHFSsT4w0qYusNK
ylnESogcxkqmH8NK4pbASoDMwEokeb9K5HDAShp0wUpAWcJKjg7DSgrtwkpCmMRK
3J7BSnzjwEqE18JKTmLDSuyAwEoeC8BKjMrASvwJw0oasL9KKqG8Sryxukrw4LtK
5E66SrS3t0omlrlKNqe8StBsu0oauLZKSJW4SsgnukqaZrlKFhi7SjJVu0qIqLlK
XH64SmAjtUoKs7dKaKW4SiAWuUqmmrZKXPS4Sgjit0oqCLVKPLe1SiJVskqGe7RK
UjC1SqIstEpwxLFKFHCxSpZlskqaJLFKaKOvSuJ5sEocp65KvAKsSpTPr0o66q1K
phasSvpYq0pQg6tK4o+rSkAlq0owralKsByqSlyOp0qKJqlKTuemSuq4p0pKjKdK
XFOoStjEpkqwKKVKWDqjSpJrpkrUb6ZKEomjSlLJo0ruSKRKruWkSm6bokpijaNK
2qCiSnoHokqewKFKXmqiSo4So0quoJ9KnJ2hSiobpEpQiqZKEtyiSgJ5oUrszqFK
xvmfSnw7n0r4d59KJO6dSnZNoErSRJ5K2J2cSjB2nEqCfptKGBCeShYAnUrqKZ5K
NlCdSmgtn0qaU5xKGlaaSpRTmkpWuZpKJBuaSqDPnkroj5xKBJ+ZSjwOmkrAmJtK
Jj2cSuiznUr8DZtKNCaZSgZdmkqytJlKiImaSkIVmkry7ZhKmjGYSkiwmEoAKplK
CAqYSuKKnEqKyJtKqHiZSiqTmEoiBZpKjKqYSkq9mEqyU5lKFByaSmZ+mkoAkZlK
KNqbSkBAnEqydJ1KoF6eSn4onEoE1ZlKvJyZSv4WmkqOz5ZK2gybSoKRmUpQyZlK
9LycSuTFnUrEVptKxPaZSgr8mkqIF5tKvtmaStD8nEq8D5tKBJ2aSvRynEoIiZ5K
zDGfSiDdn0qGu51Kls+cSiClmko2W5xKgpygStiYoErIu55KeJOdSo7Mn0ocBZ9K
QG2cSiafmUqg4ZhK8jqaSsa9m0rEy5tKpiucSmRonEpyAZ5K0oyeSvYbnkoQqZ9K
EFCfShZcoEq6cKFKrsGfSvxsn0own6BKVJugShbMoErAPJ1KlqaeSrqjnkrSn51K
iPqdSpDxm0qOUKFKCpSjSph6o0rMXKBKCqOhSjA2nkp+y55K8tOiSriKo0q00J9K
xi2eSrxooEq4TaBK0DCfSqihnErKvp9KQJShShx8nUquVJtK3GydSkbknUrW7JpK
VlycShITnUqwq5pKPNeaSto3m0owv5xKtLmcSoZMmkrA7JtK9iWdSnI4nEp+a5lK
WL2bSsx3mkpkAJhK/JeXSggQlUo2ppVK+pWXSlrMmEpovJVKrOSSSmwklUp8xphK
Yt6ZSmbelUqQlZRKOp+VStzklEpEMpRKPiCTSswPlEoGlpVKqBSRSgSyj0ooto5K
8JqLSt6sjEoStotK6nGMShS+jUpyQo5KxGiMSrRZi0ruiItKKvCHSnQQiUpwpYpK
xMKISogFikqeXIdKOGOGSrbph0oyQIpK7F2KSsCKhkpWxYNKwFKGSvSHhUpSLYVK
5qKESqIlhEpQaYFKeEaESqqlhUpu0oRKWMeCStw9gkoqfYJKlO2BShC1g0q2cYNK
wAiBSgR4e0qwkn5KiDl/SiDbgEooM35KdNd7SsQMeUoo83VKRGZ3SvzadkrgPXxK
lBV9SrB7dUpcvnVK8EJySrDicEooanVKNE9xStSOd0oMN3NKOHlySmRLdUosI3RK
hMt0Sojbd0pAeHZKuMt0Sth9b0oUknNK6PV2SiD0cUqI2HFKaKFzSlARcUr8WHFK
UABuSvx5bUr4tG5K8A5ySgyLdEpoj3JKPON0SvBjcUpULG1KUCZqSpRNbEpIO29K
OGNvSjQ3bkqsjm5KGPVtStxZc0qA43FKwP50SvRkb0qsxWtKFOVtSijYcEowLm1K
fKJpSqTwakpUeGdKjMlkSuBVaEosaGdKQIxoSvQ4ZkoA4WdK9AVpSiRtbEoYCGhK
JFtqSjDfakoQZ25K2PZsSiRebkpoMmtKKKNpSkzVb0qsKmxKaPtmSlxHZkqg0mhK
POVnSpQRakqw6WNKCHJkSiAlZkqsImBKSPJkSlAFaEoAD2JKQEhhSgjYZkqg3V9K
nN1eSgxrY0pA3WNK8AJhShTtYUqweWJKIO9qSpxaY0o4UlxK1DReSuzXZEq8wmVK
4DRfSoRyX0oAYF9KHKBdStBjV0rskVlKjIVeSlDnW0o0V2BKyBpfStRWXUqkeGFK
wL5fSghvYEokb15KWMZgSgzmW0rIk1pK4DtcSpAAWkpU81tK0M5aSkBTXErEeF9K
JK9eSuyiYUpEx1tK5NZTSvD5V0p08lFKEMhQSqCUTkqgA1hKyLJbSugpWEq8ClpK
xNlVSqz+VEqgulVKHOpPSjwSUkrEA1NKHJ9XShwkWkocQ1ZK7KJYSkCFV0rUH1JK
aDVSSkR3UkqUbE9KHAtQSuymVEqselVKXDtPSiABUEosFlVKKGBUSnw8UErUr1VK
nF5SSohOTkq4w1BKhNpOSrCRUUo8OVJKuHlNSqgJT0o4I1FK0A1USmgvUUrAGVNK
5MRWSjjLUUpMAFJKkAZNStwlT0qYP0pKtFRKSlDVUEqgjUxKUMJSSiCNUko43VVK
JGFUSpjFUkr4v1FKWHFPSrgpUUqQVVJKPNFPSui1T0ospU1KsCxMSqDuUEo4BVFK
IExYSlT3VErkB1RKGNJWSiCnU0owYlhK3NNYShBzU0pgUVBKjGpOSoATU0oEJlRK
1ORPSowLVEq0gFNKqI9USkhCUkoo0lVK5D1ZSgipWkoouFdKDHhWSkRpVEqEaVNK
6DFYSlgmWUp8WVdKQIlXSrDCWkpEXFxKBFFYSjDAWUqMPFNK4IBSSnj7TkqEx1VK
uDhbStzXWkrgjFdKSNlWSgQeVEpQSllKOOdVSvQ+UkqYCFJKHK9SSuRBUkoM1lJK
EFBTSnjWUUp4U1FKxDdMSsByTUqUd0xKzOhLSmQcTEqA7ExKYLxQSvz3U0rErVRK
EF5PSsQ8Skp88k9KXJ5YSjBgWkqQmlhKpE1UStRZVEr4hVBKLCFTSvzjVkpQcFdK
DHZcSjDMXUrUql1KTPpbSnS6XkpMlVlK8H5ZSsx/WUq8l11KyFtgSvzCYEqg319K
yH9gSkzGX0rML2NKuPtiSuTkY0pgH2JKcMZjSjhrZko0h2ZKlPFqSsijbEoUXGpK
DFxpSjDvbEpsKmpKVNJvSrjrdUpEyG1KlKNrSjAkb0oQFHVKkJN6Skw3d0rodHdK
uAR+SkiRfUqIBXdKzHx3SmCie0peXYBKnCSCSnqzgkrQd4BKTI+CSpjdgkpMBIVK
PPuGSlbViErES4tKVgGKSm5GjUpUCI5KzuiLSo6Bjkr2C5BKELKPSgTKjkrOl5JK
cuCSSlrRlUrgKJdKmn+ZSg7dnUo4Bp9KcEudSqRKnUpOdKNKJA2kSuiRp0p6SKZK
Ir6oSmRjrEoyO61KDMWuSgpis0o+fbhKvIi2Sp79uUqmjL5KNtTBSkJVxUqCFcdK
4GPKSqQiz0rcntVKFFHYSuJ720oC4+BKWNrjSu4d60oefu1KyL/ySthX+UravvtK
qob8Sj7xAUsgjwZLd4YKS0kCDktFGhFLIV4VS69CGUvBMR9L+tsjSy75J0uxUy5L
xGg0S/uGNktwXT5LZrZESym5SUvHoFFLw4BZS5hTYUsIvmhLsOdwS6hNe0tMaoJL
LOaGSyJAjEvSxpFLSNCXS0JrnUtrCqRLbKmqS9wwsUsWAblLwLrASw6JyEs67M9L
6lvYS2w+4EsMsOdLSpLvSwkz90tBDgBMUfsDTIRlB0wV+QlM5scMTKhRD0z4iRFM
ZlwTTCxMFEygxxRMgIAUTGmvE0zMwxJMcjURTFgqD0zxjgxMRa0JTLWeBkwe7QJM
0h3+S+o19kvqR+5L7ozlS3Mp3Ev3ltNLyVHLS/ydwkv/S7pLus6xSy6zqUvSwaFL
ftiaS0dYlEtYq41LQOOHS/ArgUsMS3ZLuWlqSydQX0v09lVLTqtMS5OgREueCzxL
POA0S5VRLEua/iVL+bofS4BuGUuuVBRLKnoOSxY8CEsH4wJLhJL9SmTi80qWAedK
AOfgSgLT2kp6mdRKFnbLSh7zw0qufL1K4Di5Srhks0q6aa1KvqaoSuxNo0q+wJxK
GgmYSijPk0o2741KOvWJSmjch0qsyYRKGD5/SuzAekocLHhKXKhuStQwZUpIW2BK
xOpcSkSuWEqsnVFKxKRMShRuSUpE1UBKTJM6SiyLNkoMRDdKhAI1SigjLUpAwSZK
gMQeSniZHEow8BlKaIkZSmyHEkowIhBKNEsOSmxACErggwhK8OwISojv9ElQavdJ
cH39SdjW80m4MfFJMEPzSRBn8UkwhOlJWNTXSYhX00mQ/NRJqBHVSUhQx0k4ELxJ
aFbGScjVv0mIDMJJOHXNSfgOyElI+sJJaG67SQhTsEkAaqpJIDSjSUjgoklAk5pJ
0AGgScD+n0m4M5tJEGeeSThAmEngz5pJKNmdSWhZm0nIcJVJMOyNSfD8hknokI9J
MIiVSdhlgEmg8IBJ0NKASei7hklgkYpJ8B10SRBDZUmQ7XVJoBJzSTA2Y0nQj0xJ
kJpPSaDFTEnQt1JJ4KVdSUANa0mgPGpJ8JBbSTDcXUnwbkxJ0A82SYAOIknQdUFJ
EBZVSUDZTElw4j1JQAYuSbANJ0lwQzBJAJgiSWBlKknA4z5JMHYxSRDNMUmApTpJ
wHo6SSCiIElgJBJJkLgSSRAFC0lwih9JcD4rSRCNHEmw9A1JoEMBSfA1AEnAkv1I
IOzvSCDG8EjgifpIgHXxSNCIBEmACAJJgCD0SNCRB0kAlCFJ8MoXSeAbJ0nwkDZJ
gNMsSXCTFklA8gFJoN/3SECqC0mgNvpIwLX3SOCO+EgAAe1IgA4ASaB440jgrO1I
ALrYSADOtUgAzKxIwGuzSIB1ukhABo9IgIWQSIB8lkiA57FIABaeSCDgqUhgdpxI
YA6JSKBekUhAN4NI4BGZSIBpb0iACHJIAIqGSOB4gUgAADtIgM56SIBzCUgAQRdI
wF1ISEA0f0jAOV1IQGuBSID5IUiA2LxHgHmkR4DxrkcAvA1IANMoSAAqZkiAaAtI
QN8LSADYtUeAnYVHAJQORwByGUcAQJNFAJnfR4Bkw0cAiNvGAHIexwAWAUcAt2NH
gAWqRwCAcUUAYNrFAI6uRoCr3ccAC8jHgL6JxwCa4saAX4rHgDLUxwDz2scAxRBH
ABghRwBaQscAYHjFAAAMxwB2O8cACXpHAIEnR4BGvkcAAFjDgNGoxwC0w8YAlGvH
APnXx4AXCMiA1eHHgGORx4CAisfA40HIgJK6xwBR4MeAaAfIQNspyACoDcgAVqfH
AObnxwBWnceAkL7HwGcgyEA6M8iAKLnHADjmxwAa4seA4dLHgNMUyADmL8gA/7zH
gBfvx8AKA8hArHPIgKRCyIAZBcgAwefHwIxAyEC1ZchA3gzIgExHyECnVMiAUYzI
QMc7yICeQMgAgxLIgKqmx4BJDchAmQLIwCBayIBIVchANlHIQBsUyEALS8hAvxXI
QHQzyABAKciAARTIQCFtyGD5ishg/I7IwMCPyIArn8jAGp3IoHWayOAagMjgqY7I
gGBryEDPQMgAUG/IQNEoyEClEMjAc2/IACh5yMDzTsjAborIoOSFyMCnVcjABIHI
gH6LyCBYq8jgXYHIQLEfyCBcgshgmdfI4CKpyEDpc8iA2T3IIKuDyICBrciA6bfI
AES7yKD0rcggEsLIAAydyMCqocigVq3I4EO0yAB7nsgAfMDIINGhyAAQYMggNYTI
wEOayKCEr8jgkrrIwKCeyADeqcjgy+TIgOS5yKAcqcig6rfI4AbeyKDJ4MigHd7I
IJe0yEAMtcgg543IwNeLyKCeiMgAtNHI4L7ByCAOv8jg4sLI4KTQyCDmzsiAprzI
gKPNyKAglsig86/IwEfByKB0pchAWazIwPusyGAapsggX6PIoFS1yOAOvMhAcMrI
QFvqyOAkzsiAK9XIICXnyMCU+8iAuMHIwKvbyOCexMhgdcXIQBbXyMAG8MhgmfTI
QD37yMD7A8nQXQvJ4IndyOD6zMggu+3IIA7ryKAX88jAnr7IwAWqyCCgysigZtfI
gG3LyMA05Mhg3vvIwBvryIC3Bcng2vnIACzkyMDRysjAK9fIoBH9yMDFAskQUQHJ
QAD3yKCcBMlALg3JYCz0yDCkDslQVAjJIKrkyEBy1MgAGMPIAM33yPBWCsngFQbJ
8L4LyTC2BcmwPAfJEDkAyaAM6ciASxXJIH4GyYBoAsnAZw7JgEYQyYBdKsnQSSbJ
gEQByVAYHsmgCCPJsJYRyfAlBMnAkxHJYK4FyQBrA8kQzgbJsP4VyXC1E8mAehjJ
IC8hyfBJKsnQLSHJ0I0vyUCmHskwhQHJcIwEyQBBA8lQpwHJ4I8EyUBSAsngvQnJ
ANj8yLBHAsnQpw/JYAEIyYBKEcmwLg/J8FAOyVD+FMkQ0hTJIGcHyQD9CsnQnwbJ
AEAPySBIIMngeBvJIMr4yCA/8cig7vfI0D0ZyaDCK8kAbh3JcBkXyQDMB8nwMAbJ
YMENyZDpD8nQEyzJIPopyUDpCsngyhjJcLgMyVCTBMlg2BPJ8IARySBFIMkgDDDJ
AMszycAVK8lAGBrJoGUoyVCKKMlAAxnJcAUryaAyG8kQzhDJUMsQyfACEcmQ6iHJ
wDYnyXB8JcmwAijJgJIwyXCKG8mAfA3JUDULyUBX/MjAIw/JgCsayXDVHckgfBTJ
0NsCySA7EclQuBHJoHX6yEBKBclQBRfJUFwJyfCYEskg7ybJUJUqyVBDK8mwDjTJ
IEEgycB5Hsmgwy7JYLcjySB7Jckwjx3JgAIUyeA0IclgnxzJkFgfyWBDJcnAHBXJ
MGEYybC5E8mQwBLJYGQYyVCSLsmAAzLJsPMbyRASHMng6xTJUAEpyaBNG8lQTy7J
cKwuyZBxGMnQshLJQPIkyXDHPMlAly3J4NwgyXBVI8kwqSLJgDUVyTD5HclQ4RnJ
AKIjyRBFI8mgOzPJYO8hyQC6MMnw20XJMMcxyRCTJcnwXjTJYHVCyUD7Lcnw8TzJ
QLQzyeBxSslwfEHJcJ1DyXAtN8kgmz7JgHNGyQBrQslQQTTJgE8myWDaNckQcTHJ
EB5CyaC4MMnQRC7JoIE8yRDHRsmQ9ELJkP9EybCNJ8kgDDzJMMMjyfAeNMkgryLJ
AGEXyXDGHsnAMyXJoLQlyZAbMcmQuy7JcAw1yZCCOMkgKBrJgJVAydBKMcmwkCPJ
UGcwyYB6H8kgmzLJMIZByTBzSMlQDSzJoGY6yWDBPckgdTrJEHU9yaAURsngjkLJ
gBk/yUAFTMkwDETJMAg1ycDAO8mARi/JIAAbyUC7KsnAbT7J0BZCyYA9PMmgTEDJ
ALssyeAAIMngzD7J8PFUyeAoXckAXEvJ4PdKyXA7LMkQQzXJsJAzydD/M8kgEy/J
wIY5yYAVM8nwHCDJAH8qybCrOslAk0LJcI1HyeCMSMlg5knJELQ7yTCVM8ngiETJ
0BUyyXDRP8mAPEfJ0AZRySB2NcmwIDPJUDQ9yaDsUMkw003J8EkxyWAKLckwpjnJ
cIJfyfBkUsmQt0DJIABdyWDeR8lgJ1DJwO4+yYBaRMlA3SnJ0G82yXBFRMlwNDLJ
kEslyVDPOskAhzrJ4KJLyfDyVMnQX03J4NM6ydDpTsmQszzJ8E9GyYAOPskgdjfJ
UBcmyQCUO8nAzFHJUFVQyXDtUMmw2VzJgHBQyYAjRckgy0XJkE4/ydAQS8lAIWLJ
YKVeyXBARclg4VPJ8K5LydDgOMkwtj7JQIc+yeDqSsmQKk7JUIpLybCBMMkAGT/J
gMNLyZCMU8mwNFXJ8LxGyQBfUsng3jjJ0DMvyeABQcnAgU7JEJVMyeAHTsnABTrJ
wNcvyVArQcmQslDJMFRUyfDBZMnQm0LJQKElyVDuOclQ+VbJoHluydCHX8mQzUXJ
8M5fyVCsUMlQ4UvJQGJhyRD4YMlg81vJcPJYyfB/WclgA2HJQH5uyYCsaMmAylPJ
UMNJyWBSVcmwUVTJAPNPycBWP8nQf1jJgBlOybD0VskgVFHJEMpUySCdfclQxm3J
IMZRyaDtQMkwxVHJMKA9yYBdRMlAGkfJ8OhqyfB6aslwrmTJMIxjyTCxX8kQtlPJ
IJ9eydCpWMmAumHJoAxXyQA+Rsng7EfJsAZIyUBhPckwdUTJMJ5NyRCcW8mA5VbJ
cMBTyaBeY8mgfG/JEPd1yaBHYcmgkVzJIJlBybCrV8nwFkjJMKhQyfD2U8kQMW/J
ELNgyeBjSsmg/1zJ8OZOyTCTUMmAjUXJYK5MyUDHSslAOV/JgHlhyXCvbsnAjG3J
wOB6yfAMdcmw5HXJIKxsyZD/T8kAT3PJkLV4yTCEcclAoGXJ4FhtycBwcMlgdWDJ
sEpWyRB2Uckwj2fJULRTyUAPbckQDXLJoBxtyWCFcskwuXbJgKdyyWBeXcngUFfJ
YAptyeCgWsmQZmnJkHhzyUAWa8lAN2DJgP9cyVAJe8lQo4DJQMF1yYA+a8kQiGTJ
oDRtyWCcf8ngPVnJ4A5nyTAzd8kg/3jJMB92ydDAVckg2GHJEOBoyYBKWsnQ5l7J
0HtqyZjbg8loGITJcNFxyaASYMnQnGDJQEVlySBcbcnAz2LJIG1tyRB+c8ngx27J
EHFfyRCgXclQdGDJIGBnyTA/fskwKm/JYEtyyaBYb8lw9XfJYOlqydA2WclAuFrJ
gCpbyaBhZ8kgnkLJACxPyXD/d8kAgm7JcKVlyXC+Z8mgLGbJUFhoyTCXZ8kw52HJ
kMtkyWDgbMkAAW/JEKBryWhBiMlIOYDJEA1oyTCkfMngaHfJ8A11ySAMb8lQ723J
EPV7ydD8dslQ9nbJaJ6DyVBjeMlg7mrJsG1lybDbaslo74LJgOxwyTAtYslQNHPJ
UMt+ybAFcskQ0IDJyBOGyeiRhMlAKH7JgBZ2ySDJccng1XvJ8CqFyQA3dcnQJXXJ
cEN3yYCvdMlArnjJ0GBpybABZsngymzJsDpbySBebcnAwXXJkHd6yfBrdsng6XvJ
YF59ycDdesnArHnJ0J+DybA8e8ngxX7J6EaCyaA6dMmgP4fJkOaDyaBfh8nYT4TJ
gNGByTAvgskY+IbJ8Ed4yVAneclQv3nJ0EeCyWAgfcnAvoLJqOCAyWArasmgiWzJ
wLZsyZjXgclQtX/JoO92yegWgsmAioPJkJiHyVDWgsmoz43J6JGTyYjlhMlwon/J
sCVyydjrhMnQsoTJEOWHybg0hcnQeobJ6OWEyQBcgMnwU3/JWNCAyRDokckg4InJ
eJaHyeiVkMl4IYLJkJx7yfArf8nINIfJcFeGyUhIhMlIcoTJsFd/yWB8hcngYn3J
+GeGybDhfcmIHYTJMGKNyQjYhclA83DJgAuGydiFkMmgKIXJcOKEyZDFiMkwjoXJ
MLZ4ycBhiskQjofJeMaDydALg8lIM4LJaNeHyRgYh8nQ3oXJqImLyXjqgslQWYDJ
wEuDyYhojck4XIrJSAmTyehWmMnIS4/JyASFyZgqgckYUIPJgINxyUAKaMngJH3J
mK6HyXhihMng1n3JSISEyZBZf8mAa3rJIJmCySgrgMmwI3jJAJCNyXBfjskY94bJ
6ESJyZiOhMm4QoTJyJiLyZCpj8mINZLJ8FuTyfApj8l4Xo/JIKePydAGiMkob4XJ
0BGNyQggkMnYEonJmISEyZBGjcmgYI/JMEiPyfA2hsmQbIXJeFKKySBFhcmgMJLJ
eAeOyRD8jcn4N5DJ+MePyYBnjckQdY/JAF6FyQg7i8lg0ITJUB1+yRCwdMlwjHXJ
EP51yRg2gckIyY3JuNGSybgrj8kIQJDJ8LWUyTjEkslAZ4rJoGCDycB+islo+4bJ
ELiKyWCUiskQuI3JUMqGycDniMkIv5DJYF+NyZAvi8mwqo/J6MeUybBpjslIUYfJ
eOmIyfA3hMnI543JkMORyRCOm8kAtJXJ8FGTyShEjcnAoozJMPyLyXiUmsko7Z7J
CJCXyQDKlskAn5nJqDCdyWCph8nQjojJuGCPyRgpjsnYXZbJIGOQyaiAksmocpLJ
cDGTyZibjskgmZfJQECUyQhTkcloTJvJiMuPyTiKjMlo3ojJMF6JyTh5hclIL5PJ
8JeXybjWmsmwD5XJmECOySjTmclwYZjJuJWOyWBFj8lIlJHJeO2UyZDKmcnwvpfJ
aHOQyYgMj8ngTJvJeAOayehiksnY0Y3JyBqRyZjpkMmoE4LJIJSDyfjqg8mg+4rJ
YAqWyfBjl8nQa5rJgPKRyaiTj8m48JjJ+OKZybBml8lIAJPJONyUyVhOkcmo2pjJ
cJiWycADlMlwNpzJ4GqYyVgQmMnA94vJGPyOyWC2lsl4qZrJKPiQyeCQi8lQlpjJ
0EKUycCwlMkYZJrJYHKayfCznsnArZTJQMWKyWAAjsnwf5LJgIeSyej0ksmgGorJ
aJKNyTgJlskQXY3J0OSJyZh8gslwRZbJgJWUyYial8mQvZHJoC6hyQBppMlYUprJ
KHmXyWi9k8kYqIzJeNqOyXjRlMkY+ZbJMGaUyZinkck4epHJIPGWydhzlslICprJ
YDyZyaAJlMnQAJvJeMuiyRB9m8ngzpHJ0PKUyZiHlsn4SJbJIIKWyWjClslYE47J
sLuOyaBXjslYNZnJcJKXySiDn8ko8qXJ2KWpyYhmmsnADZjJmImSyTiuj8ngXInJ
ML2IyUBEh8ngg5HJ8O2aydhvlsmYupTJSEqRyYC+j8nw5JHJ8HqUyRC3mck4i6HJ
gDqdybgRnckAQoDJIF+HyTgNlMmQKJ7J+NucyZCmkslYxJDJeBeTyXjIoMl4E6PJ
oICZyag1k8lIrJDJ0ImMyYDFlcnQlI/JeAiXyaA3nMlYCorJkDGSyYg+m8kQLInJ
2K6QyYAflsmIV4/J6FGKyXBlksnoMo3JSGGTybBKnMmo1JDJoFKNyXD5iclIE43J
6FiRyWD6kcmwNZnJOAKayXhJlMnA1YvJeNGPyfjok8nIkpjJsHWcybAhn8l4ppPJ
qHGZySD5mcmIoaLJCBqkyahqnckwI5bJ6I6WyZgrjMlAqZnJWOaiyaB4kcn4PofJ
uASJyVjYlMlI957JQK6dycCymMnwQ6LJKDmmybCvpskQnJ3JkE6UyfDmi8lQgI3J
KI+WyTCbocngYLDJGEGsyQDlnMlgfZzJEBefyVBanskYFpzJOE2NyQi6mMmQjJvJ
aPqbyaDNksnwPp3JmMGfyTi0nslIypPJIAeayTjOocmYXJnJKHWSyfgwj8lAep/J
cCGjySiOocmwOZ7J0B+dyXgLocmIuaTJCGijyYAvp8noWqbJ2JylyRj8ocngW5rJ
GDOmyZBjo8mI0pXJGCKWyfB4m8mww57JkJWhyZhXpMmY/Z/JIA6dyXipmMkwxZ/J
SNqfySgtpsl4JaLJ2F+qydALncm4EJnJOPqZyUiOosngTqLJiHyjyegApsmYVZrJ
kOOVyVB5mskQuZfJ+F6bySiTo8nAvK7JYF2xydhBpsnYS6HJcG+ayTisoMlgKJ/J
aKacyQB1mck4UpjJqE6dyfChmMlo+JzJENufycBQocmocZzJSIiZyYglmMlYEZ7J
4BWlyYjcpcmwkZjJ8CCUySiHp8k46q/JSMafydgRmMlAHpnJKO2lyehrmclANJbJ
KG6RyShTmcloTJvJ4I+byYAan8kw2KfJEPebyQCtlMnYhpzJ6ASlyVg9qskg8Z3J
ECSqyYh9mskgepXJCFuOyVDOl8nosaPJ6GOoyQCyrMlYM6bJoOSlyTChq8lQfKfJ
OGKhyTjxlsmoz5bJeB+eyaBakckompXJKMSeybguoclwQp/JsJqjyQgNo8lYS6bJ
eBKsyTAmn8kIvp3J2J6lyQBGpsnI+JzJaHuXyVi6nMmY4qzJKICmyahmpMlwrqLJ
GO2gydACoMkQYJXJKNuXyaAqoMn43qLJSLKfyRiPpslgjpzJsJKayUCnosnQUKfJ
4AefyXAPmclgG5zJ0CyXyVgFlcmwy5rJ0CWkyYhVoMkobKXJ8O+nyTDJmcnIx5TJ
6GCZyYCZoskAuKPJeAmmyYDUqMkomqPJgLaeyeiwncmYA57JCDihyYD5osl4jZ7J
iCSiyagDpslAiKHJ4FCnyWgxqskYS6rJAImiyTANmcmYeZPJaNmayaCxmsmA7Z7J
IIqcyeBhmMkYvZLJsL6UyejRpcm4W53JaIWfyRhroclwGpvJuLWVyXAwn8kwdpbJ
AA2byVAjncnAup7JaC2dydCBoMlw1azJCOqxyWBRsskQjJ/JgPigycDApcnAY6TJ
gEqnyWCapskIZJ/JIEygyRB9osmIuZ3JCBGhyUgEoslYuqjJiPunyaBAocmodZ/J
kHekyXiOpsngA6vJCPipyRgqrMngUKvJgGWnyXi1qslIlazJWGeryRClrMlgiaXJ
YJahySiAqMkYGKPJyNOfyXBXm8n4qanJ6LmmySDtq8lIIqjJ6HuoydiKpskgaqnJ
MBityYBMpMnwGZ3JCMWZychMm8koEJzJiLOcybCMncnISJXJSAiVyTDnn8mYFqHJ
wHymyRBArcnQCKzJoESqyXiCoskY5pvJqJGhyQC1nMmg+qTJeK6myTC0osnYkaTJ
GAedyaBTo8kgRqXJSGGryaCLs8mAf7HJmEmpyUghoslwpqbJ8MCsydg6qckAAqrJ
yMKsycBerclgp6XJ2ICiydjwncnAFZvJ0DObybDAoMkQfpzJ8Demyfj4q8lgbKfJ
eO6oyUjnq8lYv6TJOAqyyVBpscmwP67JAKyxyUA1rMnID6nJ4COzyWjwscloOqzJ
sNGrySBUocn4+aHJIPWiyZj6pskoYqPJQGWkydAhoskwbqPJGHqkyYCAq8lQuKTJ
yGCmyXDErcmgArfJCNKyyTj9p8loKqHJMGyhycAln8koIanJEPytybg9sMlQhLHJ
4ByfyXiRo8lIBKfJkEyqySilpMkAH6bJMD+lyaAXo8nwYanJeCSuyfB3qsngnLDJ
eAGxyegdrMkoK7LJoDy2yZjRq8kwgaXJAJqbyQDPocnAF7DJeGuqyci/q8nIWK7J
kH2wyWgLrMkQ1KjJqEekycjlrclAsqrJSNOoyXh+q8n4BK7JmPKoyQCCqskgnKjJ
IA+1yVA7s8mI6rLJWBilyZjfpcl4qKXJCKiqybDHp8mALKzJoJ2myRhxqsl4wKHJ
OMiqycBnr8nAG6fJMNWqycAlqcnAAq/J+GG8ySjPsMmAraTJaLynyZDRpMmwE6zJ
MPazyRDftcnw6a/JePWvyUg/rcnYY6/JWAyuyQCHqsnYZ6jJgMOnyYAgt8k4LarJ
MHCpybBPp8nwZarJiJqzyYBQr8mQ16zJOFSiyXCfpMlwYafJyNCuydC0tMkIfq7J
4N+tyYA7scmgc6/J2OCoyUjQtsnAcbDJ6M2zyQj/sMlIQbHJkP+oyTiWp8lwPLbJ
sDysyeBlsMm4XLbJiJqwyejirMlg+aPJIJihyRi0qcmAGKPJSKirycBXq8nY7qbJ
aOCnyRCgsclgX7DJWDjAybBNv8nAYLLJeDipyRhKqMngz7LJ8MaqyZDkrMnYb7fJ
4J2uydgnpclwY6HJKAqtyeCApslg7KLJMNeryQDws8no267JAJ6qyci0r8m4mLPJ
CF+tydj2p8kAy6nJOJ2lySjbqsnw/qnJEEueycgCnclYJaPJ4HGqyXhTmckAuZrJ
SGyoyWgIs8mwkLPJYOuryVjVqsnIfbLJ8BSvyaDPs8molbfJMPqvyZD+sMnQiKPJ
AIalyViHqMk4hKDJYMqhyfDFocmYX6/J+MGmyYiUoMkg76TJUOmkyYhposkAfKnJ
qKipydiBqsm4pazJqE+wydArq8lIcKLJKJatyRDMr8l4+q7J8NO2yfhWrskoMKzJ
6HWtyUg0mckYap/JeISwyZhUqsn4xrDJiF2syYBOtsnglq3JQAKpydDmrMnwh6fJ
AICsydAcrskI/63J4IGkyciGqckwwK7JEK+iyUhSosmYra/JyCquyYhWtMkYsbjJ
uDS4yWihssl4MKvJIGa5yUDluslo0qjJ0KCyyYiItMlAXqzJWMyrydg3pckQPZ/J
OCSfyZhHqcm4Vq/JAAy2yfD9u8l4BLnJKBSvyeBDscnYiqXJ6NqgyYjoqcmwtaLJ
EHakychVqcn44bHJUC+zybiIssmA2qjJgOilySh5rcnQQLDJGDa6ybihtMmYgLTJ
yHexyXhjs8kQBLjJkE6vyTh5sMmgYbHJsEmyyRg1s8nAv7LJ4Hutyaisr8mos6bJ
EIqryQiCrclwsK7J0EG0ybBUtMmoU6/J+GityTAMqsmYcazJKMOvySAGt8ko6qjJ
GAOzyRBCs8kgCrLJQPiuyZD1qskAfqvJAGesyXDxrskoJKfJoJCsyWi4rMko06fJ
sKCqydhRrclAZ7LJqI21ycAEr8lAfqvJiOSwyQhJusmArrHJaMylyfgEqskwYrDJ
QPSvyVicpslwLKXJ+LqzyVAOtskgM7PJ0OWqyVhIqsnQobHJAF2tyUgrssmQurXJ
gIevybg9s8mo4LHJOF2vyeg5pslQAqjJuF+zyXAFscnInrXJ2IS+yWBMwckwua7J
MD+sybDntckIWbTJqLy1ycDhsMk4OLHJEBquyUADrcl4PrPJiHDEyXD6uclgH6zJ
sM2pyaBxrMloXafJgNKuybjWs8mAhK7JANWryVAns8nYNLXJSMewyagfq8lonbLJ
EFK0yUDrssmI4bTJWEGxySjFrslYdrLJQHuxyRDXq8kox6bJUAqjycBcpMkoaq3J
iNSqyWj4qMm4uKvJgL+syZgOm8l4X6rJqNmqyaCasskAUbTJuOe1yZDXsMkoQK/J
8H+3yeDIr8mAr67JcCyvyYAmssmoErLJUKqyyVhNsMlg1rTJGDSzyVhDuMlQD8DJ
OHi8yUDXvckIO7HJIIG1yUCPs8mgBLDJyP+3yRgxsMmQz6fJ2MOryQjkpMmY1ajJ
aNiwybCNq8nQgqLJCDqcyfBKqsmYDKrJsJauyXBGscn4Z6vJcNmtyRBAr8lYd7DJ
sGa9ySCKvcn4T7vJiAC4yYB6t8mI4LfJqM2wySgerslghbLJKNSxyTi3sMkAtqvJ
6PuryZg0scmQVr3JCGqzyWi2ssnwzbnJGB67ycBytMmg9q3JwNmlyRhDsclQyLXJ
cBe1yZiGt8mg1bHJQIS1yUiZssmgc7bJIEe1yRB8qckwLbbJ2HW5yfgvx8mwKbzJ
6I+sySCxq8kQ7azJcF60yVAMtsmwbaXJUA2lyRA0qMmQZbHJiLy1yaDnr8mgl63J
cPe2yfgdt8k46bfJYFuryYhWqcmYU6zJqDawyRiMtslQLLzJOFK5ySirscnQOLDJ
2Du4yZjwv8kwRL3JAMKtybj6qMm4ta3JQASsyfCNsclIf7rJqBi1yWjWscmAQLbJ
yGuyyXBCsMkQJ7DJYICxyVj/s8lgBbjJiKiqyUgAtclos7HJoGqtyWgWvMnIa7fJ
uFO2yWDUtsno47fJ2KS6yRDAvMn4eLbJQI+0ybhWtskYvL7JyOKuybhsp8lAt63J
iNWpyeixtclw/bHJsFaqybBVrckAT6zJALCtyVBduMnIIMHJiMm8ydgHucmwl7DJ
yAGtyaAgsMnYsKjJCFi3ybA0uMnwfMLJILm+yWhFt8kQfLvJKOO3yYDEvMkIRbvJ
4CCzybh7rMlI067J2AysyUh8qcnQA63JyCa5yRh1sclgsbPJIEmnyRj1rsnI07zJ
8PfGyXA9wMnI67TJmEuxyUgTrsnoFLjJYFezyVgXt8kQr6/JCCetyRBosMkIGrLJ
qB62ybh3ucl4ibTJSLfAyXjMu8loi7nJaB69yYBLtcl4b7TJEIq5yZDQssnosrfJ
GBK2yfAiucmAj7rJQL2vyZCmtMlgqbHJQNOzyUCTuclAbrXJ+DetySAAr8kYe7fJ
uEq2yXh3vskYubbJEPGzycgEuMkgs8LJQJ/GyWgxz8nYVsjJqDS/yZhWv8kYtbzJ
uLjCyaihvMkIQLPJCASzyWChu8lAY7nJuL2uyWiCr8kgMbTJWDyyyQC0usmwYbTJ
+IOtyeicu8mYcL/JoObAyegwx8n4cLvJAHHAyWA5zcnwN7PJeM2xyThpuMlwLbbJ
wCG0yQjGt8kQ78DJeF26yXB4rMmIXbHJKGavyaA0s8kYYbbJKGW0yeAKtcmgYbjJ
yLS6yTjVxMlATcDJEPO5ycgrw8n4sL3JqNq6yTjktcnQ6bfJ+Am4yYDHrclIOKnJ
QBijyXjjsMnA67fJ6AGvyRi0scmYR67JkBGryYi5rMnIFa7JaKy2yXguscnwVK7J
8La/yZChtsnwubHJEPO1yVABt8mYT73JqDq5yRgcuclga7HJ2Fu0ySjBucmwvLPJ
CGLByUirv8noGL3JMDK0yUhGt8lYT8fJQB3EyVjIwMlAOMHJaKLEyfhtwsnIcsLJ
iEm/ybAKu8nYcLHJUFeuyZAjvclAUr3JMMK0yehOscngHq7JSDG3yah0uMmgz7DJ
ENexyUAus8lAgbnJcOCxyWiKt8lIxbfJ+ECwyTiGtMkowrjJ+EO9yeiEu8mYy7TJ
aD+0yRAwuskAiK7JwDSxyUhtuMkIlbLJ8GCrycipr8momLXJIHK3yaACyMnYa8TJ
uBDDyZhQuslYh7LJaKe6yTCkvskYsLzJsJStyUgEr8mQWbLJuHmxyUAeuMno28TJ
6F+3ybgDs8ngZbfJ4Bi2yShLrslogLLJYA/BycDSxclosb7JwJ/AyQhpu8n4lLfJ
SKW4yQBEvckYZrTJ6OevyYCptMmwnrvJcKq8yVD0wcm4a8DJqNK/yTggscmI+q7J
SFC4yUjOusl4RcHJWLXCyUi6wcnwt7vJ2Ju9yeh+uMkYIMXJoIe8yZjTuMm4kLbJ
uBe7yQhztsn4ar3JwIe4yQgMuckQS7fJ4Iu+yVjSvclo8LXJ0Ki8yVhztcno67LJ
kP27yWiJyMngHM3JUP/CybhevMkoKbnJwCfAyVjav8ngFLXJcJO1yegauslI2r3J
8Dy8yfjJusnAdbzJQKCyyRjctclwcrXJQPm8yUDTtcl4T7bJiMe1yejdrMlAr6zJ
SHq2yUDAwslYLLzJeOGxyRBstckQI7rJYJWsyYjjscmoQLXJML+zyWDPucnYEL3J
8Gu3yaiItMngr7bJMMK1yfgKvcnQmq7JqD68yYh8yMnQJ7jJqPS3yRBsrskwrrfJ
ePu9ySjqu8kYJrzJ2DzCyahHv8mQb7XJmCG+ycAZucmo3rjJQFbEybjsx8mIbMbJ
uB7EyZAMt8nQmbjJiMC6yXAgt8mIWMHJQJLByZiczMnQ9b/JiDm9ycicwsngU7zJ
YNfJyTgdwckA67nJGLW8ydgWwMlgwLrJ0ESxyZAVrckAI7HJALK1ydCPuMkIab3J
iFLFybjRv8l4pcTJCGy7yRD+w8noScDJ8Bq2yaBRsskw2rbJUBC+ydBluMlAQL3J
WNHAyRgrv8norsLJeHTOyXDQv8mIb7bJwHu2yaiDvcn4ML3JuJS4yQBcv8noIr3J
WG60yQiWucmYsrbJ0FDEyYjxvsloCLrJuCe0yWicsslw4azJYD+wyTijvcmIgbrJ
mMywyehGtclgULHJ8Bq9yTAMx8mQtsbJSFbBybhzusnYp7nJSLW1yeAbxcmYIMLJ
KF2+yfhltsmIRrLJsGW8yRjlusko1rXJkAu6ySCUtMn4erHJmIGwySh8s8nQ4rfJ
eNi9yShPtsmYTK3JQFTDyZhIvsmQIr3JeMPDyZApqskwQqnJqG+4yUBGvsmILbzJ
cGa5yajwwskAJ7/JiNy7yah/vMl4trzJ+PW9ydCiwck4+r3JIIvFyQi7y8lQgbvJ
IP2ryTA6tsmIz8HJIFrDyUCGtskIG7vJ+OXBycjJtMlgtLXJ8H62yZgor8lImr7J
yNu/ycj5wcnIE7vJsDW0yaCzsclATK3JWFityTAvs8nIurzJ6ESuycgtscm4T7jJ
eO+4yZB+uMkournJGLHIyQAozcnAjLnJyEi7yWgYtckAr6/JWCO9ybBVw8lQRsbJ
AN+5yYCLuckANbfJEBS1yejErcnAurnJCCfByUigu8nIOrvJ6Em8ydjTr8nwurvJ
sMvByTjIv8lQH8DJgB3CyRg/x8kgIsLJAFbGyfDfuMlombrJEFHKychWysmoZ7vJ
ALqzyaAIucmogMLJ4F21yaBrtMnYHLvJQIa1yaCmvckI/b3JwBS6yag6wcngW8LJ
YCq6ybi0t8nw6bvJcHW+yWgruMmIprTJGGq8ybg2wMmwmrvJyOK0yYiMtcnAALvJ
8Li9yZCvuMkYtsPJ2GDByZjExclg7M3JEDDJySjVvsmg/8XJkFK3ydhxu8kYj7vJ
mPi3ySgausnoBsHJeE3AyXBotclARLnJwCS1yaDiuMlI/LrJwAq2yZA2wcmYyMTJ
AL/GyYgRxsngncPJmL6/yeA1wcmoQcPJuKO/yThbt8ngz7rJqLS+ycgzwsmYecXJ
6N+6ych1uMmARrrJ8PC/yZhBtMngg7TJqIa0ycC3r8mIzbHJ8Ca2yWi0vsmgWr/J
gCu9yZjBwMnYo7jJSCC+yUjPxMnwWMDJwCa5ydDxuMmov7HJcCO3yUDGwcmQUcDJ
GHLGyTCexMn4XMXJSLrAyWAHvMmQBcDJ0KfFyThZxclYVr/JwI/Cychbu8nIdLrJ
kBS1yQgEwcmo37fJuDu4yaB+vclwS7LJ2J66yRCYusmgasbJkO7CyXC1v8nQsb/J
+PO7yfhtvclQXr/J0JO8ydjMvcmYHsbJKDnTyXDLyMk4GsDJYEfAybAuv8lgH7rJ
4FzLyVDr0MmYeMXJ2Ni7ybAKycnA1cXJ0OvGyYCTvcnYLMfJAGDJybBtwclwWMnJ
KHjOyah6wskImrzJCArByXjmsclYQb7JGPC9yRDys8nwWrPJSEfDybjNuclAwrrJ
oNbEyfBayck42cXJYK7ByWDAv8no77jJ0C+8yUgzu8lIJbTJCIG4yagUssnAh7rJ
sC+2ySDQvMnQOb/J8Ay5yciHvMm4DsXJSD/HyfBQxMkoCbzJkJW5yVAWuMlQebbJ
wJ/CyZDIw8nIq8nJAAbCyTDDvMnYhsPJ2K6/yRh1zclYKsfJQIzHyUA3yMlQDsXJ
MJzAycB3xMlY6cDJGJa0yWDhwMn4W8HJuDu3ybA1wMkgWcDJoGXCyfAswcn4tLfJ
2OvCySBdwMkIL7jJCBnDyRjqyMlABsnJgCzAyVg1xskw4cnJYNK5yajLt8mA573J
qIO8yeiAucmoWrjJuPS/yVAGvMn4qbnJWHO1yfgktskgC8DJcKm6yWjTw8lIIs/J
sPLByTCks8kgQrDJWAS1yYgYvslIw7rJ+Hm2yQigvsn4zsTJ0Gi7yYjdu8kQTcXJ
CK/FyUAnvckQF73JKNK2ybAVusnI1K7JME2yybjOwMn4M8bJOGDJybjezcmwTcfJ
6Hy6yaB/vMnQY7/JOMnAyajUwsnIH7TJcES0yVCHucmIz8DJCODAyeiIv8mYrsTJ
4NzAyTDJuMmgOr/JgOO9yVjavMmAqbjJiFa/yVBpxMnAOtHJsPXMyRgyyck4B7/J
ILW5yXjEvMmQRLrJQInEyYD/y8kgNcLJ8Gq8ydjpuMlAm7bJQIW8yWDpu8mIirnJ
GE28ycDSw8monr7J+NDDyUiSw8kgSsrJYHbIydj8tcm4YrvJ0E7CyVjywcmoP8zJ
ENnIybh9xckgcczJSNfDyehft8l4l7/JeOW2yShWt8kAEsXJaLXMyVhdzclQhMHJ
sD2yyQAMtcmosrzJUP63yeD7uckQNbPJaNu0yahxtMmogrnJqP20yZB+uslIwLvJ
iH22yTD7ssmIsLvJCDS2yeB7sMmQxL3JYJG5ycC3wcmg/cfJEM/IyTA6tMkIhbLJ
WES+yRg+uclw0LzJOArIyaD0wMkw3rvJYGa3yVA8vMmAhbzJQJ25yTCzucnI5r/J
aOfEyYARv8l4n8XJcDDLySCJzMnoubzJyJW2yWDzt8koJ8bJaLfIyWj/s8l4EbfJ
GH+/ydiBxcmQksvJKA/FyTAHvMmIzrfJCLm/yZAHyMmwbc7JCFvMyYDrwsk4xLrJ
YEjAyRg6xcmAwLvJmKXAyXi7wMnAkbzJKAvAydB3wMnwSrjJwJm+yUg6vcnwDMPJ
6CrGybgyvcmYfrjJCKG+yYDwyMmomMnJ6Im1yfBut8nIdbzJCGG/yWCvv8mgG7nJ
ADa7yfjcvck4UbzJ0J65ychLtMlQfb/JAHrFyfBvwMlgkMDJaLq4yfBSwck40MbJ
8Du+yVDCx8nQUcjJwLnLydiVwckIGcDJUB7DyXCYxMnQf8PJeH3GyXh7wMlIw8bJ
UFHAyWh1xskw8sjJWDnCycg1wslYp8vJKFvFyRioyMkgWsbJwGHDychEwskwPbjJ
MFa9ydhPwckQjcrJ4Gq9yZAky8nQXsDJmPO/ySDgwMmIMcjJ6GXNycAAtslQ2rXJ
wCW2ydCSuMnw4sXJAO7Jyah/ysnA4MrJyFO7yWhls8kITr/JyAm/yZgMusmYNrvJ
gGrByVDPw8mwAMPJUJ29ycjvwcmQ17vJ+Ki/yWikzskYG8zJiMjIyRhFwsmY/bbJ
CBqxyZBhwMnoRMzJIKXLydjOyMnYYMjJcDDJyagIx8lYsc7JQNLGyWixw8nIssbJ
mAbOyWgby8kIa8bJeES8yUC6vclQ4rTJoOzEyZh/xsmAw8PJQM7GySg0zcn4TdPJ
ePXMyVjav8kI37vJgG2+ycDxxcmoOc3JAEHGySAMwckAEcDJiHbJyQgay8kIJ8vJ
QAjIyZiMv8mQqbXJMH62ycBFt8nQ673J0N7GyWityMkg/8XJcFTEyShJv8kYdMTJ
GN/DycDHwsmAfcHJ8L7ByVj4wMlQPsHJsFa/yVj9usl4KLjJ+C6+yUgFwMkwd8TJ
MNa+yTCzwMlwq8XJWCzAyUjeucnIY7jJqFW8ybBdw8kQz8fJOKDJyRhkyMkgQ8HJ
MEnEyUCSu8lo1rzJWOTCyXC5wMmYrcfJWETCyXCVvcmYRL3JiBq+yQAjsclYLbTJ
sIzCyVi2xsmostLJaH7JySiQy8lY9bnJyI24yVC9ysm44czJ6JPIyTjMwMmAN8HJ
6FvLyaCrysn4B8jJ8NPWyeAm0slIVMfJmB7KyfivwskYNbvJ+IbByeA1xckQVMDJ
YI69yXDJwckQpL7JwP2/yZi6wMnQ6b/JQI2+ybipwcngecnJKFjRyQiYzskIqtDJ
+CXLyRCKw8m4v8HJGN7EyaDmwMlwILXJ8D+6yXByysmwU8bJEGzLyZDwwsl4VcXJ
aEbDyZhEtsmo57TJ8E7HyTBczcmYksfJUI2/ybhovcloScfJUG7HydgHzMmY7s7J
GJnJyQBrxMkYP77J6CLDyZhrwMkQY7bJ2Da+yZB1t8mIPMHJ+FnGyRAdyclg0sbJ
2HbEyTDbwclI+svJYF7DySAGu8mwxMLJyJXGyXiJwsnwKcHJoBvDybB4x8ng7cXJ
+MDEyVDqwcnIWcXJKAK8yRB8vsmYiLnJaCK7yXhRwMkwVsTJsBTHyYAwx8lQ7cPJ
yMi6yVDBvMmAjMTJgFG8yfAcwcnYCrnJcNe1yYCFu8mgLMLJaNfFyXC2v8mIzLPJ
+CO3yZhivMkQDb3JAFjDyRBOycm40MXJGP24yaC5xMmI/sTJiAy7ySibwMkwiMfJ
SGPFyZgDw8lgFb3JaFK6ydhSu8nIBrjJCFa8yTi+usk4DL/JuN68yQhqwsngJ8jJ
EMq9ycgssckIIrjJwPC3yWBRu8mYYLzJMF68yaCRw8nY98XJeEPIyejIwcloD8fJ
AHW2yUCXu8mgUL7JoIDAyYBUw8m4rMLJuG7MyYg7y8lwhsHJoNu+yRCJvcnQvb/J
aPnHyfhM0Mlwh8XJmGi/yZhWxsk4M7rJgAy7yaDpyMkwYMjJgGDByUh7vclIHcHJ
YMS/yZCIxMlgEcfJwILEyThlwMlA+L3JoHXEyfBoy8nwIr/J8EvByaDnwsmQtLvJ
MKm8yXjeusm4hcTJ2AnGyRBVw8kwStPJ+DHIydgXxMlYI77JqAS/yZB9w8kgy8fJ
AEK9ybiCvcnQOcbJKBjIyYBIw8nACMvJAJXHyZi7uMkA4MHJOP29ybgCwckwMcHJ
qAvCyUikvMmoM7nJoDHIyejEy8loEM/J6EPSyXhix8l47cTJcJG7ySAjw8lYBMfJ
OOrKyQAxzclwQNLJ4A3GyciLwcko3cXJaErByRCSxskQi8nJWATMyThcwslgtLXJ
+ODCyei3yslYFsvJUA7DyRA0wckgjcHJ2GDKyQA8z8lYIs3JkO/GyZBYusng3bzJ
8FC9ych4wMlwirrJgBHRyRisxskIeMLJ+FO9yXgtxMkgxLzJ0E62ydAew8mAmsrJ
qPXNydhEx8m4i8zJiOHWySgGzsnYXszJGIXCyXgNv8lQ0sHJMB/Iyeg9xslwvcTJ
qFjAyZjpusk4k73JIJK7yXApx8mQ6s7J0LnMycBNysmYEc3JMOLGySBdw8l4TsPJ
0JPDyfAbw8lAzMDJsMzJydAHzckYy8LJ6Fy8yTiGwsnAPcvJYFTMybC5xMkIv8PJ
+BbMyRCi0MnA4MzJIMXByVCassmYdsDJCMjCyUBstsm4rL7J4BG4ySg3vcnI1r/J
+D2/yah3xMnAiMTJ8Py/ybj/w8no+8nJqN/GybDfyskwUcfJqJ3VyajIzcmQvcDJ
+PC+yQhowslY5MrJGD7KyWA3wMkAEcHJYKXJyWgOxMlA6cTJOCDGyWAuw8nAKsvJ
wEbHyZicvsmwCcHJ2ATByUBawslQMr7JGFrEyfjjvMnQDL3JCIDByZi8uMlQy7jJ
YNq+ydBlu8l49r7JmITMyeD7ycmgccHJYP3ByUgmwskA28PJQCDDyUiQxsnYqMjJ
YODDyVAjxMkY6b7JAAW1yUggvsnAn7fJiPe3ydA+ucnQL77JeAPBybADw8n4I7/J
eCTIyUh4zcmAV8nJ8BbJyfjvysmYCsDJmNjIybA3xsko7MLJcN7QySj+wcm4JsfJ
aMvIyVC8xcmwlcvJ4O3QyTAe0MkAJNPJuOHRyeCJx8kQR8jJGOTCyYArzskQrMzJ
WFXMyaji0snYO83J4Ne+yXBewskQIMHJIPC1yXhXuslwWb3JONe+ySi4ysl468nJ
4KHHyeAGxMmYysjJwFDGyfjsw8mAwsfJ+OnAyVBcu8k4DLzJyD69yVB7tMkYYsjJ
GGK+yQgSuMkIfMDJ+D+/yXBmv8mQnb7JOLDCydjsvslIcr3JEB7ByWhXxskwN8nJ
mFbKyZAxzclgks/JQLXMyYgQxck4QsbJiA+8yRhWvcko1MvJyGjMyViDx8lgtL3J
sGvDyfCfz8mQiNHJ4DfSyRAa0MkYT87JCG7NybDhzsk4HMnJoAbHyaiA0Mm4Z87J
CD7OyTA9y8lYRsjJsLvLycBSuslYib/JiDfEyfDw1Mnw4s/JCPbPyagzzcnonrrJ
MMi7yVDdrslAfr7JCDW6yThLvMnY38bJyGHDyRATxcngVcHJADTEychdz8kQU73J
eJa+yShRyMkQ8cnJOBDGybASzMlYSMfJMOPFyZAhysmAA8TJMKbDySDPv8monsHJ
eI7DyZhDwckI7L/JAPC4yfDqusmA8L7JCBi9yaiJuclA98HJYE7EyUhpwMk4XcLJ
EHPLycD4yMnI58LJ0J24yTj7vskgeMrJ6HW7yaAiycnwUcfJ4GzEyZDdx8ngKL/J
aKvJyXDzz8m4E8rJ0HfLyWCmx8l4ms3JwLXJyVAIvsl4F8nJaHXHyfBNxMkAncjJ
aD3ByZCquMkgmMPJ2I67yQhkuclAVcjJSE/Nyagtz8moecbJAKPByfA8yMmIMMDJ
WJG9yeikusnwS8HJWKzIydDBxcl4Cc/JUE/NyajSwcnQmL7JKKqyyejuvcmIc77J
wPa4yRDvvsnwRcDJgH/CyUBzvMkwsL3J2BXCyTiMwcno/svJ+IrXyRAcy8no/MLJ
uBK9ydj9uskAXcTJsNLTySAwxMkYPL7JEAK9ySCyyMkQqcXJAH3LyWjXv8kQFbrJ
0FnAySBVs8mQKr3JsBrJySiSx8kAhs/JMIzCyYD6zMlo0sPJQGnMybh5x8noYcbJ
6JXEySh+wMnAdcbJ8EPDyVh318m4QdXJIBjUyUA9y8mYAcjJWFDIyQjlyMkQvcbJ
0EjCyYjaw8norL3JWK61yfi7vMmwY7/JaKu4ycAnxsnwlcLJwJfAyVizxckoc8jJ
sCnIyeh2y8kg8cLJ0JjJyYCVxsmwPcXJWOfHybgyy8m4y7/JsFC9yaCvw8mYg8vJ
CETRyfhNzcmo7c/JqMnCyfBbxMmw2cbJ6I7FydiRxMmgQMbJsOjGyYgQwsl4usbJ
+P7AyRAUv8non8PJYGbBycCQy8n4n8DJyOnDyVB7yMngOb3JcH+6yVA0xsmQFcTJ
KLLHyZikwMk4QMLJGLe/yZg5vckA0sjJgNbLyWivzsngSMHJCB7GyTAYy8lQUb7J
iP7NyajKyMnYZ8XJiDnGyViHuMno8rvJyKnCyTiCucmYdL3JYGnDycidvcmYGbbJ
UI+2ydguwclgQMbJaFrIyfC7xsnoo8PJ2M+9yXBtzclgFdTJ6JzPybjHz8lQhsbJ
qM3NySD+y8kQmcXJMHq5ybiauskwyr7JcB2/yXB5w8k4SMTJiBrCyUhnxsnAmcvJ
2DC+yTh3wslAzMrJANLFybhq0MnoE8bJUPTMyYA/2smAr9LJwOnPyfCFxckoPsfJ
oG3DyTg3wsl4q8XJcPXAyZisx8kwIsfJ8IrRyUjVx8nQNb3JoECxyeBuucnIC8PJ
KBXJyfDTwMnYiMDJoFrGyVAiwsnYPr/JyBjGycAO08mIQdbJSJ3GySBywMkYkM7J
gNDQyfD0zMmQO83JqJLLycBHxclA8c3JMDrJyRj9u8nI/7vJuO3EyUgewcmYlMLJ
cKLIyVAFx8nIqMfJUInFybAlwMm4I8XJgDXIyfDixclgB8PJaLrFyZDzy8lw5MvJ
IA/EyYBsv8l4K8XJ4BnDyTgDxcmAdsrJKBW/ybiPw8nIRMTJAMTFyQC90MlYMcTJ
0O7JyRg31MkoKsrJ+OHNycB+y8lIbs3JADjFyfjNxMmgCcnJ+HPHySjAwcmIDLvJ
0OS6yQBSwcnwM8XJ4LbByfjbvMnIALzJWN/EycBZwck4FsXJSD/FyeCP0MlIUNPJ
2BTTyXCW18kY9dTJMKTPyYiHwcmAhMfJMMXMybAZz8mIWMjJcPW9yTDlv8mIyMXJ
SK7CyaCNxcmo98nJAAbAyfiKyMmIrczJ+La7yciOw8kogdHJQLzGyRAkt8m4nb7J
0Ba/ySA0w8lIss7JuNzPyXhVxcko5cjJiO3GybhKx8nw68XJIGzAyahVxsmgNdXJ
kOHOyfCtxMnw+cHJ+JLPyRDmycnIOsvJSDvLyWCIxcnIqsbJ8LfByYgpu8mw2r/J
GCi+ydBkwMkgeM3JKJzKyRCSyMk4PMfJKLDRyfj51slYfczJeNjFyTBCxsk4y8LJ
cEvHyRiE0Mn4I9XJCK/RyeBb1smYutPJMILCySgMxsmoTsjJSN3DyQBuwclwvLzJ
yK3HyXg50MlQcMfJABbSySgHy8mQMsXJmMfFybAfy8lgwsjJ0KO8yRgaxcmIfcXJ
EEDEyehP0cn4l8/JsAvEyfAeyMnYEMLJsNzKyRhr1MmYcdHJ2IPFyeAGx8mIzMrJ
eFXByYjGyMnAaLnJKDLAyRjs08nQTNbJmGLVyXjYzMmYMMjJeAnHyZiGxsmgxcHJ
IGHCyahqwMlAi8TJaCvAyTgfvMkoyLzJCK28yfAQxMm4xMzJKNzHyWDFxsno28TJ
mC7IyVCQy8mIAdTJYOrPyfD7ycmAiczJqKPLyVjhycnwmszJSPjMyaAP2MnQKdbJ
uK/KycA8x8kgYr3J0ILAyVD0yMlwSMTJ2FXMybC9y8nYh8vJ4HbJyTghwslYMcPJ
eHbMyViKwslQccnJ+PrMyRBrv8no8sjJeBy7yXhcv8lQ2c7JiIjEyYhNvclYk83J
mN/NyVA6wsnY98rJCEjFyQjBxckI2sbJaBPQyUDyzMnwYsPJCD7KyWi1yMnIB8LJ
yADHyVib0Mn4ucrJuI24yeCxvsloLr7JaJTNyYgD08mgPcvJ0HfFyWhUxMkQj87J
mIPQyZhgyMngDsjJSMXGyZDczMkwKdPJEMPNyShgxMlgV8jJ4KjNyXg618lgVs7J
CLjAyahZwcmgTsbJKDLNybAgz8n4pMfJ8EbFySARx8kgrb/JEOe+yUBtvsnIe7jJ
ACC/yZCj0snQNczJ4AzHyegQzMmwqMvJWCHJyYjyxsmgecXJyGHKyUihxcmgksnJ
MEjOyWAuycn4AczJCJ3PyUhB0Mm4h8zJIFDQyYj7y8nYD9PJiL3UyThG2Ml4iNbJ
6NXKyVCc08n4q8/JaFTJyVAkwckoHsbJiM7OyUiJy8mY2szJMLHLyQASw8kQ/sDJ
qKi+ybiww8m45szJqFHPyQCM0snQ8c3JyCDPycDJysmI8b7J4Di+yTA7yckodNLJ
CHjLyai8w8nAm8XJ6EHMyTBVwslYtsPJYAXGydhoz8nwecjJmFHHyRi7zsmYv9DJ
OHXMyaD6xMlQ1M7J2HXPyagvx8nIGcbJUObKyVABysmYVc7JWErLyfCUyckIWMvJ
IGfPyQCdx8m4N8TJYInHySg5wsnAccrJYJDIyag+yckwc8fJUCK+yYiWwck4WcvJ
IBHJydjGyclAFMjJCAnEyVBLvMlQhrzJCJvPyeDH08nApr/JOGnHyQCay8lAd8vJ
6NLSyWjo18loQM/J2BHLyYhjyMn4B8fJUCLGyfi3x8nY8b3J0ELHyZDgzsmY/9XJ
WPrRybDtzsk4D8vJuPzMyVgq1ckYk9XJCO3JyaBYxMmYqL3JEHbDyXjU0MnYOtnJ
GDvZyfhE3sl47NbJYD3MyfhSyskQXcvJaJnKyehuxcmQkbnJgM29yZArwclg+srJ
AJ/VybhyyMlwIsvJOGDIyeBuzMlY7NDJuJDMyUiVycmoINLJWOHPyUBAz8kgGdLJ
oNzJyeCKzcmgjcnJ4MzLySAqxsnQu8fJYP/LyQiGxMmoUc/JMDHEyZC+wcmQo7/J
WBDEyfCHv8nIeLjJyELCySgcwsl4nLrJYGO+yRjrzckgYNLJeMG9yaDtwslQjsTJ
KGXHyeAP0snITtTJWD/QyWjgx8k4o83JsIDOydDKx8mQbcLJWPDHyciVz8lovcjJ
GFbByYguxMkQqczJiCzKyWB2x8mwTMPJkKPMyZhny8noNMrJiN7JyUAqzsmoX9PJ
sNjNyZjdysnAH83JWNTJycBCxslYJsLJ2Cq/yTC+xsnoE8jJMJvIyfiDwckAksTJ
cFDDyYjAy8mQ8s/JSBfRydAO0Mloi8/JOLzKyUjSy8lIp8/JKEnEybjmxcmIscTJ
GNXDyUjW18mgm9PJgOjIyfAyzcmwScXJYOq9yYC0v8lw3MTJaPPIyXjJwMkQQ73J
0MPEyRDbvcmAIsrJUIi/ySCUvMk4EcjJSCjKyYhDxckgAsTJuFTPyWje1MmQv8zJ
qLDLyaihzclYusrJeHrLyUCo0MmgJ8vJcBzVyegm18nA7NrJoEvUyTgg1skwBNfJ
uLnMyUhPxMnIbrzJUNfJyUBU08ng9MvJkBy/yXArwcnYSL7JOLW5yVBixcnYqM7J
ePzGyZgOvckAwcPJCI3Gyei/xMkofcPJcHXGyeADz8mQPsnJGJbOyWAV2MnAaMXJ
oP7GyXD60ckYgc7JWHjQycBex8mQPsfJyFrIyQD4xclA1MTJCEjIyVhjz8lgS8PJ
sITGyRA+ycnAZczJWBPEyZj4y8mIPc/JUOHNydDryMkwPb/JIGPMydCqzMkYHcrJ
OOHGyXi8xsmgNsTJiD7NyWD6w8kozcTJiErLydgGyskAGtHJMO/CycjGzskYGdrJ
kHfLyYBjyMm4TM7J+I7IyYhYxMk4/sTJqGjKyTC7x8nwd8/J0C3Dych8wMmAQsrJ
eErCydC4zcnokcnJMM3PyWj/2clgos7JgLjOyXB7z8kg6MXJ8GDQyTBIz8lY28XJ
8EvLydiWysngJ8vJyKm/ydhou8kYUMPJ8LjEyQCqzMkAP8vJ2D7Dydj2wMnoK8rJ
AD3MyQBdz8kYA8XJ8DPEychZzsngOcvJSC7YyQgE38lAQ83JmN68yQhdxckQcM7J
gIjWyXhJ0clY5dLJ6OXXyZBzzskosMXJuK/GycAy0Mmw+dHJiGnJyfg2ycnYZs/J
uIHVyZDZ0snQV9DJiG3JyWAnx8ko0czJsOjEyWiFz8kYZMfJOCXEyWjfzMkgW8bJ
0K3BydhDzckQ2s7JuJjNyXjxycmgCNPJMMDNychjyMlo6MvJmKrEyUBlxMmQIMjJ
QGS+yXA7v8kACr/JCA7EyRhSxcmwm77JyFbJyQCX0cm4ENnJYF3VycCbyslIHcfJ
wCDDyRgCy8k4Ic/JKL/SyXCky8mQ3sjJ6IHKyXhRy8lQgs/JMI/ZyXBO1sm43tHJ
QKHYyXAb0MkYhMzJgK7NyQg9xckYxcTJsHXNyUDWzsnIecrJIG7DyRj0ycnIh87J
yMnLyVBsyckoOsHJ+LHDycDVxsnYb8PJSGG/yfDNuckoXrzJkGe7ybDJzclAKdnJ
KLXMyUg31skAK9nJyLjVyWj5zcmQr8zJ0AjIychGxckQRsnJoLnLyUAk0MlQMdPJ
8KPOyajCysmYFcjJAGnOySDOzsmwF9HJqODIyahWxsnw283JCCnJyUBYysk41c/J
iBHgyYgL1Mm4fMzJmPzEybg2x8lY0MzJiPLJyVAuzMm48cjJSKC/yaDGucnQ5brJ
OH/AyfAnzMkwTs7J4AnJybgrz8kwC8zJuILOyWCw08lAh8vJsHLOyRCww8kIPcHJ
uDjHybiixckwaM3JmJ7MyQBszMkQO8vJyIrJyQiNzsloRdPJ2GvWyYhVzckQXcbJ
EFbKyfguy8ng0cvJUA3Jyfgnwsl4tb3JmEjDyeADwsmARMXJAETWyfiA1cmQtdPJ
EN7Wyaj+x8kYKsXJqBzDyZisvclowsLJ8Ne6yeDLxskA99nJWMfPyUALzcmoxM7J
+LfNyeAgyckQGtDJqL/XyahDzMkgirzJKHXCyajzx8k43sfJ2CXMyQCqy8m4/srJ
IP7LyXjIzsmwtNfJQBzPyQARxsmoecvJOG7LyZD6xslgk8vJGArPyfCA08mgs8/J
uHrGyeily8nYNc7JkInPyfiH1cloRc7JKNDQyZjU0cmoZc/JgJbLyRCtvsmwCczJ
qOfSyTg21skoFMfJOHzHyajpxcmoYcLJmKm9yUgkxsloccPJKK7DybhI0MlgYtTJ
KEzKyZCby8mwh8zJEJfJyag/xskgEcbJWPHRyeAl1cnIXtfJSODZyZgi0skoMc/J
gPDKySCbxskoa8fJoFHOyVjTzskotcfJSLjOyfBn1MmABMXJkHu9ySBIy8mAGc3J
+KXEycARwMm4DLzJsFrNyXAZ08lIXMLJiHfMyUhF0skA+s7JIMvByagmy8nAG9fJ
CMTdyej/2Mno39HJMNvPySBiwckQSMXJMLHKyQi9y8mASsrJGMTOyWjK1MloLtrJ
uCPJySgTxMkokM/JwLvMyRiw08nYRszJyHbMySii0MkIcM3J0K/UyZAI0smIV8PJ
kBS+ybC9w8mYEMfJ4JbCydAezMlIycrJINPMyeg3v8lgr7vJyE7HyUB5zsnIKcvJ
mB3OyfjX08n4+tXJgKHQyXCUy8m4ltTJ4BLXyVjNy8nIjsLJ4FHFyUBi0ckwHNzJ
0EvPyZDgx8kAVtPJEODRybgY28n4OdbJsH3QyYjzzcnogM7J0CHNyTAK0MnoR8zJ
qA3PyaibzckQfs7JoMrJyTiJxcnwnsXJ2HrHyRAoy8m41tLJIIzYyYgpzMnoUsrJ
YDbQyXD+yMnwBsfJMJLCyWCCz8nItNTJmNjSyeic08k4O83JQO3OyQAjxskwuMfJ
uPvEyXDxwsn4TsjJgETNyfgyz8nIFcjJyLPMyXj91skYHcbJMPTEyZDl0MmIuMvJ
+MjEyXg6w8kAkMzJWG/HySh+xsm4s8bJgFbXyZBC1cmwNtLJ+DfGyRCnycko687J
YBXKyZiexMnokczJOCHHyegYxck4gNDJsKXIyRh7zcmImMzJqPfIyeA7yslQ9tDJ
SLDLyfAezMkAx8zJuArByTC3xsn4G8zJoPDUyZBrx8nQcsfJGMjQyVhL0MnIL8DJ
MEzGybhP2MlAntbJqLTRyTBBzcmQP8rJYCq5ychFw8k4Q8PJcGu3yUgiusmwXsXJ
eP69yRiFyMn4HczJ8L3KySj4zMnY59nJeFjWyVB8ysmIgMDJYLvIyfDpxsm4e8TJ
6O/CydiuxMnI9MzJsFzJyShxzMnwSNLJ+PzFyfBXyclY69HJiPXaydBYycmgwMvJ
YNTRyVCHzsmwPc3JEL7HyZDEvsko6MTJKPXPyYCjysnwUMrJqGXNyWCW08n4N9vJ
IPrTyTB50smYk8fJaHLJyTDg0MnIjdHJIA/FyfjTxMl4E8bJAEXFyZAzyMnY69DJ
aDfIyXidyslYRM7JALjQyUgk0MmQW8bJoCHIyZAP0sloa9jJMDHXyQB+1cmgmdbJ
QCPPyQBp0clAntLJ6NHKydhBy8kI1cXJCBbGySgXz8mYU9DJOGzKyTjhzcmQsdPJ
gNXXyaCt1ckIwtbJqH/UyVgM1MmwrtTJ4CnHyWB2z8mA983JiPjOydAq28nggsnJ
mL7EyYha0skQ8NHJqLXVydhG08kge8zJ8EfVyQCC28k4YtrJ2ArPyYjSzcnYXNjJ
aN/JyQDhxMmoc8/JYL/EyUiZzMnIMtTJMM7JyYBizcn4H9bJ4PDPyTis38moAeLJ
gKLgydj33MlQa9zJIC/SySgGz8n4OdDJQHbNyXARyMkA7b/JiBLFyTDovcno7cTJ
aPPGyRCG08nwhNPJ8HHVyUgqyMmIHsHJ2NjLyUjGzclwnMbJgLjKycga2MlQm9TJ
8O7UybDJ2MnAQtfJ4JrYyfja0slwG8zJAKbNyQgQyMlw9MHJ8AHTyTjQ0smo39HJ
qJDTyaiN1Mnw59HJgA/EySiGxckw5L/J0I7LyZDW1Mn4TdzJUJvMyZgrxsnobcjJ
gPbNybBxzsmwr8zJIG/QyWCZycmwn9TJ2C3dybDW2cnogubJOLzXybBxzMmov8/J
eObXyTjh0MlgjMzJ2AzMyfBby8nw+8/JSDzYyQgS1snwSdfJQHTLyZgu1clYWdnJ
mKfNyfjpzcnYrM3JYMbRycjLyMkYodDJqOzQyQhIycnog8jJaBXIyTinzskIg9fJ
AN7VySBE1smAc9bJUF3SyXDx1smAotrJiKfSyfgfzMnQwMvJmFLOyTgYx8mI073J
MJO+ySh8vsnQiMvJyDvLyUB1y8mgVMjJwJTJyUCf0Mlw79TJWPnPyQhDycnQGcXJ
uCbCyQjmy8nAQdPJOAbXyQh118ngidXJiK/PyWig0Ml42szJODLIyUgLvsnQg8TJ
yAnSybjx0slwjsjJkDbHyfgPxMkol8bJSCbQycg20MmYqMfJiCvKySgA0clgWtDJ
mHDEyRg0yclYsdTJgDTMyWCuzMlIp8TJiBHAyajaw8n4rtnJUEXMyUhVx8mw6b/J
GGzJyYClx8koDcbJyH7PydjE2MkApdnJUGPVySCfzMnIRcPJWGnHyRjT08lQwsnJ
KGPKyZjj0slI78vJ4IvMyVh808lAk9XJIHzPyUCf0MkYxdHJkObayfCh08n4rtrJ
CD/YyThn2snggc/JQIvNyeiPysn43MjJIGHYyYjK08mYPtXJiLjayYjxz8mAiM7J
IFzNyXhyzsmwwc/J8MTNyYAjzMnw78bJyMbIySCSxMkIF8rJMOzGyYgvzMlg58rJ
2PbPyagcyMl4C87J+DfJyVDKw8loPMPJCM+6yWDnv8lIQr7J4B7CyUCjzMl41NHJ
KNXRyailzMm4UsjJGAzMyeiCx8nIfr7JEJy+yVhdv8nAesrJWADVySAP0cnoo9HJ
uBPKycDXyckocNPJcMjTyWgpzcmoLNDJkLPRycB7x8moN8nJ+ILQyaA13cmAwtvJ
sN3Pybh1yMmoasbJyB/Ryeiv28m4+NPJoAfJyaA0zcnIBc3JAPnSyUjUz8nQFtLJ
QLXMyaBJwcngDsjJaHnNyTjs0clI9cjJEPrDyZgMy8m42MjJ8CHQyXAqzMl4/MfJ
cOvQydBv18n4GtHJyE/UyaBhzMl4T9DJYAHTyVhw1cmoO9rJ6FvMybh6w8ngNM7J
QGXUydhcxsnoq8bJ0AbMybCAyMk4OsXJyA7FyfAFzMnom8fJsFXCycC1vsmgPMfJ
KDzJydCXx8nQycrJSG3EyQCjyskYBsvJSO/CycAvxsk4TMfJWP7PyQhu0slgfMfJ
yGzGycBAxcmIE8bJ2KrYyWDO1cnAkd7JWIDSyZCtz8kwcM3JgKnWyQAn2cmwq9LJ
MF7KybiY08mI4s/JmBjQyfC+z8kg4crJcIvWyXCq0skAK83JWGrOyTBC08mI19bJ
sJ/HyZiZy8kIANbJ4G7LySCuxskQNsPJCC3KyaiIycmoqs7JsETLyYjmzMkoPtnJ
oH/MyXiCzMnQzNbJuLrByShww8nYwM3JGEvLyfBBy8l4B8zJcEbNydiI3skoW9LJ
MHfHyRDHwMngSdXJcD3ayXiV0MlIzs3JmDDYyeia4Mk4TtvJKMbQyRCU1MkQC9rJ
0KnPyWim0MlArtbJ8O/PycDjycn4dsjJoMfJyViGysngSc7JCD7QyRjXzsnQBszJ
uEzWyUgR18lAkcjJkLTKyXh11MmgRMbJ+KnHyUjTxsnYMdDJwN7QyeA7x8kYKczJ
QFXRydhBz8mwnNHJGFPSyUDOzMlwO8/JQNbZyeBG3ckw38XJYLvSyRjG1clI3NLJ
8OPYySgN38nAxtTJAH7TyWAb08kQodTJaFrTyQBf3ckI9tfJELLWySA10ckoLc3J
iB/QyQhX18loBdnJqAXZyXAw1MkIqNjJgGvVyZCr1cn4NdTJ8EjTyWjj1Mmw38rJ
0NjbydDZ1smQL8/JSBnQyRjTycmQHsrJoLDOyUAJ0MnoAc7JGNHTyXgTxMnojMPJ
iKvPySDI08nw3NnJuFrcyZht1skwuNHJIO7Vydj328m4dtnJcNTcyfBL1cnguMvJ
+OvDyZgLyclIHsfJ+MzFyYiNzskA8s/J2J7SyTCGysko683J2KTPyaAgzMnoVszJ
yLq7yWiUx8mg/czJ2PzXyZgz28lgqtnJAD3RyeATz8mAYtXJYNPRySgd2MmQXtPJ
MN3XyUB90slYZdHJYDPYyYhu1slgAs3JYNHQyZCO1cmoxtTJKGfRyRAVx8lAQcrJ
wPDOyZgJyMkoKtXJEJDRybgJz8n4GdDJQN7UydDz3slQe9fJ4KLWybio4Mloo87J
aMfOyZD9z8mw8srJAATLyZBtzcnYiMvJsIrOyXCo2Mnot9zJgL3QyQjT0ckQhs7J
MBbJySj51MkwztbJsPXOyTjJz8mIZ9DJsOfNyaiT0snQ6tLJqErWyWgx1Mn4UdPJ
yLjNyVBNx8nwocHJiOfHyfBIy8lIgs3JqCzQyWCB18lA08vJsELGyfCozcl4S9HJ
WInbybBW08mgGczJWGnFyYjnxsnYSNPJgO/QyWghvslASMzJQPfVyWhB1smwXdjJ
uK7hyXhA2MnIq9fJ8PHSyWi5zsmgWsPJkAPPyUCOyckQB9DJ4LbPyQhD1MmAw8rJ
KM7UycBQ08kAKs/JKPjByZggxslIodDJMB/PyViw08lYRtTJ+ITMyUgdy8nA3b/J
GMLFyfgCxsm4f8TJyMvHycjs1MngtdXJiArJyXg/zcn4M9DJGF7ZycCF2MkQPc7J
wHPIyVC80ck4KdPJsL7TyUj9z8lQadHJMETQyejI0skordbJ0IXSyZhX1clInNPJ
4BXKyYBUy8lgGMvJ6M3JyVj+08lIVtnJeO/Yybhn3cnIiNjJeC3Zydge1smYbdDJ
CHLMyTDR2smIJNjJII7ayVCx1MnotMbJgDvMyWB31smgWNHJuG/dyagP4MlIjs/J
cArHyShB08l4ONbJyEvXyRAp2MmI19XJYL7WyXB90Mkg8svJ2OvQychxy8kYI8/J
0OLQyYir08mYZtfJWLjQyZAwyMnwLs7JuCHQycAu0cmQedPJCGXRyeiA0slQl9fJ
QE3Yyehl0snYcczJmMHQybjRzskAKtLJ0JTWyUgI0MmIqMfJcOnQyQgSzcmIHdHJ
sIjTyYA3yMlITsjJYF7LyegK1slID87J+OfWyVAc2smAjNjJ+JvWybhYy8lAfczJ
OG3PyVC0yskQd9fJGFnMyVDKzsmIntrJYEfWyVgt2MnIHsnJCHDTyUiky8noU9DJ
0MnPySCQ1slIqszJuMDLyQjezckgv8nJoHLCybBazMmoQsPJ4NW9yZAOvsnYhL7J
SDvNyeio0snIeNPJmOTTydjW2clQF9nJsA/WyWjZ3MngRtnJOKLUySAxzsng9M/J
oJ3UyYDJ08nYr83JgDXVyegC0MkwRdzJmDfWyajP1smYedrJqLbVyTDF0cm4k8jJ
SGfMyWAvycnYAsfJsFDWyRAb2Mkw887JgOXTyZDn08mAftvJuIbbyahK2slo1NzJ
aGDRydjbzMlA/NPJgFnayXjN1MlQ7NPJCATOyaDTzcnY7sbJwAXGybBuw8lID8rJ
CIDdyUCc0MkwFc/J6BHIybAEyck4m83JIOzKyTjDzMkA/9fJ4A7cyZjMzskgm8jJ
EBDPyQAF2snYCdLJANnVyaB81snYFM/J6M7CyXB5xskYWc7JMO7TybCg1skgbsDJ
MBnEybBuyMkoFdDJAJrQyTgv0cn4qNHJoLvQybCVx8nwNcnJUJbOyRB10MlQ0MnJ
cCjIyTi8yMnwUMjJaALJySB3z8mASMzJkMXTyQC1x8ngddHJmIzOybCMzMkwlMfJ
YMPTyeBc2MmIPczJQF28yfB0xMmoJdPJWJnTybgJ4snIm9TJmKTRyfDG1Mlw6dbJ
aHPZyWjN3slgdtbJ2DHNydgRy8nwWdDJuCrQyQAnzMkQls7JwCLWyYA918lAWszJ
UNbOybj/zskYjtDJ4O7QySjMzsmwdsnJaBrcyUCC0clYAczJmLfHydCty8m4ANbJ
mLfUyYAH0Mmw+tPJqOXXyfjb1sl4+9bJuN7UyaB00cmAKdLJ6GbOyZBfzMlYJtHJ
8AHRydCqyMmI+cjJWPrNySBsz8lAc8rJsF7OyQCT08lQh97J0CTQyZDWxMmQVcXJ
ALXMyTjvz8k4Lc3JGK7PyUAo2MlQ2svJMILJyWiuwsmY8sfJiLbQycBvy8mAqNPJ
cDrMyUhjzMkIl8bJ2KPIydjoy8mQJ8jJKPHPyZDh2Mmohs7JeN/WyWii0skIG9PJ
SEfYyRhYzskoGc3JAE/OyRjDz8nQoNDJ2FDRyQDy0cnYHtnJSHzUyWgIz8mQEdHJ
sKPMyXBJx8k4p8HJ+M/RyZCI1Mk4I9TJsI/Tyajv5smgK+PJMJ3kyUB728k4oNbJ
CHvbyZBN0skwZtLJcIzKyQhKxskYzdPJmIXRyfjjyMm4XdTJ0FLGyYiLyMk4r9vJ
4IHdycCR3sl4F9TJUIvKyeAA2cm4V9rJSLvdybBG18mYlM3JmNnMyZhnzMk4+snJ
EFfRyeCn2ckoh87JmJPDydiUx8lg48PJsHfHyfDY1Mmo8dbJoF3UyYiIyMnAPMfJ
QGjGyXhRv8mAWLXJIKzLybgJxckQyM7JkGHNyTCr0cmABtLJKIfQySjA2MkwP9bJ
IFTNychLzclojNjJALPPyQicz8mwFNfJ+M/LySgV0MkoOdnJ+FjKyUiMwcmwxLzJ
SGDEyVi9yMl43sfJ+CbHyfjVvsnYYb7JSFPAyUCVzcngFsrJ8CbSyfhVzslAWs3J
MCDZyaCb1cmAWsnJqAvMyUj228kww9XJcD7Nyfh80snwTdrJ8P7VyYAF18mohNbJ
2MbbyVhi2snQ9dvJyJjXySh1zsl4+9TJEOTbyXCE0MmYBszJENbHyXgdxclgXMvJ
CBLQyRBx1slAedfJgGbUyYgZ2cmQANXJOI3UyRAN2MmI+tPJGKPUyVAq2cnAvNDJ
eLrOyfgb3cnQz9zJgP7LyQhE0Mk4WMrJQHzLyTho0cmA08fJeMfFycgUysk4Hs7J
MNDWyYgO0clYSsrJQALOyTimwMkQT8PJoLTTyUAY18kAkc/JaHTOyQgW1smIfNPJ
kBjXyYgDzsl4+snJKEzKybiqxsn4wsrJQLzQyZjFz8mwkczJaPbOybha1snw9dLJ
4FvMydAkyslwds7JEOXRyTgUycnIHNbJgCrQyfgFyMnouc7J+ObOyaj5y8kwN9zJ
wDbgySC52MmQDs3JgLnKycDOycmI187JKJHVyXgy4Mko9uLJIFjcyahe2MlAwNnJ
SDraycDv1MmAG9DJgH7NyQBe1MkA4tzJcJjWydjSzcnQqcfJWIfPyVDt0Mk4g9LJ
WLTLyQh9w8n4X9HJYNPMyZA70skID9bJ0CbYycAC2ckYNNLJCGHNyZjR0MnA5tHJ
iODIydDexskYvsvJUNDOyfBh0MkwFtPJYHXZybis08kQeM7JYHLVyZBTx8l4T77J
sA3KyRg9wcno8sXJwAXMydB8zcnAHdHJUJHWyYgF0MnYnMfJwKfIySCOx8k4PMTJ
uOnOyXiM2MlIKNLJ8DjPyfgF18n4htHJ0MjZyahQ08kQddTJQEHWyUDQy8mAS87J
uNLIyRixzMl4mNXJGCjdybge18nQ4srJ+GXPyYDx1MngitLJ0J/UySjzzMlo1srJ
KEzKyaAJ1ckI3snJYFbPycAS0ckIgdPJwJbOyRiky8lIcNbJKMrJydi0ycm46c3J
IEXTyRAN1Ml4f9bJMHjVyYDR1MlYks7JuOHIyQj3zMmYN8/JWCHMyeBbzMnIldPJ
2LLOyUA7zskwD8nJ+EbMyaCPz8kAD9DJuAjRyRDV1cnYNszJKEvVybAt1MnoeNPJ
cM/TybAa08ngsNHJGGXOyYj8zskA3NHJsLjEyWj6ysmAms3JqJTIyWhizMmomM/J
ePzEyVBnu8lAedzJ2InSyVCp1MmY88nJgKDPyais1skwl9zJMIbfyZAs2snAwdfJ
WMXRyfga0smYltDJgJXOybA80smopNbJkH7fyfDL08kY+NDJCFrTyahnzskwTNHJ
QGHNyQg8yslQUtDJQJjcyRgv1snAmM3J4NfZyegK0clgSsbJCJ/LyTjFysmYJ83J
YIfFyTCAzcnIeNvJwGXVyXh91MmI0tTJyH7OycAx0MlIdtTJYL7JycARysmoC9XJ
kA/gyTCz0ck4nsnJeP7byZD+2snAR9PJ4EnTyVD01MnIgtHJKDTNycjB08lo4c/J
IBrKydgiy8kYhNTJeA7WyZCF2MkgYNbJkK7OyWCD08loL9DJECfOyehh0MmQBNvJ
gAPQyWhd08lYmdbJaJ/TyWhfzskoa8nJ+OTLychuyslwms3JmJ/IyTAz2sngk9rJ
eEXVydhT1MloftrJeFTgyXAM0cl4A83JgPPYybBr2slIwNDJoBHKyVj71ckIstHJ
oBLVyTgF18kI893J0OnbydBT0smYrMzJgHLVyfjQzcngt9fJMCnNycDizsnQXdLJ
sDPLyVijx8kwesbJACvLyUgvzck4ANLJSI7cyYCw0smI8NDJCCDZydj108m4KNfJ
IGjSychRy8mI0MbJwI7bycB72snwt+fJYCbYyfg+1MkASMvJEJPVyYiu2slQkdHJ
qNjTyfju08mgndPJGCngyagl3MlYbdPJCIrLyYhz1slYZ9bJ6CTQyWA41slYLdjJ
oPXRydCQzsmIe9fJICXZyXgeysn4CsjJoBXSyTjE2Ml4/tzJOL/PyWB/z8mgENDJ
gKvQyQhS0MnQetTJ2HDMyQDR0slw793JUPHkybj228nQccrJEOXJyUg31slYf9vJ
MNbfyfj42cnYfdLJoE7QybjA1ck4p9HJqMDNyRiv08nY69TJ+OzTyejB3Ml42dbJ
eJDKyYA80clokNTJEGTOyVjvysmwp87JYMPIyZh5x8mIcMfJoIPTyUBQ1MkIMdTJ
6IDIyYDO0MkwJcrJeADGyaD6w8lg1b7JAJbLyYjh0ckATdHJUEPLyWB4xckQtdHJ
uIHPyUi51cmoEtbJgGXRyZia1cm41cjJoNzHydhdycloDsrJ0HTLyZj0z8kQ1NjJ
2ILdyVj22cmQ7tbJGKfNyfglx8lwes7J+LHNyfB51cng9cjJsHfOyYDi08mYHtTJ
2IfWyWBTy8lAw9HJ8JnYyRhJ08kIu9HJMIbVyahh0cn4rM7JMHLTyTiy0sng6dTJ
iD/TyTAF2MkYMtbJsELVyTB1xMlQPcLJuF3SydhN1clAQtnJkBrNySAhzckYk8nJ
EOfJyQBw0clgFNLJCPfMyRiexsmwYsPJYOzQyeAezsnQ39HJeDTeyRiu0sk4x8/J
GEbUyWjTw8ko887JoO3WyaCHz8mYh9PJKMHOydjAy8kY79LJuMvTybBz2MnADtvJ
SB/RycBhz8m4n9LJWG3HyUjiy8k4itHJOJXWyRgY28mYwt/JSITSyegzz8nQBcnJ
YPTIyfBp0skQytTJEAbTyZiYyskozdbJMBTKyXC0vskIgMfJUC3PyWgCy8lQAdjJ
kA/SySjz1skAUcvJMGrQyUgm0cm4mM3JaOjcyZA32slwvtTJkH3SyQiU3cmQqtDJ
aGjJyXjC1cn4b9HJOEjGyWC0zclI+cnJIOTEyQjQy8lors7JwHHOyTAy1clAMNrJ
AETUycgG3sm4/9DJ+AbQybBK1cmoO9fJII3ayfih2cloRdTJeEHMyUDzzcnoH9DJ
oPXSyXgX1Mm4IdXJQGLZyViIzskYuc7JGHzFybAKzMnwB8/JEFjLyQjG2slARNfJ
6PzXyTgI1MkQJdfJQJ/QycDo08lY8tzJiPTfyYif28nIiNzJeNbVyXA6zslgrs7J
6BbPyXjt1MnIQ9nJMBfbyRhD2clQbs/JAB3Wybgq3Mmg883JcA3CyRD7ucnAQM/J
oPnbyfju2Mng8NXJ2MTOyZBb3MlQEdnJwMrIyeAeyslwFdbJMEbQyWBV2sn4ndTJ
mNrMySio1MmYA9zJSEPTyQCU08lY+8rJ6ErVycCY18nIhdXJ0N3UyWCozMnAHczJ
mM7JyVi2z8mQRdfJmObYybCN1skwD9bJILjPyZhe18kYjdvJyN/gySgU2smwWtHJ
UBjVyeBY28kgGOHJCDPfySDe2slwqtnJEJnWyXBmzcm4j8rJsMzTyWjLyckYUM7J
8HHdyXBr18mYttHJSLvOyaBGzMlgesnJgIHgyUAT5cnA1NzJENLSyaDh0slQEtfJ
aCfaycAe38kg6s7JGCnMycgQy8lYI8zJuIHNyYB4xMmoF8bJqFPNyfAD1cn4M9rJ
2P3QyUBozckAA9DJ8AzQyQiQycmgLsfJ4GfQyWjgyclg9tfJmAjRyfiw1MnoJ9rJ
cJHaybAA08mwltfJCBPdyYDR08kQO8zJmNfOyUBCzsmgWNLJoC3cyYjQ2clged3J
8JbXyQhAzcnotcvJ0HvayfAf2MkY4c3JAMfNyUBm0cnwXMzJ2CbRyfhV1smwW9LJ
4CTRyZC84slIKd3JuKbayRi/4cmAAtXJ8ILOyUDh1MmIDuLJkOXeyVBy3MmQt93J
KNzUyfAl1MnAuNnJ2HHXyXAP0slQhtHJIDDWyeCh0MnY5tLJOErcyTC74smwNdTJ
sEfWyVCFzcnQv8PJePTBycDvw8mAL87JEOnMyVhUvMn4wcTJUGzNybBVzcmQbNXJ
gDDIySAFw8mg9cjJYPnIyaD9v8notsnJgH7HyWDNzcmIM8/JYN7KyciKz8nYDsTJ
qOfHyaiuz8lgidDJsMLNyWgLxMmQbsTJMBPOyfgR1clgR9jJIN3RyajUyMmQ8c/J
2ArdyVhW1MmQmtDJ+GfPyeCOyskwPMnJKBXEyWgt0clw5NrJOIjfyUC/0MkwP8/J
eG7eyeBF3MmI3dbJiDjQyUiFw8mwOcPJyB/UydAf18nAXdPJoNXPyQiiy8kYetbJ
YF3RyfCO28l4S9fJYCDSydB91Mk4R87JqBHUyWjf1MmwmdXJEN/VyagyzsmAG9XJ
0PDOybCu0snIltjJ6L3eyYAE2cmQ69TJOI3QySAw1slIy93J0IPayVDy1cmIds7J
qBXLyTBr08moctPJQNzfybA20Mkwx87JwE7ZycAQ18kIs9nJeGTOyXDk1MlYN9TJ
sDXHyYDJ08noGcvJWCvPyQB30Mmg59jJQCXbyehv3MkQH9fJoA7WybAb08mQGczJ
0H/Vyagw38nAsOPJuHXeyUDU2clw0tHJYLvYyfCH2ckYbd3J4FndyQje2cmgstLJ
2PPOydBXzcmANdvJYALgyWDT3cnI7dPJIGDiyaDr2MmACtTJkIXWyVha0cmYztPJ
kNvMyaiRycnY5MzJOB7TyfjXy8nYqMvJIBTSyVABy8lQqszJKAnCyYDBx8lQNdbJ
gG/LyVAxv8lgwcjJkADKyYAGz8kYe9DJQD7CyUAZy8m4kNTJULrKyUBV2skwi9XJ
wA7VyWBM0sngIdDJmMnZyZCR2clAU9XJ8BLOyUC90skwntLJoIDXySB52sl4d+DJ
CLTYyVib4MmQFNvJMBjaycia2clQItPJMHfaySj62Mn4GdTJoFDPyRARzskYzdXJ
MMbeyUhL18mg3dfJoJLJyeCbxMn4hs7JML/WyWi238mwRtXJOJLLyZCT1MkIrNLJ
8MfQyehO0MlATs7JECzSyTCX0smYMMvJqInTyfi128k4htfJeIrTydBd0skgr9HJ
UD7LycAIx8n4KsrJANTSyThL2MmAvN7JIMPcyfBn3slYctLJ4E7VyeAn1smw087J
aFbSyVjd0cnAc9TJqHbIyZCE08kIddnJ6KzVyXi70sm409XJEEDbyShd3MmQvdvJ
KIvMydgE08lobNTJABzUyXDY0slocNPJ+HLPyUgn0skAhMzJOH7UyXhQ4clILtjJ
kPjUybgs2MmIMszJWKLXyYjZzskItM3JwGDQyXDfy8noutDJUJ3GyQi50skgB9HJ
iH/Hyag40MkIsM/J8KPQyfCF1cnwatbJmKPXyfhh4MnQ1OHJGITcydBB18lAhdHJ
8FDNyRDLyskgldLJ0PXRyVAIz8mwD9DJgKbSybB70cmoUtbJUKTYycBJz8lwvtHJ
OCvNyQhVx8moLMTJYNfIyZBUycm4ddvJ8OvVycC5z8kY883J8HPMyWhPzsng08vJ
qMLUyTj02skw99TJQN3WyYDd0slozs/JGC3TycgjzsmwKtrJuCnfyWB51MkAcMjJ
mFLIyUD+ycnozNPJiNbXySAS0skQpMnJeHTKyYj/xckg8tXJkDTXyUCE1clw79vJ
UCHgyYjY2ckYZt/JIC3ZyRj2ysmYS8fJkMXMyWi0w8n4xcnJUIfSybjazclokM7J
6JXZyXAV0Mlw7dHJaILLyfDpxsnAUcDJYArGyYh61MlwTNzJeHbgyVh+3MmI9t3J
sJfWyXCa0Mlgb9vJWNXVyfAd1smw/9LJgFzMyRhX08kQ7dvJOFrcyeiq0MmoItjJ
MMzRyaiizskozNfJcMzZyWhj4ckICt3JqGPayXhS0clYANjJ2MbYyfjF2skQltPJ
mJLPyWgo2slQiNrJKLrYyYhk2cmIxOLJcMLbybA508kAQtHJIArPyXiv08kg99HJ
SHLMyTDQ0MlwfdPJcADVycho08lIq9LJQIXUybACzMmgh83JUH3OyXhfyMkAkMXJ
EMjKyTBm0MmQKMnJwFvMySjj1MnQGsvJYMHLyZDlzMmQCNTJeMzdyZA63MlYSdfJ
SE7RyUA/yckwFcTJyKfVyfD308mAqtXJ8BPUybg74cl4UOfJePvWyQiZwclAXr/J
eM3byejp58k4n+LJEDDgydB038kIvdfJwCjRyRCt0MkAK9bJ4JPdyYDw3MlA39nJ
8DLiyVjr1ckoEc3JqCvdyahd1smI99fJcHrdyXDp28kQh9bJ2KjOyaA0yskogdfJ
KNLLyfCC28mgZ93JwMjUyUD31Mlwut/JKPfZyXiM2cmwpdPJOKfOyTgc0MmINdbJ
+FXYyci93Ml4+dbJ2JfKySB3yslw28zJ+JnPyZCn0snYgtnJgHjYyTgl2cnoZdvJ
MIvcyci11MnIbMzJeC7JydjGzsn4x87JcE3MyXiQxMmgaMrJoJLHyZg0z8k4weDJ
MKDjyQDW28m4ONnJ4OfXybgo1MlY2cvJUNfMyRBV1slgZNDJgFfMyRjXz8no8dXJ
COLWydga1cmoX8rJKCDGySj60MlossrJ+IPCydhkzMkw8s3JOGDHyfBfy8mw+tDJ
wIPRySie2Mm45eLJGIPaydDA18lAis/JwKrRyTjsy8mAotXJ8AXQyegt08mAJtXJ
0A/VyYBr2cng8s3JAA7ZyRAS2slQgtnJGILXyVBx2cnw/dLJOGnSyQCx0MnQC87J
UH/XyVBw1clIr9DJcG3TyTBNz8nga9XJWNvcybDx3skY39fJuHjNyfDrzcn409HJ
WJHTycAN0slgtNXJoKPRyaiH0skIL9nJwEnPyaBn0Mk4ed3JUM3XyQiq0sl4ltfJ
eCHUycAq1cnQ4NjJMCjcyUjH1MkwrdzJQKPmyRhF5cnomNfJ0MPQyZgO0snQtNHJ
EJ/ZyaAg28kwKdbJYLfSyYCu2MlgFdfJYD7Uydi00cnAHM/JoIDQyVA7y8loN9rJ
eFPdybDuzslw29bJKAbXyYB+z8moANLJIJvYybhl2cnouNPJwHDLyVii2MmgEtrJ
aFXgyUCG4cl4OtPJaPLPyYi+0Mnob9DJIK/Oyfh6y8lY09LJIInUyRCCysmwntTJ
UFvYyVDt08kQ9NXJCDTOyWD82MkAitrJiNbTyYBR18lQftbJAOffybjw2smgcNfJ
oHTgyZC828kwGtrJQJDbySgv2MmwMdLJcDvVyQjr2clYKdTJgGDXyeD51ck4l9TJ
eA/UydAQ1clgL83J0LTVyWDs1MkoDtfJyCrdyRjn18nQjtTJSPXkyXiy3skIh9LJ
YJzWyYie38m4edvJEA7SySDtzclw/s7JEFvYyegz4MnIltvJeELVySDj08m4jdPJ
yFvSyWAfyMmAcc7J2EnLybAF2MmYNdbJyO7byVDx28kQ/NrJ6KzYyfB72snAVtLJ
gHvKycj9zsm4cdTJ2KbSyRDU28lwgtfJ4KnNyYDQyclohc/JWBHeyfi/38lQd+DJ
YProyWjN48moOtrJkH/WyaD208ngJNbJaArLyYhn0Ml4/s7JwD/NyRgkyMkYl8fJ
yDjLychQ18kgZdDJ6J3aycDd3cnIydHJ8DvVyZCH1snIUczJSPfGyegbzcnYB9HJ
eOrOyXgn1cmwPdPJeK3XyaB25MnYttjJsEnJyejPx8mg8c7JyAXLyaj/y8n4Y8rJ
WIrPyTi30skAK9TJEPrVydhO0snAetLJILzWyYAb0cmI0dbJCDPXyfAb18mYk8fJ
+GzKyRi02slQBeHJ4NzbyRh91clYF9nJaFHbydB23Mmg2NDJCMPVyWAa1MlgkNXJ
wOjQyeBGysl4RcvJUIrRycDs0slAC8nJgOq/yTj0ycngu8vJiPXayShj28lopuDJ
QO3YyaCAz8l4XdPJkBPPybBMy8nQKMjJ+IjPycCG1MlgA9rJ2KPdySA66MkovtTJ
uJLMyUAF2MkAiM7J0HPNyTjW2cmISNfJ4MfWyUC11slg3NHJyCjQyUCd0Mm4FtbJ
uPDVyTBF1Mmwms3JyFzJyZBR0MmYpdDJCFbXyTiw0slwwNDJoIrUyegywskwVtDJ
iKrbyXjI2ck4McrJQBjLyQjiy8nwd9bJ0NPNyaC6zslQj9fJqDraycgh3ckg29zJ
YMbhyeD65MmgDOfJSFzfyciR1cmQl9zJMKbeyTBe4MmIS9bJcJfRybi8zsnYQNDJ
sGjZyVjh2sk4E97JID3ZyYh818kYd8/J4DLYyeDb3Mnwj9vJgNzfyejk4MkYuN7J
IMzWycgzzckox9zJ8ErVyajf0MmQwNjJGHzhyaCk3ckA5dnJaCnTyaiH08n4aMzJ
UAXVybjG1sn4TOHJGBLayWB62MnQVeLJOJvhyegh3MmI/eHJYC7Wyegr1skoItTJ
2J3HySC1zMkAo9PJcEzLyaAGy8mgg8vJ4F3LydDUyMmYos3JkIzMyUh6xskga83J
OArRyTgL2sm4CczJaBPIySB6xMmwe9XJAD/TyVDxz8lIqczJQDXRycDM0cn4h8bJ
eLzYyfBi0MkIZdTJOEXayWin3clowM/JWKfVyTCx2MkIac/JMNbQyUis3MlYG9jJ
2CLcyShP0smw5NjJyEDfyZin2sl4ItrJ6GzOyQBl08m4Ec7JKPvYyehb2clYStfJ
OCrUyRBv38kgFubJANnayUhh1cmYf83JiC7RyQip3cmQyuPJIEnVyUi61snIR9XJ
kFDGyXggzsmwEM/JkH7QyRghzMkgIcrJ0JTKyYC018nYmdrJGGPUyYgJ08mQVtHJ
CJ/VyagX1slY9dHJ+MXXyRAy3ckA7drJaD/byYDZ38k4Z93JiPjRyYD8y8mYitXJ
iDjayXiA1sloWtnJ+GPdybAM3cnYNtzJaCPQySjuz8m43snJAC3IybDgyMl4vs3J
6AjQySgj0MnA083JGFnYyUC018nof9bJsOPbyfCb18kAbtLJyMjZyYA73cnw3NXJ
yMzkyXAL0cl4EcnJqKPOybiYysnIWNbJqP3Wycip0MkA5srJQM/ZyfBe1cnA89HJ
mP7WySBs2Mko0NnJcJnbyYjq18lwXNnJ+PrjyRDE6cmwceHJODnXyTjL3ck4/9fJ
WE3dyRDl2smIxtvJ0HrcybAKzsmgPcvJEDzcyTAu48n409jJqN7TyTBo2cnYWdfJ
OMncyQDo3MkIzdPJYD3PyYgOyMmY/cnJ+IDTyUAi0snQCdfJ8LrYyYA608mQRtTJ
0KLfyVCH6skAw97JeNTZyVh81cmwednJ+FPXyYBvzslg08fJuJPSyWjo08m4cdLJ
8FnSycjO08mQL9LJoELRyZiu0skYvM7JiGHTyVDl08mo19vJyDHVyXj/3slYjuDJ
gCHQyTBo1clIytLJYMfYyWh41Mlgc9PJ4ILNyeiI1MlAhdrJEOnYySDb2ckAedHJ
6J7PyRDt1skofdHJ+EjPyRBbzMmoB8nJSPrDyUhVzskwLdzJ8CbKyZAfzMm40s/J
cBHOyWDszcmAB8rJSI/QySA43snYMdjJQPHXyZhZ0smgYtfJIOvcycjv18loJdPJ
aH7SyVgQ48kwBuHJGErXyQAu1slQJNfJqBnXyRAd2skISNrJOALXyZht0ckYPszJ
SGrWyWjC0cn4q9XJ2D/byZij38ngG9zJYGHeyVDQ0MlY4cfJGE3RydhJ18lIT9TJ
MGDXyahs2MkgLdTJCDbXyRgbzclYodLJoEbRyejxysnod87JGITRyaAl08mIzt/J
kHDeyfi22smoYN3JYBbWydgUy8nw4s/JMITPyQj/y8lAF9fJUAbQySBV1skgPdXJ
AP3TyejK2MlAEtLJ6CHfyahc2ckweNvJYHPRyZDqzcngidHJOErIyYiBxMkQoMzJ
0NHUybCLz8kos87JaJvUyfiz18lAStbJGIjPyWgR08motc3JKD7Qydh51cnostjJ
MITYyVCG0ckwqsvJ0FnOycBN0skIl9XJgLzTycgi3ck4INnJ+ELVyVDR0smoJcnJ
wMLYyYgi2MnQN9rJQF3WySDU28lAf9HJCMXSySi7zsnQHNDJkMvWyVDX0Mn4Yc3J
GOTDyVgOzcnIm9jJuDTbydB02MnYjdjJIHnayUjt0ckYmc7J8IzHydhLysmIRM7J
mGDQyYik1cnYQNDJWDPWyUA7y8kY9M/J4JvSyTCm0cnQkNbJQI7UySBFycmIutLJ
SFXRyUDZysloJdHJOOzRybCC1MkQ4NnJyFnPyUCzwsng9cTJKIDCyTClvcmYVLfJ
0EXFyViJysmAGMrJ8GnNyRjsz8nwE8/JKP3LyUidycm4rMbJkMTIyWgwycnwltPJ
kObNyVC1yclIvL7J+OK/ySh7v8ko+cXJ0I7SyRDO0sk4LszJCOS5yeDAvckwor/J
YALKyVC6xsmAFsnJeP7FycBTy8kApdHJABLRydA30slg28nJYFXLyfAH0MlIkc/J
eCHPyRCM1sk4ys/JQEjEyVBswsnwG8fJoCvKyXAKvsmgtMLJsMnAySgz08k4s9XJ
gKHGyZgou8kgabjJiEy2yRhzt8lgP8XJ8NfEyQBVwsmo0MfJmPvLyRBUysmgBcHJ
qGa8ydDbuMlweb/JqMfBybAswMmwd8jJMKi7yehOvckINsDJmMm8yUDWxslgi7zJ
UAm6yaDQvskwh7jJwE/AyfjJxcnAY8jJECnAyXiVw8ko4cHJqJfGyZiPusmAaK7J
4JXDydDRzclwqs/JGIvByfAfwcnwnbzJiAnDyfi3w8n4q7jJSNG9yRAxxMmgDMLJ
EIXGycDBycnAocjJWJbFyThovMl4NcfJiHPCyTictMkwM7bJ2OS/ybiWwMmwpcLJ
eFu6yXhuscl4Mb3JmAa/ydizvMnop77J2NO+ydCzuskQcr3JELW3yfAquMloDLTJ
GCStybh3uMlI5rrJGEnCyaC2ycmQmsXJkIXLyWiBwskYprnJWL24yZiRssmAw7TJ
6Am3yTAzssmI76/JQJawycB9rskQc77JkDq5yWBrtMkAlrzJeBu6yWBpvckgHLzJ
4HS2yRhiucnQabrJCJa3yQiZsclg07rJcK3AyVChs8l4u6/JIHWoyVBTp8kglqrJ
oDOvyehissnwk67JKIipySCHrsnoXrHJiEKwyUjurskwHK3JQLu2yagUtsmgVaTJ
GOeoyfjrnskQYqjJiNivyRgsp8nIoqrJuHSwyRiiq8lA5avJ8D66yfgfr8m4kaHJ
8EioyXiBrsnwYrnJwHaoyTDypcnQ8qbJ8NGvyZgkqcmo96fJKDasydgcr8lwSKzJ
WPakyVDFqMnIZqvJ2C2qybBQpckAx6rJEHCmyZgzpslAQKrJ0KCjyWDalMnYiKnJ
oAGuyfBIpMkAaqLJIO2hydjipMkwgp7JCG2hybASp8mYuaHJSHqeyWgGp8mIhKXJ
sEihyUiUnskABZLJCFyiyQB7p8nIA6nJ4JyoydDjpMlQwp/J4MufySBRmclw/p3J
gFCeyUhglsm40JXJcJGZyaiOjMk4SZDJSJuayZiNmsmAjaLJMEGfybBEnMn4SpfJ
0GWVyXhilcngspfJmI2gyZCHmslI65nJ8AqQybgOk8nIu5XJiIKWyQhnmMnALpbJ
qOaRySBjkMmIHZXJMG2TyXiKjMlIuYzJAEqQyQAslclo6Y3J+PKTyTDkkMnwYorJ
+AaLyWAJjsmgEofJqNGEyQDtfMkwSIXJgCuOyQg7hMmIOorJAJKPybAFjMkwPY/J
IIaOyaDDjclQBIrJeOaEyVB4iMlA737JEIJ4yXD8esm4FYLJuHuIyTDEj8l40onJ
GM+IyYBHg8kAHYbJ4DCJyRD4icmAnI7JMK6GydDpbslQYHHJEDh3yRByecngF2nJ
8ENuyZA6b8lI9YDJCAuAyUCYc8lQfGrJ0ANlyZCwcsmga3fJ4Px4ybCma8nwvmLJ
QLhgycClaMlgt2fJsG1nyQDrcsnwTHfJgCJ6yXBNe8kQuGLJYJhSyXA+UMnQVlzJ
oOZcybCxZsnQfWvJAC1XyRDpVMlg1EXJ4CtKyaBsU8kAUk/J4F1GyQA7SckgGFPJ
sHNtySAZZcngs0nJ4PRHyeDjTMmAvUjJUBNLyZDKSclwgUjJoLk1ycCvRskgw1XJ
0GRKycAPPcnAsDPJAGJIyTDeRcmApErJAIRRySATRcmw3DzJsAc8yeCLMMlwby/J
EGEwyRBHO8kQZULJMJFJyZAlSsmgWkHJ8BssyZCmKMnwfyzJYE0wyZCPEMkwNx/J
IA4kySAZMMkwSTHJ0N4iyUA0G8mwoy/JQEksyfBcIsmgIR3JYB8fySBCFMlQIhHJ
QKQSyZDiF8lAHhzJYJ0cyZA2J8lQ2RfJQLURyeDTEcmw8BTJwKQayeBxIMkAWgjJ
0LYUyeDRFcmAaRvJAPAayXAHFsnQYg7JMIYSyUCSF8kQpAvJsHgHyaAZGclwZgzJ
4LbwyEAH18jAhOHI4KMFyfDQCckgaejIoOTjyEDx/MjACfrIwGwAyUCQ1sgArc3I
YJXMyKCfy8ggFc3IgG3HyGDUzMjAiMTIoMLLyCCJ2cjAgOLIABviyACC0sjgM8zI
YHDLyADjqsggcZnIYGe+yEDKqsggbb/IIGvWyGBsu8hAl67IwMqiyEA3u8gg9MXI
gD+2yCCbscjgdqTIgMeayKB+qMjA9pPIwM9MyACsTMjADnPIwMWAyOAiicjAMZjI
QNuiyOD0ssigSY3IAJViyMD+jcjgVpnIwLlPyMCKEMjA1ELIQDoxyMA6H8jAe0bI
wINKyMAICchAShnIAAxNyIA7FcjA2BXIAGYEyMCzJMgApBrIgFGJx4DmwccAdtDH
AH1AxwBc08cAcD/IgGDwx4BvzccAAcHHgGeTxwDVmcdA5RPIQEUZyEDRAMiAP67H
ANKnxwDjkceAgpHHAPYkxwDmg8YAGMZGABiYRQC5GUeAPLNHAFC/xQAvnscAl07H
AKBDxQDQekUA4OrFAPJbRwA1r0cAEvNGAI8LRwCBXkc=
</Points>
</Values>
</Main>
<Origin>
<NativeFormat>Bruker</NativeFormat>
<BinaryFile>D:\bruker\data\dg\nmr\sh1-2\10\pdata\1\1r</BinaryFile>
</Origin>
<PulseProgram>Unknown</PulseProgram>
<Temperature/>
<NS/>
<AcqDate/>
<Processing>
<Weight Dim="1">
<Function Name="FirstPoint">
<Param>0.500000</Param>
</Function>
</Weight>
<ZeroFillingLevel>2.000000</ZeroFillingLevel>
<Phase>
<ph0>0.000000</ph0>
<ph1>0.000000</ph1>
</Phase>
<FT Dim="1">
<Real>No</Real>
<Conjugated>No</Conjugated>
<Shuffling>None</Shuffling>
<Quadrature>Yes</Quadrature>
<Hyper>No</Hyper>
<DriftCorrection>Yes</DriftCorrection>
<LinearPredictionFilling>No</LinearPredictionFilling>
<Magnitude>No</Magnitude>
</FT>
<LinearPrediction>
<Dimension>
<Basis>16</Basis>
<Coefficients>8</Coefficients>
</Dimension>
</LinearPrediction>
<DiagonalSuppression>
<Apply>No</Apply>
<FilterWidth>8</FilterWidth>
<CancelAll>No</CancelAll>
<Method>0</Method>
</DiagonalSuppression>
</Processing>
<Appearance>
<PhysicalSize>
<Left>99</Left>
<Right>16537</Right>
<Top>-22</Top>
<Bottom>-11882</Bottom>
</PhysicalSize>
<SpectralCoordinates>
<Left>0</Left>
<Right>32768</Right>
<Top>0</Top>
<Bottom>32768</Bottom>
</SpectralCoordinates>
<Monodimensional>
<IntensityFactor1D>0.000090</IntensityFactor1D>
<GroundLevel>3989</GroundLevel>
<DisplayType>Solid</DisplayType>
<Color>6941688</Color>
<LineWidth>0.050000</LineWidth>
</Monodimensional>
<Bidimensional>
<ContourLevels>
<PositiveLevels>20</PositiveLevels>
<NegativeLevels>20</NegativeLevels>
<Threshold>0.000000</Threshold>
<Progression >1.500000</Progression >
<DottedPos>0</DottedPos>
<DottedNeg>0</DottedNeg>
<Level>1<PositiveColor>8125439</PositiveColor>
<NegativeColor>16777083</NegativeColor>
<LineWidth>0.050000</LineWidth>
</Level>
<Level>2<PositiveColor>6479359</PositiveColor>
<NegativeColor>16118388</NegativeColor>
<LineWidth>0.050000</LineWidth>
</Level>
<Level>3<PositiveColor>4833279</PositiveColor>
<NegativeColor>15459694</NegativeColor>
<LineWidth>0.050000</LineWidth>
</Level>
<Level>4<PositiveColor>3252735</PositiveColor>
<NegativeColor>14801000</NegativeColor>
<LineWidth>0.050000</LineWidth>
</Level>
<Level>5<PositiveColor>1606655</PositiveColor>
<NegativeColor>14142562</NegativeColor>
<LineWidth>0.050000</LineWidth>
</Level>
<Level>6<PositiveColor>26111</PositiveColor>
<NegativeColor>13483868</NegativeColor>
<LineWidth>0.050000</LineWidth>
</Level>
<Level>7<PositiveColor>20731</PositiveColor>
<NegativeColor>12825174</NegativeColor>
<LineWidth>0.050000</LineWidth>
</Level>
<Level>8<PositiveColor>15608</PositiveColor>
<NegativeColor>12166479</NegativeColor>
<LineWidth>0.050000</LineWidth>
</Level>
<Level>9<PositiveColor>10485</PositiveColor>
<NegativeColor>11508041</NegativeColor>
<LineWidth>0.050000</LineWidth>
</Level>
<Level>10<PositiveColor>5362</PositiveColor>
<NegativeColor>10849347</NegativeColor>
<LineWidth>0.050000</LineWidth>
</Level>
<Level>11<PositiveColor>239</PositiveColor>
<NegativeColor>10190653</NegativeColor>
<LineWidth>0.050000</LineWidth>
</Level>
<Level>12<PositiveColor>131799</PositiveColor>
<NegativeColor>9531959</NegativeColor>
<LineWidth>0.050000</LineWidth>
</Level>
<Level>13<PositiveColor>263360</PositiveColor>
<NegativeColor>8873521</NegativeColor>
<LineWidth>0.050000</LineWidth>
</Level>
<Level>14<PositiveColor>394921</PositiveColor>
<NegativeColor>8214827</NegativeColor>
<LineWidth>0.050000</LineWidth>
</Level>
<Level>15<PositiveColor>526482</PositiveColor>
<NegativeColor>7556132</NegativeColor>
<LineWidth>0.050000</LineWidth>
</Level>
<Level>16<PositiveColor>658043</PositiveColor>
<NegativeColor>6897438</NegativeColor>
<LineWidth>0.050000</LineWidth>
</Level>
<Level>17<PositiveColor>658028</PositiveColor>
<NegativeColor>6239000</NegativeColor>
<LineWidth>0.050000</LineWidth>
</Level>
<Level>18<PositiveColor>658013</PositiveColor>
<NegativeColor>5580306</NegativeColor>
<LineWidth>0.050000</LineWidth>
</Level>
<Level>19<PositiveColor>657999</PositiveColor>
<NegativeColor>4921612</NegativeColor>
<LineWidth>0.050000</LineWidth>
</Level>
<Level>20<PositiveColor>657984</PositiveColor>
<NegativeColor>4262918</NegativeColor>
<LineWidth>0.050000</LineWidth>
</Level>
</ContourLevels>
<StackedPlots>
<Angle>0.000000</Angle>
<TopMargin>0</TopMargin>
<BottomMargin>0</BottomMargin>
<NoBase>0</NoBase>
<OneColor>0</OneColor>
</StackedPlots>
<DisplayType>FastPlot</DisplayType>
<Legend>0</Legend>
<BlindFlight>0</BlindFlight>
</Bidimensional>
<Scale Type="Horizontal">
<Show>1</Show>
<Color>16777215</Color>
<LineWidth>0.050000</LineWidth>
<Font>-11,0,0,0,400,0,0,0,0,3,2,1,34,Arial,16777215</Font>
<Units>ppm</Units>
<NumberSmallTicks>5</NumberSmallTicks>
<TicksFactor>1</TicksFactor>
<BigTicksSize>226</BigTicksSize>
<SmallTicksSize>113</SmallTicksSize>
<Location>Bottom</Location>
<Size>850</Size>
<AutoLabeling>1</AutoLabeling>
<Label/>
</Scale>
<Scale Type="Vertical">
<Show>1</Show>
<Color>16777215</Color>
<LineWidth>0.050000</LineWidth>
<Font>-11,0,0,0,400,0,0,0,0,3,2,1,34,Arial,16777215</Font>
<Units>Points</Units>
<NumberSmallTicks>5</NumberSmallTicks>
<TicksFactor>1</TicksFactor>
<BigTicksSize>226</BigTicksSize>
<SmallTicksSize>113</SmallTicksSize>
<Location>Right</Location>
<Size>850</Size>
<AutoLabeling>1</AutoLabeling>
<Label/>
</Scale>
<Slice Type="Horizontal">
<Show>0</Show>
<ShowExternal1DTrace>0</ShowExternal1DTrace>
<NumberPoints1DTrace>0</NumberPoints1DTrace>
<TracePos>0</TracePos>
<Size>2267</Size>
<Location>Top</Location>
<IntensityFactor>2247.000000</IntensityFactor>
<BaselineOffset>0</BaselineOffset>
<Lock>0</Lock>
<BorderLines Type="Top">
<Show>1</Show>
<Color>16777215</Color>
<LineWidth>0.050000</LineWidth>
</BorderLines>
<BorderLines Type="Bottom">
<Show>1</Show>
<Color>16777215</Color>
<LineWidth>0.050000</LineWidth>
</BorderLines>
<BorderLines Type="Left">
<Show>1</Show>
<Color>16777215</Color>
<LineWidth>0.050000</LineWidth>
</BorderLines>
<BorderLines Type="Right">
<Show>1</Show>
<Color>16777215</Color>
<LineWidth>0.050000</LineWidth>
</BorderLines>
<OneDValues>
<TotalBytes>0</TotalBytes>
</OneDValues>
</Slice>
<Slice Type="Vertical">
<Show>0</Show>
<ShowExternal1DTrace>0</ShowExternal1DTrace>
<NumberPoints1DTrace>0</NumberPoints1DTrace>
<TracePos>0</TracePos>
<Size>2267</Size>
<Location>Left</Location>
<IntensityFactor>2247.000000</IntensityFactor>
<BaselineOffset>0</BaselineOffset>
<Lock>0</Lock>
<BorderLines Type="Top">
<Show>1</Show>
<Color>16777215</Color>
<LineWidth>0.050000</LineWidth>
</BorderLines>
<BorderLines Type="Bottom">
<Show>1</Show>
<Color>16777215</Color>
<LineWidth>0.050000</LineWidth>
</BorderLines>
<BorderLines Type="Left">
<Show>1</Show>
<Color>16777215</Color>
<LineWidth>0.050000</LineWidth>
</BorderLines>
<BorderLines Type="Right">
<Show>1</Show>
<Color>16777215</Color>
<LineWidth>0.050000</LineWidth>
</BorderLines>
<OneDValues>
<TotalBytes>0</TotalBytes>
</OneDValues>
</Slice>
<Params>0</Params>
<ShowParams>
<Date>1</Date>
<DocTitle>1</DocTitle>
<SpcTitle>1</SpcTitle>
<SF>1</SF>
<OrPoints>1</OrPoints>
<ActualPoints>1</ActualPoints>
<SW>1</SW>
<Pulse>1</Pulse>
<AQ>1</AQ>
<Temperature>1</Temperature>
<NS>1</NS>
<AcquisitionDate>1</AcquisitionDate>
</ShowParams>
</Appearance>
<Integration>
<TraceWidth>0.050000</TraceWidth>
<LabelsOffset>396</LabelsOffset>
<Font>-11,0,0,0,400,0,0,0,0,3,2,1,34,Arial,16776960</Font>
<Color>16776960</Color>
<DecimalFigures>2</DecimalFigures>
<Reduction>-1.000000</Reduction>
<CurveOffset>0</CurveOffset>
<ShowCurve>1</ShowCurve>
<ShowValue>1</ShowValue>
<ShowID>0</ShowID>
<ShowLabel>0</ShowLabel>
<OnlyPositive>0</OnlyPositive>
<AbsoluteValue>0</AbsoluteValue>
<FullIntegration>0</FullIntegration>
<Current>1</Current>
<Normalization>-1.000000</Normalization>
<CuttingFactor>10.000000</CuttingFactor>
<UseEllipses>1</UseEllipses>
</Integration>
<PeakPicking>
<PeakPickingOptions>
<Font>-11,0,2700,0,400,0,0,0,0,3,2,1,34,Arial,0</Font>
<Color>16776960</Color>
<ShowOnScreen>1</ShowOnScreen>
<DecimalFigures>3</DecimalFigures>
<DecimalCommas>0</DecimalCommas>
<Marks>1</Marks>
</PeakPickingOptions>
<List/>
</PeakPicking>
<Annotations/>
<ProcessingHistory/>
</Spectrum>
<Objects/>
</NMRabc>
