# Supplementary material for: Study of the Cardiotoxicity of Venenum Bufonis in Rats using an 1H NMR-Based Metabolomics Approach
Source: PLoS One. 2015 Mar 17;10(3):e0119515. doi: 10.1371/journal.pone.0119515 (PMC4363591; doi:10.1371/journal.pone.0119515)
Supplement: S1 File — (ZIP) [file pone.0119515.s003.zip › VB-SERUM DG/nmr/sh1-2/10/pdata/1/auditp.txt]

##TITLE= Audit trail, TOPSPIN		Version 3.0
##JCAMPDX= 5.01
##ORIGIN= Bruker BioSpin GmbH
##OWNER= root
$$ E:/kly/dongge/data/nmr/nmr/sh1-2/10/pdata/1/auditp.txt
##AUDIT TRAIL=  $$ (NUMBER, WHEN, WHO, WHERE, PROCESS, VERSION, WHAT)
(   1,<2013-10-05 21:10:00.684 +0800>,<root>,<BRUKER-HP>,<go>,<TOPSPIN 3.0>,
      <created by zg
	started at 2013-10-05 21:06:03.251 +0800,
	POWCHK enabled, PULCHK disabled,
       configuration hash MD5:
       7B E2 58 DB FA DD 81 6D AE F0 04 F5 F5 D8 9C F4
       data hash MD5: 32K
       93 F2 88 B6 1C F5 F8 AC 0A A5 78 4D A1 68 4A 13>)
(   2,<2013-10-05 21:14:51.375 +0800>,<root>,<BRUKER-HP>,<proc1d>,<TOPSPIN 3.0>,
      <Start of raw data processing
       efp LB = 0.3 FT_mod = 6 PKNL = 1 PHC0 = -93.02845 PHC1 = -26.63512 SI = 32K 
       data hash MD5: 32K
       E1 F5 1D 82 7A 0D CE 65 50 EC 0D 8E C1 65 68 FC>)
(   3,<2013-10-05 21:14:52.139 +0800>,<root>,<BRUKER-HP>,<proc1d>,<TOPSPIN 3.0>,
      <apk 
       data hash MD5: 32K
       1F 10 AD F2 DD 49 B3 F0 B7 3E E1 AB 4A A3 76 C1>)
(   4,<2013-10-05 21:15:08.597 +0800>,<root>,<BRUKER-HP>,<proc1d>,<TOPSPIN 3.0>,
      <pk fgphup PHC0 = 164.5955 PHC1 = -311.2 
       data hash MD5: 32K
       33 5C 4C 38 72 7D 1F C8 41 0F 00 0D 64 61 AD 88>)
(   5,<2013-10-07 15:28:40.303 +0800>,<Thinkpad>,<THINKPAD-THINK>,<proc1d>,<TOPSPIN 2.1>,
      <pk fgphup PHC0 = 9.396777 PHC1 = -9.6 
       data hash MD5: 32K
       6B 03 47 DE 85 21 DF 3D 3B EA 25 DC F1 30 02 EE>)
##END=

$$ hash MD5
$$ 30 44 35 28 2C DD 12 3E 94 77 BE 41 C5 2E B5 85
