# Supplementary material for: Study of the Cardiotoxicity of Venenum Bufonis in Rats using an 1H NMR-Based Metabolomics Approach
Source: PLoS One. 2015 Mar 17;10(3):e0119515. doi: 10.1371/journal.pone.0119515 (PMC4363591; doi:10.1371/journal.pone.0119515)
Supplement: S1 File — (ZIP) [file pone.0119515.s003.zip › VB-SERUM DG/nmr/sh1-3/10/pdata/1/auditp.txt]

##TITLE= Audit trail, TOPSPIN		Version 3.0
##JCAMPDX= 5.01
##ORIGIN= Bruker BioSpin GmbH
##OWNER= root
$$ E:/kly/dongge/data/nmr/nmr/sh1-3/10/pdata/1/auditp.txt
##AUDIT TRAIL=  $$ (NUMBER, WHEN, WHO, WHERE, PROCESS, VERSION, WHAT)
(   1,<2013-10-05 21:18:16.858 +0800>,<root>,<BRUKER-HP>,<go>,<TOPSPIN 3.0>,
      <created by zg
	started at 2013-10-05 21:14:19.660 +0800,
	POWCHK enabled, PULCHK disabled,
       configuration hash MD5:
       7B E2 58 DB FA DD 81 6D AE F0 04 F5 F5 D8 9C F4
       data hash MD5: 32K
       7C 5C CB EA 2D 7B 27 6D 89 0B 04 53 24 A3 A2 E7>)
(   2,<2013-10-05 21:18:48.339 +0800>,<root>,<BRUKER-HP>,<proc1d>,<TOPSPIN 3.0>,
      <Start of raw data processing
       efp LB = 0.3 FT_mod = 6 PKNL = 1 PHC0 = -93.02845 PHC1 = -26.63512 SI = 32K 
       data hash MD5: 32K
       5F 19 88 7C 7E 50 46 F2 55 F9 E9 08 73 FE 73 68>)
(   3,<2013-10-05 21:18:49.618 +0800>,<root>,<BRUKER-HP>,<proc1d>,<TOPSPIN 3.0>,
      <apk 
       data hash MD5: 32K
       53 77 C8 14 C2 1A C4 80 E0 A1 06 AD 05 F6 7B AD>)
(   4,<2013-10-05 21:18:57.325 +0800>,<root>,<BRUKER-HP>,<proc1d>,<TOPSPIN 3.0>,
      <pk fgphup PHC0 = 117.6118 PHC1 = -222.4 
       data hash MD5: 32K
       51 DE 5F 9D 8E 25 A2 AF D7 42 58 88 FC C3 E1 DC>)
(   5,<2013-10-07 15:29:22.045 +0800>,<Thinkpad>,<THINKPAD-THINK>,<proc1d>,<TOPSPIN 2.1>,
      <pk fgphup PHC0 = 46.36636 PHC1 = -84.8 
       data hash MD5: 32K
       5D C0 E0 27 0B 47 9B 28 72 B8 AD AF DF D0 19 13>)
##END=

$$ hash MD5
$$ 5A A6 A8 A2 28 61 15 55 AB BA A2 F4 D3 AE 7D A4
