# Supplementary material for: Study of the Cardiotoxicity of Venenum Bufonis in Rats using an 1H NMR-Based Metabolomics Approach
Source: PLoS One. 2015 Mar 17;10(3):e0119515. doi: 10.1371/journal.pone.0119515 (PMC4363591; doi:10.1371/journal.pone.0119515)
Supplement: S1 File — (ZIP) [file pone.0119515.s003.zip › VB-SERUM DG/nmr/sh1-4/10/pdata/1/auditp.txt]

##TITLE= Audit trail, TOPSPIN		Version 3.0
##JCAMPDX= 5.01
##ORIGIN= Bruker BioSpin GmbH
##OWNER= root
$$ E:/kly/dongge/data/nmr/nmr/sh1-4/10/pdata/1/auditp.txt
##AUDIT TRAIL=  $$ (NUMBER, WHEN, WHO, WHERE, PROCESS, VERSION, WHAT)
(   1,<2013-10-05 21:25:22.770 +0800>,<root>,<BRUKER-HP>,<go>,<TOPSPIN 3.0>,
      <created by zg
	started at 2013-10-05 21:21:25.353 +0800,
	POWCHK enabled, PULCHK disabled,
       configuration hash MD5:
       7B E2 58 DB FA DD 81 6D AE F0 04 F5 F5 D8 9C F4
       data hash MD5: 32K
       E3 1E 92 3D E6 92 E7 C9 87 00 20 16 22 CA DB 02>)
(   2,<2013-10-05 21:25:29.868 +0800>,<root>,<BRUKER-HP>,<proc1d>,<TOPSPIN 3.0>,
      <Start of raw data processing
       efp LB = 0.3 FT_mod = 6 PKNL = 1 PHC0 = -93.02845 PHC1 = -26.63512 SI = 32K 
       data hash MD5: 32K
       AE 61 48 5A 91 96 61 18 0C 4A EA DD B9 09 94 4B>)
(   3,<2013-10-05 21:25:31.023 +0800>,<root>,<BRUKER-HP>,<proc1d>,<TOPSPIN 3.0>,
      <apk 
       data hash MD5: 32K
       0B 54 3D B2 CA 01 69 A0 B0 AF AE 3C 8B 27 CE CB>)
(   4,<2013-10-05 21:25:45.250 +0800>,<root>,<BRUKER-HP>,<proc1d>,<TOPSPIN 3.0>,
      <pk fgphup PHC0 = 70.24953 PHC1 = -127.2 
       data hash MD5: 32K
       57 35 53 39 80 6A 4E 9B 28 14 E5 DD 2E 2F 1C 25>)
(   5,<2013-10-05 21:28:21.266 +0800>,<root>,<BRUKER-HP>,<proc1d>,<TOPSPIN 3.0>,
      <bcm 0 10335 21407 0.000000e+000 0.000000e+000 0.000000e+000 0.000000e+000 0.000000e+000 
       data hash MD5: 32K
       57 35 53 39 80 6A 4E 9B 28 14 E5 DD 2E 2F 1C 25>)
(   6,<2013-10-05 21:28:24.417 +0800>,<root>,<BRUKER-HP>,<proc1d>,<TOPSPIN 3.0>,
      <bcm 0 10335 21407 0.000000e+000 0.000000e+000 0.000000e+000 0.000000e+000 0.000000e+000 
       data hash MD5: 32K
       57 35 53 39 80 6A 4E 9B 28 14 E5 DD 2E 2F 1C 25>)
(   7,<2013-10-07 15:30:04.910 +0800>,<Thinkpad>,<THINKPAD-THINK>,<proc1d>,<TOPSPIN 2.1>,
      <pk fgphup PHC0 = 17.19143 PHC1 = -21.6 
       data hash MD5: 32K
       40 8A 2F B8 52 E9 5B 4A D1 28 FE 87 48 B9 B4 C2>)
##END=

$$ hash MD5
$$ 70 FF 6F D3 93 34 DE 7C A9 CC 4C D7 49 B4 A5 9B
