# Supplementary material for: Study of the Cardiotoxicity of Venenum Bufonis in Rats using an 1H NMR-Based Metabolomics Approach
Source: PLoS One. 2015 Mar 17;10(3):e0119515. doi: 10.1371/journal.pone.0119515 (PMC4363591; doi:10.1371/journal.pone.0119515)
Supplement: S1 File — (ZIP) [file pone.0119515.s003.zip › VB-SERUM DG/nmr/sh1-5/10/pdata/1/auditp.txt]

##TITLE= Audit trail, TOPSPIN		Version 3.0
##JCAMPDX= 5.01
##ORIGIN= Bruker BioSpin GmbH
##OWNER= root
$$ E:/kly/dongge/data/nmr/nmr/sh1-5/10/pdata/1/auditp.txt
##AUDIT TRAIL=  $$ (NUMBER, WHEN, WHO, WHERE, PROCESS, VERSION, WHAT)
(   1,<2013-10-05 21:32:19.151 +0800>,<root>,<BRUKER-HP>,<go>,<TOPSPIN 3.0>,
      <created by zg
	started at 2013-10-05 21:28:21.375 +0800,
	POWCHK enabled, PULCHK disabled,
       configuration hash MD5:
       7B E2 58 DB FA DD 81 6D AE F0 04 F5 F5 D8 9C F4
       data hash MD5: 32K
       15 48 CC 3B C5 0D 28 47 48 BB 8C C8 83 52 47 EF>)
(   2,<2013-10-05 21:32:25.687 +0800>,<root>,<BRUKER-HP>,<proc1d>,<TOPSPIN 3.0>,
      <Start of raw data processing
       efp LB = 0.3 FT_mod = 6 PKNL = 1 PHC0 = -93.02845 PHC1 = -26.63512 SI = 32K 
       data hash MD5: 32K
       37 0F 8C 80 2B 37 36 2B 50 C2 DE 90 D0 13 FF 5A>)
(   3,<2013-10-05 21:32:26.576 +0800>,<root>,<BRUKER-HP>,<proc1d>,<TOPSPIN 3.0>,
      <apk 
       data hash MD5: 32K
       05 FC A9 59 3C 4D 44 E6 30 8A 4F B0 F9 DA B4 B7>)
(   4,<2013-10-05 21:32:55.545 +0800>,<root>,<BRUKER-HP>,<proc1d>,<TOPSPIN 3.0>,
      <pk fgphup PHC0 = -137.6502 PHC1 = -390 
       data hash MD5: 32K
       0C BB 36 1E 2F 95 A0 AA 67 31 44 48 4F F6 E8 3A>)
(   5,<2013-10-05 21:35:53.386 +0800>,<root>,<BRUKER-HP>,<proc1d>,<TOPSPIN 3.0>,
      <pk fgphup PHC0 = 15.67306 PHC1 = -38 
       data hash MD5: 32K
       33 0B 99 21 08 38 43 E8 83 94 49 F1 3E 9D 43 40>)
(   6,<2013-10-07 15:31:26.440 +0800>,<Thinkpad>,<THINKPAD-THINK>,<proc1d>,<TOPSPIN 2.1>,
      <pk fgphup PHC0 = 31.08306 PHC1 = -43.2 
       data hash MD5: 32K
       59 28 AF 50 FB 20 75 06 EA 6E B6 0B D4 E3 EA EC>)
##END=

$$ hash MD5
$$ FE 1F B7 99 F6 30 B2 15 91 49 91 BB 16 C7 B9 A2
