# Supplementary material for: Study of the Cardiotoxicity of Venenum Bufonis in Rats using an 1H NMR-Based Metabolomics Approach
Source: PLoS One. 2015 Mar 17;10(3):e0119515. doi: 10.1371/journal.pone.0119515 (PMC4363591; doi:10.1371/journal.pone.0119515)
Supplement: S1 File — (ZIP) [file pone.0119515.s003.zip › VB-SERUM DG/nmr/sh1-6/10/pdata/1/auditp.txt]

##TITLE= Audit trail, TOPSPIN		Version 3.0
##JCAMPDX= 5.01
##ORIGIN= Bruker BioSpin GmbH
##OWNER= root
$$ E:/kly/dongge/data/nmr/nmr/sh1-6/10/pdata/1/auditp.txt
##AUDIT TRAIL=  $$ (NUMBER, WHEN, WHO, WHERE, PROCESS, VERSION, WHAT)
(   1,<2013-10-05 21:39:25.499 +0800>,<root>,<BRUKER-HP>,<go>,<TOPSPIN 3.0>,
      <created by zg
	started at 2013-10-05 21:35:27.958 +0800,
	POWCHK enabled, PULCHK disabled,
       configuration hash MD5:
       7B E2 58 DB FA DD 81 6D AE F0 04 F5 F5 D8 9C F4
       data hash MD5: 32K
       E3 05 18 27 EF F5 64 0D 71 A3 52 3C 5E FF 6E 88>)
(   2,<2013-10-05 21:41:06.899 +0800>,<root>,<BRUKER-HP>,<proc1d>,<TOPSPIN 3.0>,
      <Start of raw data processing
       efp LB = 0.3 FT_mod = 6 PKNL = 1 PHC0 = -93.02845 PHC1 = -26.63512 SI = 32K 
       data hash MD5: 32K
       0D 16 D9 54 C3 13 BB 3D 89 1A 53 28 5E B3 D1 18>)
(   3,<2013-10-05 21:41:07.539 +0800>,<root>,<BRUKER-HP>,<proc1d>,<TOPSPIN 3.0>,
      <apk 
       data hash MD5: 32K
       DE 38 07 6E B0 4C 32 0C 41 9D BE 30 60 D4 F0 5C>)
(   4,<2013-10-05 21:41:18.490 +0800>,<root>,<BRUKER-HP>,<proc1d>,<TOPSPIN 3.0>,
      <pk fgphup PHC0 = 160.4932 PHC1 = -291.6 
       data hash MD5: 32K
       08 97 59 F3 12 E7 18 24 42 26 22 1A 4B A6 BD BF>)
(   5,<2013-10-07 15:31:51.979 +0800>,<Thinkpad>,<THINKPAD-THINK>,<proc1d>,<TOPSPIN 2.1>,
      <pk fgphup PHC0 = 19.38887 PHC1 = -30.4 
       data hash MD5: 32K
       08 63 61 D8 D9 4C 3B 3E 37 F0 4C E0 B6 39 9A AB>)
##END=

$$ hash MD5
$$ 5B 69 E2 9F 46 D8 91 23 96 31 05 19 33 DE 60 6B
