# Supplementary material for: Study of the Cardiotoxicity of Venenum Bufonis in Rats using an 1H NMR-Based Metabolomics Approach
Source: PLoS One. 2015 Mar 17;10(3):e0119515. doi: 10.1371/journal.pone.0119515 (PMC4363591; doi:10.1371/journal.pone.0119515)
Supplement: S1 File — (ZIP) [file pone.0119515.s003.zip › VB-SERUM DG/nmr/sh1-7/10/fq1list]

O 500.102
-4500000
-4486328
-4472656
-4458984
-4445313
-4431641
-4417969
-4404297
-4390625
-4376953
-4363281
-4349609
-4335938
-4322266
-4308594
-4294922
-4281250
-4267578
-4253906
-4240234
-4226563
-4212891
-4199219
-4185547
-4171875
-4158203
-4144531
-4130859
-4117188
-4103516
-4089844
-4076172
-4062500
-4048828
-4035156
-4021484
-4007813
-3994141
-3980469
-3966797
-3953125
-3939453
-3925781
-3912109
-3898438
-3884766
-3871094
-3857422
-3843750
-3830078
-3816406
-3802734
-3789063
-3775391
-3761719
-3748047
-3734375
-3720703
-3707031
-3693359
-3679688
-3666016
-3652344
-3638672
-3625000
-3611328
-3597656
-3583984
-3570313
-3556641
-3542969
-3529297
-3515625
-3501953
-3488281
-3474609
-3460938
-3447266
-3433594
-3419922
-3406250
-3392578
-3378906
-3365234
-3351563
-3337891
-3324219
-3310547
-3296875
-3283203
-3269531
-3255859
-3242188
-3228516
-3214844
-3201172
-3187500
-3173828
-3160156
-3146484
-3132813
-3119141
-3105469
-3091797
-3078125
-3064453
-3050781
-3037109
-3023438
-3009766
-2996094
-2982422
-2968750
-2955078
-2941406
-2927734
-2914063
-2900391
-2886719
-2873047
-2859375
-2845703
-2832031
-2818359
-2804688
-2791016
-2777344
-2763672
-2750000
-2736328
-2722656
-2708984
-2695313
-2681641
-2667969
-2654297
-2640625
-2626953
-2613281
-2599609
-2585938
-2572266
-2558594
-2544922
-2531250
-2517578
-2503906
-2490234
-2476563
-2462891
-2449219
-2435547
-2421875
-2408203
-2394531
-2380859
-2367188
-2353516
-2339844
-2326172
-2312500
-2298828
-2285156
-2271484
-2257813
-2244141
-2230469
-2216797
-2203125
-2189453
-2175781
-2162109
-2148438
-2134766
-2121094
-2107422
-2093750
-2080078
-2066406
-2052734
-2039063
-2025391
-2011719
-1998047
-1984375
-1970703
-1957031
-1943359
-1929688
-1916016
-1902344
-1888672
-1875000
-1861328
-1847656
-1833984
-1820313
-1806641
-1792969
-1779297
-1765625
-1751953
-1738281
-1724609
-1710938
-1697266
-1683594
-1669922
-1656250
-1642578
-1628906
-1615234
-1601563
-1587891
-1574219
-1560547
-1546875
-1533203
-1519531
-1505859
-1492188
-1478516
-1464844
-1451172
-1437500
-1423828
-1410156
-1396484
-1382813
-1369141
-1355469
-1341797
-1328125
-1314453
-1300781
-1287109
-1273438
-1259766
-1246094
-1232422
-1218750
-1205078
-1191406
-1177734
-1164063
-1150391
-1136719
-1123047
-1109375
-1095703
-1082031
-1068359
-1054688
-1041016
-1027344
-1013672
-1000000
 -996086
 -992172
 -988258
 -984344
 -980431
 -976517
 -972603
 -968689
 -964775
 -960861
 -956947
 -953033
 -949119
 -945205
 -941292
 -937378
 -933464
 -929550
 -925636
 -921722
 -917808
 -913894
 -909980
 -906067
 -902153
 -898239
 -894325
 -890411
 -886497
 -882583
 -878669
 -874755
 -870841
 -866928
 -863014
 -859100
 -855186
 -851272
 -847358
 -843444
 -839530
 -835616
 -831703
 -827789
 -823875
 -819961
 -816047
 -812133
 -808219
 -804305
 -800391
 -796477
 -792564
 -788650
 -784736
 -780822
 -776908
 -772994
 -769080
 -765166
 -761252
 -757339
 -753425
 -749511
 -745597
 -741683
 -737769
 -733855
 -729941
 -726027
 -722114
 -718200
 -714286
 -710372
 -706458
 -702544
 -698630
 -694716
 -690802
 -686888
 -682975
 -679061
 -675147
 -671233
 -667319
 -663405
 -659491
 -655577
 -651663
 -647750
 -643836
 -639922
 -636008
 -632094
 -628180
 -624266
 -620352
 -616438
 -612524
 -608611
 -604697
 -600783
 -596869
 -592955
 -589041
 -585127
 -581213
 -577299
 -573386
 -569472
 -565558
 -561644
 -557730
 -553816
 -549902
 -545988
 -542074
 -538160
 -534247
 -530333
 -526419
 -522505
 -518591
 -514677
 -510763
 -506849
 -502935
 -499022
 -495108
 -491194
 -487280
 -483366
 -479452
 -475538
 -471624
 -467710
 -463796
 -459883
 -455969
 -452055
 -448141
 -444227
 -440313
 -436399
 -432485
 -428571
 -424658
 -420744
 -416830
 -412916
 -409002
 -405088
 -401174
 -397260
 -393346
 -389432
 -385519
 -381605
 -377691
 -373777
 -369863
 -365949
 -362035
 -358121
 -354207
 -350294
 -346380
 -342466
 -338552
 -334638
 -330724
 -326810
 -322896
 -318982
 -315068
 -311155
 -307241
 -303327
 -299413
 -295499
 -291585
 -287671
 -283757
 -279843
 -275930
 -272016
 -268102
 -264188
 -260274
 -256360
 -252446
 -248532
 -244618
 -240705
 -236791
 -232877
 -228963
 -225049
 -221135
 -217221
 -213307
 -209393
 -205479
 -201566
 -197652
 -193738
 -189824
 -185910
 -181996
 -178082
 -174168
 -170254
 -166341
 -162427
 -158513
 -154599
 -150685
 -146771
 -142857
 -138943
 -135029
 -131115
 -127202
 -123288
 -119374
 -115460
 -111546
 -107632
 -103718
  -99804
  -95890
  -91977
  -88063
  -84149
  -80235
  -76321
  -72407
  -68493
  -64579
  -60665
  -56751
  -52838
  -48924
  -45010
  -41096
  -37182
  -33268
  -29354
  -25440
  -21526
  -17613
  -13699
   -9785
   -5871
   -1957
    1957
    5871
    9785
   13699
   17613
   21526
   25440
   29354
   33268
   37182
   41096
   45010
   48924
   52838
   56751
   60665
   64579
   68493
   72407
   76321
   80235
   84149
   88063
   91977
   95890
   99804
  103718
  107632
  111546
  115460
  119374
  123288
  127202
  131115
  135029
  138943
  142857
  146771
  150685
  154599
  158513
  162427
  166341
  170254
  174168
  178082
  181996
  185910
  189824
  193738
  197652
  201566
  205479
  209393
  213307
  217221
  221135
  225049
  228963
  232877
  236791
  240705
  244618
  248532
  252446
  256360
  260274
  264188
  268102
  272016
  275930
  279843
  283757
  287671
  291585
  295499
  299413
  303327
  307241
  311155
  315068
  318982
  322896
  326810
  330724
  334638
  338552
  342466
  346380
  350294
  354207
  358121
  362035
  365949
  369863
  373777
  377691
  381605
  385519
  389432
  393346
  397260
  401174
  405088
  409002
  412916
  416830
  420744
  424658
  428571
  432485
  436399
  440313
  444227
  448141
  452055
  455969
  459883
  463796
  467710
  471624
  475538
  479452
  483366
  487280
  491194
  495108
  499022
  502935
  506849
  510763
  514677
  518591
  522505
  526419
  530333
  534247
  538160
  542074
  545988
  549902
  553816
  557730
  561644
  565558
  569472
  573386
  577299
  581213
  585127
  589041
  592955
  596869
  600783
  604697
  608611
  612524
  616438
  620352
  624266
  628180
  632094
  636008
  639922
  643836
  647750
  651663
  655577
  659491
  663405
  667319
  671233
  675147
  679061
  682975
  686888
  690802
  694716
  698630
  702544
  706458
  710372
  714286
  718200
  722114
  726027
  729941
  733855
  737769
  741683
  745597
  749511
  753425
  757339
  761252
  765166
  769080
  772994
  776908
  780822
  784736
  788650
  792564
  796477
  800391
  804305
  808219
  812133
  816047
  819961
  823875
  827789
  831703
  835616
  839530
  843444
  847358
  851272
  855186
  859100
  863014
  866928
  870841
  874755
  878669
  882583
  886497
  890411
  894325
  898239
  902153
  906067
  909980
  913894
  917808
  921722
  925636
  929550
  933464
  937378
  941292
  945205
  949119
  953033
  956947
  960861
  964775
  968689
  972603
  976517
  980431
  984344
  988258
  992172
  996086
 1000000
 1013672
 1027344
 1041016
 1054687
 1068359
 1082031
 1095703
 1109375
 1123047
 1136719
 1150391
 1164062
 1177734
 1191406
 1205078
 1218750
 1232422
 1246094
 1259766
 1273437
 1287109
 1300781
 1314453
 1328125
 1341797
 1355469
 1369141
 1382812
 1396484
 1410156
 1423828
 1437500
 1451172
 1464844
 1478516
 1492187
 1505859
 1519531
 1533203
 1546875
 1560547
 1574219
 1587891
 1601562
 1615234
 1628906
 1642578
 1656250
 1669922
 1683594
 1697266
 1710937
 1724609
 1738281
 1751953
 1765625
 1779297
 1792969
 1806641
 1820312
 1833984
 1847656
 1861328
 1875000
 1888672
 1902344
 1916016
 1929687
 1943359
 1957031
 1970703
 1984375
 1998047
 2011719
 2025391
 2039062
 2052734
 2066406
 2080078
 2093750
 2107422
 2121094
 2134766
 2148437
 2162109
 2175781
 2189453
 2203125
 2216797
 2230469
 2244141
 2257812
 2271484
 2285156
 2298828
 2312500
 2326172
 2339844
 2353516
 2367187
 2380859
 2394531
 2408203
 2421875
 2435547
 2449219
 2462891
 2476562
 2490234
 2503906
 2517578
 2531250
 2544922
 2558594
 2572266
 2585937
 2599609
 2613281
 2626953
 2640625
 2654297
 2667969
 2681641
 2695312
 2708984
 2722656
 2736328
 2750000
 2763672
 2777344
 2791016
 2804687
 2818359
 2832031
 2845703
 2859375
 2873047
 2886719
 2900391
 2914062
 2927734
 2941406
 2955078
 2968750
 2982422
 2996094
 3009766
 3023437
 3037109
 3050781
 3064453
 3078125
 3091797
 3105469
 3119141
 3132812
 3146484
 3160156
 3173828
 3187500
 3201172
 3214844
 3228516
 3242187
 3255859
 3269531
 3283203
 3296875
 3310547
 3324219
 3337891
 3351562
 3365234
 3378906
 3392578
 3406250
 3419922
 3433594
 3447266
 3460937
 3474609
 3488281
 3501953
 3515625
 3529297
 3542969
 3556641
 3570312
 3583984
 3597656
 3611328
 3625000
 3638672
 3652344
 3666016
 3679687
 3693359
 3707031
 3720703
 3734375
 3748047
 3761719
 3775391
 3789062
 3802734
 3816406
 3830078
 3843750
 3857422
 3871094
 3884766
 3898437
 3912109
 3925781
 3939453
 3953125
 3966797
 3980469
 3994141
 4007812
 4021484
 4035156
 4048828
 4062500
 4076172
 4089844
 4103516
 4117187
 4130859
 4144531
 4158203
 4171875
 4185547
 4199219
 4212891
 4226562
 4240234
 4253906
 4267578
 4281250
 4294922
 4308594
 4322266
 4335937
 4349609
 4363281
 4376953
 4390625
 4404297
 4417969
 4431641
 4445312
 4458984
 4472656
 4486328
 4500000
