# Supplementary material for: Study of the Cardiotoxicity of Venenum Bufonis in Rats using an 1H NMR-Based Metabolomics Approach
Source: PLoS One. 2015 Mar 17;10(3):e0119515. doi: 10.1371/journal.pone.0119515 (PMC4363591; doi:10.1371/journal.pone.0119515)
Supplement: S1 File — (ZIP) [file pone.0119515.s003.zip › VB-SERUM DG/nmr/sh1-7/10/pdata/1/auditp.txt]

##TITLE= Audit trail, TOPSPIN		Version 3.0
##JCAMPDX= 5.01
##ORIGIN= Bruker BioSpin GmbH
##OWNER= root
$$ E:/kly/dongge/data/nmr/nmr/sh1-7/10/pdata/1/auditp.txt
##AUDIT TRAIL=  $$ (NUMBER, WHEN, WHO, WHERE, PROCESS, VERSION, WHAT)
(   1,<2013-10-05 22:01:35.243 +0800>,<root>,<BRUKER-HP>,<go>,<TOPSPIN 3.0>,
      <created by zg
	started at 2013-10-05 21:57:37.967 +0800,
	POWCHK enabled, PULCHK disabled,
       configuration hash MD5:
       7B E2 58 DB FA DD 81 6D AE F0 04 F5 F5 D8 9C F4
       data hash MD5: 32K
       1B AA E0 D2 55 4D 83 FD 8A 4A F2 68 5F EA CD 3E>)
(   2,<2013-10-05 22:01:59.252 +0800>,<root>,<BRUKER-HP>,<proc1d>,<TOPSPIN 3.0>,
      <Start of raw data processing
       efp LB = 0.3 FT_mod = 6 PKNL = 1 PHC0 = -93.02845 PHC1 = -26.63512 SI = 32K 
       data hash MD5: 32K
       0E 72 B7 CC 1F 0F B4 C9 91 78 CC D4 E2 07 38 1A>)
(   3,<2013-10-05 22:01:59.969 +0800>,<root>,<BRUKER-HP>,<proc1d>,<TOPSPIN 3.0>,
      <apk 
       data hash MD5: 32K
       C1 44 00 85 1A 76 6F 4A 7F 22 88 7A 16 71 41 9A>)
(   4,<2013-10-05 22:02:08.424 +0800>,<root>,<BRUKER-HP>,<proc1d>,<TOPSPIN 3.0>,
      <pk fgphup PHC0 = 18.94238 PHC1 = -86.4 
       data hash MD5: 32K
       69 D5 9D CF 4D C3 CE EE B1 07 13 42 18 22 B0 87>)
(   5,<2013-10-07 15:32:44.276 +0800>,<Thinkpad>,<THINKPAD-THINK>,<proc1d>,<TOPSPIN 2.1>,
      <pk fgphup PHC0 = 25.06855 PHC1 = -41.6 
       data hash MD5: 32K
       04 25 76 DA 44 ED FB E4 A7 80 1F 88 BD 7D 8C 40>)
(   6,<2013-10-07 15:34:10.749 +0800>,<Thinkpad>,<THINKPAD-THINK>,<proc1d>,<TOPSPIN 2.1>,
      <pk fgphup PHC0 = 0 PHC1 = 0 
       data hash MD5: 32K
       04 25 76 DA 44 ED FB E4 A7 80 1F 88 BD 7D 8C 40>)
##END=

$$ hash MD5
$$ 56 B9 00 B1 31 47 B2 56 58 4D AF AE C9 0D 3E 4F
