# Supplementary material for: Study of the Cardiotoxicity of Venenum Bufonis in Rats using an 1H NMR-Based Metabolomics Approach
Source: PLoS One. 2015 Mar 17;10(3):e0119515. doi: 10.1371/journal.pone.0119515 (PMC4363591; doi:10.1371/journal.pone.0119515)
Supplement: S1 File — (ZIP) [file pone.0119515.s003.zip › VB-SERUM DG/nmr/sh1-7/10/sample_info.prop]

#Thu Nov 14 10:23:36 CST 2013
I_10000=NM=Sample ID, NM2=, HEIGHT=0
I_10001=NM=Origin, NM2=, HEIGHT=0
I_10002=NM=Concentration, NM2=, HEIGHT=0
I_10003=NM=Date Prepared, NM2=, HEIGHT=0
I_10004=NM=Buffer, NM2=, HEIGHT=0
I_10005=NM=Contact, NM2=, HEIGHT=0
I_10006=NM=Comment, NM2=, HEIGHT=5
