# Supplementary material for: Study of the Cardiotoxicity of Venenum Bufonis in Rats using an 1H NMR-Based Metabolomics Approach
Source: PLoS One. 2015 Mar 17;10(3):e0119515. doi: 10.1371/journal.pone.0119515 (PMC4363591; doi:10.1371/journal.pone.0119515)
Supplement: S1 File — (ZIP) [file pone.0119515.s003.zip › VB-SERUM DG/nmr/sh1-8/10/audita.txt]

##TITLE= Audit trail, TOPSPIN		Version 3.0
##JCAMPDX= 5.01
##ORIGIN= Bruker BioSpin GmbH
##OWNER= root
$$ E:/kly/dongge/data/nmr/nmr/sh1-8/10/audita.txt
##AUDIT TRAIL=  $$ (NUMBER, WHEN, WHO, WHERE, PROCESS, VERSION, WHAT)
(   1,<2013-10-05 22:09:03.978 +0800>,<root>,<BRUKER-HP>,<go>,<TOPSPIN 3.0>,
      <created by zg
	started at 2013-10-05 22:05:06.514 +0800,
	POWCHK enabled, PULCHK disabled,
       configuration hash MD5:
       7B E2 58 DB FA DD 81 6D AE F0 04 F5 F5 D8 9C F4
       data hash MD5: 32K
       8D F1 4A 43 03 F7 84 A8 3F F3 E7 4E 06 BB A6 66>)
##END=

$$ hash MD5
$$ A9 27 89 C6 D4 D4 45 CD 48 0B 17 F9 45 5D 55 B7
