# Supplementary material for: Study of the Cardiotoxicity of Venenum Bufonis in Rats using an 1H NMR-Based Metabolomics Approach
Source: PLoS One. 2015 Mar 17;10(3):e0119515. doi: 10.1371/journal.pone.0119515 (PMC4363591; doi:10.1371/journal.pone.0119515)
Supplement: S1 File — (ZIP) [file pone.0119515.s003.zip › VB-SERUM DG/nmr/sh1-8/10/pdata/1/auditp.txt]

##TITLE= Audit trail, TOPSPIN		Version 3.0
##JCAMPDX= 5.01
##ORIGIN= Bruker BioSpin GmbH
##OWNER= root
$$ E:/kly/dongge/data/nmr/nmr/sh1-8/10/pdata/1/auditp.txt
##AUDIT TRAIL=  $$ (NUMBER, WHEN, WHO, WHERE, PROCESS, VERSION, WHAT)
(   1,<2013-10-05 22:09:03.978 +0800>,<root>,<BRUKER-HP>,<go>,<TOPSPIN 3.0>,
      <created by zg
	started at 2013-10-05 22:05:06.514 +0800,
	POWCHK enabled, PULCHK disabled,
       configuration hash MD5:
       7B E2 58 DB FA DD 81 6D AE F0 04 F5 F5 D8 9C F4
       data hash MD5: 32K
       8D F1 4A 43 03 F7 84 A8 3F F3 E7 4E 06 BB A6 66>)
(   2,<2013-10-05 22:09:32.822 +0800>,<root>,<BRUKER-HP>,<proc1d>,<TOPSPIN 3.0>,
      <Start of raw data processing
       efp LB = 0.3 FT_mod = 6 PKNL = 1 PHC0 = -93.02845 PHC1 = -26.63512 SI = 32K 
       data hash MD5: 32K
       A8 74 A2 66 58 16 6D 15 64 A3 2B DE 09 D5 1B 99>)
(   3,<2013-10-05 22:09:33.852 +0800>,<root>,<BRUKER-HP>,<proc1d>,<TOPSPIN 3.0>,
      <apk 
       data hash MD5: 32K
       6D 70 4A 4F 1E DE E5 23 8B A6 B8 06 4A 93 F8 FE>)
(   4,<2013-10-05 22:09:48.032 +0800>,<root>,<BRUKER-HP>,<proc1d>,<TOPSPIN 3.0>,
      <pk fgphup PHC0 = -149.9724 PHC1 = -357.6 
       data hash MD5: 32K
       03 3F 4D DD AA 2D 2E 49 DE 4F 92 DF EF 0C 8A 17>)
(   5,<2013-10-07 15:34:49.894 +0800>,<Thinkpad>,<THINKPAD-THINK>,<proc1d>,<TOPSPIN 2.1>,
      <pk fgphup PHC0 = 35.75149 PHC1 = -58.4 
       data hash MD5: 32K
       B3 6C 84 7B 49 40 2A 2E 07 E8 21 B7 F8 0C 2F 91>)
##END=

$$ hash MD5
$$ 55 9D A5 EF D6 D0 65 CC 43 08 E2 D4 D6 BC 46 41
