# Supplementary material for: Study of the Cardiotoxicity of Venenum Bufonis in Rats using an 1H NMR-Based Metabolomics Approach
Source: PLoS One. 2015 Mar 17;10(3):e0119515. doi: 10.1371/journal.pone.0119515 (PMC4363591; doi:10.1371/journal.pone.0119515)
Supplement: S1 File — (ZIP) [file pone.0119515.s003.zip › VB-SERUM DG/nmr/sh1-9/10/pdata/1/auditp.txt]

##TITLE= Audit trail, TOPSPIN		Version 3.0
##JCAMPDX= 5.01
##ORIGIN= Bruker BioSpin GmbH
##OWNER= root
$$ E:/kly/dongge/data/nmr/nmr/sh1-9/10/pdata/1/auditp.txt
##AUDIT TRAIL=  $$ (NUMBER, WHEN, WHO, WHERE, PROCESS, VERSION, WHAT)
(   1,<2013-10-05 22:15:58.736 +0800>,<root>,<BRUKER-HP>,<go>,<TOPSPIN 3.0>,
      <created by zg
	started at 2013-10-05 22:12:01.600 +0800,
	POWCHK enabled, PULCHK disabled,
       configuration hash MD5:
       7B E2 58 DB FA DD 81 6D AE F0 04 F5 F5 D8 9C F4
       data hash MD5: 32K
       3F C5 CB 83 B4 F0 D4 23 87 98 DF 21 B0 92 01 3E>)
(   2,<2013-10-05 22:17:00.964 +0800>,<root>,<BRUKER-HP>,<proc1d>,<TOPSPIN 3.0>,
      <Start of raw data processing
       efp LB = 0.3 FT_mod = 6 PKNL = 1 PHC0 = -93.02845 PHC1 = -26.63512 SI = 32K 
       data hash MD5: 32K
       E9 E9 BA 9F 93 FB 23 AC FA 06 B1 18 B8 F1 39 C0>)
(   3,<2013-10-05 22:17:01.542 +0800>,<root>,<BRUKER-HP>,<proc1d>,<TOPSPIN 3.0>,
      <apk 
       data hash MD5: 32K
       73 52 2E 2E BE 97 EA 6F D4 0A 45 5F 69 43 3D 49>)
(   4,<2013-10-05 22:17:02.961 +0800>,<root>,<BRUKER-HP>,<proc1d>,<TOPSPIN 3.0>,
      <apk 
       data hash MD5: 32K
       A7 BB 04 D5 95 67 2B 18 DB 2C AC 8D 54 30 E4 82>)
(   5,<2013-10-05 22:17:12.274 +0800>,<root>,<BRUKER-HP>,<proc1d>,<TOPSPIN 3.0>,
      <pk fgphup PHC0 = 157.1005 PHC1 = -296.4 
       data hash MD5: 32K
       08 C6 5C 0A 5B 23 CC 23 BC 23 22 CA 49 40 4C 2F>)
(   6,<2013-10-07 15:35:18.808 +0800>,<Thinkpad>,<THINKPAD-THINK>,<proc1d>,<TOPSPIN 2.1>,
      <pk fgphup PHC0 = 12.59114 PHC1 = -26.4 
       data hash MD5: 32K
       C5 15 25 62 6C 2A E4 C0 95 17 A5 5A 6F 85 6E DC>)
##END=

$$ hash MD5
$$ 2A C2 82 64 38 33 05 EE 01 12 C3 1D C1 A0 60 73
