# Supplementary material for: Study of the Cardiotoxicity of Venenum Bufonis in Rats using an 1H NMR-Based Metabolomics Approach
Source: PLoS One. 2015 Mar 17;10(3):e0119515. doi: 10.1371/journal.pone.0119515 (PMC4363591; doi:10.1371/journal.pone.0119515)
Supplement: S1 File — (ZIP) [file pone.0119515.s003.zip › VB-SERUM DG/nmr/sl1-1/10/pdata/1/auditp.txt]

##TITLE= Audit trail, TOPSPIN		Version 3.0
##JCAMPDX= 5.01
##ORIGIN= Bruker BioSpin GmbH
##OWNER= root
$$ E:/kly/dongge/data/nmr/nmr/sl1-1/10/pdata/1/auditp.txt
##AUDIT TRAIL=  $$ (NUMBER, WHEN, WHO, WHERE, PROCESS, VERSION, WHAT)
(   1,<2013-10-05 16:16:06.054 +0800>,<root>,<BRUKER-HP>,<go>,<TOPSPIN 3.0>,
      <created by zg
	started at 2013-10-05 16:12:08.653 +0800,
	POWCHK enabled, PULCHK disabled,
       configuration hash MD5:
       7B E2 58 DB FA DD 81 6D AE F0 04 F5 F5 D8 9C F4
       data hash MD5: 32K
       6A A2 2A DD 94 CD 93 D1 89 1A 50 F4 8D 89 FA C3>)
(   2,<2013-10-05 19:39:49.112 +0800>,<root>,<BRUKER-HP>,<proc1d>,<TOPSPIN 3.0>,
      <Start of raw data processing
       efp LB = 0.3 FT_mod = 6 PKNL = 1 PHC0 = -93.02845 PHC1 = -26.63512 SI = 32K 
       data hash MD5: 32K
       ED 38 F3 31 3F 9E EF 98 89 1F AF F7 21 1E 2E 50>)
(   3,<2013-10-05 19:39:49.986 +0800>,<root>,<BRUKER-HP>,<proc1d>,<TOPSPIN 3.0>,
      <apk 
       data hash MD5: 32K
       A7 DD 72 76 0F B6 0A 44 6B 14 0E 90 00 3C 4C E0>)
(   4,<2013-10-05 19:39:55.680 +0800>,<root>,<BRUKER-HP>,<proc1d>,<TOPSPIN 3.0>,
      <abs n ABSG = 5 
       data hash MD5: 32K
       76 57 B6 D8 D4 78 D0 3E C1 F4 42 61 DD F6 06 40>)
(   5,<2013-10-05 19:40:16.069 +0800>,<root>,<BRUKER-HP>,<proc1d>,<TOPSPIN 3.0>,
      <pk fgphup PHC0 = -121.6782 PHC1 = -417.2 
       data hash MD5: 32K
       A4 9D B3 52 E1 CC 4F 86 D8 30 21 18 8A C3 46 B8>)
(   6,<2013-10-07 15:35:36.293 +0800>,<Thinkpad>,<THINKPAD-THINK>,<proc1d>,<TOPSPIN 2.1>,
      <pk fgphup PHC0 = -5.793506 PHC1 = 15.2 
       data hash MD5: 32K
       D7 35 A1 65 E1 A4 D2 C5 24 30 53 F7 2F 89 B4 A1>)
##END=

$$ hash MD5
$$ 82 43 4F 26 1D 98 4D 85 EC 12 8E DC 86 07 B6 CA
