# Supplementary material for: Study of the Cardiotoxicity of Venenum Bufonis in Rats using an 1H NMR-Based Metabolomics Approach
Source: PLoS One. 2015 Mar 17;10(3):e0119515. doi: 10.1371/journal.pone.0119515 (PMC4363591; doi:10.1371/journal.pone.0119515)
Supplement: S2 File — (ZIP) [file pone.0119515.s004.zip]

Archive with 1,401 entries (1,153 files):
- VB-HEART DG/
- VB-HEART DG/nmr/
- VB-HEART DG/nmr/HH1-1/
- VB-HEART DG/nmr/HH1-1/10/
- VB-HEART DG/nmr/HH1-1/10/acqu
- VB-HEART DG/nmr/HH1-1/10/acqus
- VB-HEART DG/nmr/HH1-1/10/audita.txt
- VB-HEART DG/nmr/HH1-1/10/fid
- VB-HEART DG/nmr/HH1-1/10/fq1list
- VB-HEART DG/nmr/HH1-1/10/orig
- VB-HEART DG/nmr/HH1-1/10/pdata/
- VB-HEART DG/nmr/HH1-1/10/pdata/1/
- VB-HEART DG/nmr/HH1-1/10/pdata/1/1i
- VB-HEART DG/nmr/HH1-1/10/pdata/1/1r
- VB-HEART DG/nmr/HH1-1/10/pdata/1/auditp.txt
- VB-HEART DG/nmr/HH1-1/10/pdata/1/outd
- VB-HEART DG/nmr/HH1-1/10/pdata/1/proc
- VB-HEART DG/nmr/HH1-1/10/pdata/1/procs
- VB-HEART DG/nmr/HH1-1/10/pdata/1/title
- VB-HEART DG/nmr/HH1-1/10/prosol_History
- VB-HEART DG/nmr/HH1-1/10/pulseprogram
- VB-HEART DG/nmr/HH1-1/10/scon2
- VB-HEART DG/nmr/HH1-1/10/shimvalues
- VB-HEART DG/nmr/HH1-1/10/uxnmr.par
- VB-HEART DG/nmr/HH1-10/
- VB-HEART DG/nmr/HH1-10/10/
- VB-HEART DG/nmr/HH1-10/10/acqu
- VB-HEART DG/nmr/HH1-10/10/acqus
- VB-HEART DG/nmr/HH1-10/10/audita.txt
- VB-HEART DG/nmr/HH1-10/10/fid
- VB-HEART DG/nmr/HH1-10/10/fq1list
- VB-HEART DG/nmr/HH1-10/10/orig
- VB-HEART DG/nmr/HH1-10/10/pdata/
- VB-HEART DG/nmr/HH1-10/10/pdata/1/
- VB-HEART DG/nmr/HH1-10/10/pdata/1/1i
- VB-HEART DG/nmr/HH1-10/10/pdata/1/1r
- VB-HEART DG/nmr/HH1-10/10/pdata/1/auditp.txt
- VB-HEART DG/nmr/HH1-10/10/pdata/1/outd
- VB-HEART DG/nmr/HH1-10/10/pdata/1/proc
- VB-HEART DG/nmr/HH1-10/10/pdata/1/procs
- VB-HEART DG/nmr/HH1-10/10/pdata/1/title
- VB-HEART DG/nmr/HH1-10/10/prosol_History
- VB-HEART DG/nmr/HH1-10/10/pulseprogram
- VB-HEART DG/nmr/HH1-10/10/scon2
- VB-HEART DG/nmr/HH1-10/10/shimvalues
- VB-HEART DG/nmr/HH1-10/10/uxnmr.par
- VB-HEART DG/nmr/HH1-2/
- VB-HEART DG/nmr/HH1-2/10/
- VB-HEART DG/nmr/HH1-2/10/acqu
- VB-HEART DG/nmr/HH1-2/10/acqus
- VB-HEART DG/nmr/HH1-2/10/audita.txt
- VB-HEART DG/nmr/HH1-2/10/fid
- VB-HEART DG/nmr/HH1-2/10/fq1list
- VB-HEART DG/nmr/HH1-2/10/orig
- VB-HEART DG/nmr/HH1-2/10/origaccount
- VB-HEART DG/nmr/HH1-2/10/pdata/
- VB-HEART DG/nmr/HH1-2/10/pdata/1/
- VB-HEART DG/nmr/HH1-2/10/pdata/1/1i
- VB-HEART DG/nmr/HH1-2/10/pdata/1/1r
- VB-HEART DG/nmr/HH1-2/10/pdata/1/auditp.txt
- VB-HEART DG/nmr/HH1-2/10/pdata/1/outd
- VB-HEART DG/nmr/HH1-2/10/pdata/1/proc
- VB-HEART DG/nmr/HH1-2/10/pdata/1/procs
- VB-HEART DG/nmr/HH1-2/10/pdata/1/title
- VB-HEART DG/nmr/HH1-2/10/prosol_History
- VB-HEART DG/nmr/HH1-2/10/pulseprogram
- VB-HEART DG/nmr/HH1-2/10/scon2
- VB-HEART DG/nmr/HH1-2/10/shimvalues
- VB-HEART DG/nmr/HH1-2/10/uxnmr.par
- VB-HEART DG/nmr/HH1-3/
- VB-HEART DG/nmr/HH1-3/10/
- VB-HEART DG/nmr/HH1-3/10/acqu
- VB-HEART DG/nmr/HH1-3/10/acqus
- VB-HEART DG/nmr/HH1-3/10/audita.txt
- VB-HEART DG/nmr/HH1-3/10/fid
- VB-HEART DG/nmr/HH1-3/10/fq1list
- VB-HEART DG/nmr/HH1-3/10/orig
- VB-HEART DG/nmr/HH1-3/10/pdata/
- VB-HEART DG/nmr/HH1-3/10/pdata/1/
- VB-HEART DG/nmr/HH1-3/10/pdata/1/1i
- VB-HEART DG/nmr/HH1-3/10/pdata/1/1r
- VB-HEART DG/nmr/HH1-3/10/pdata/1/auditp.txt
- VB-HEART DG/nmr/HH1-3/10/pdata/1/outd
- VB-HEART DG/nmr/HH1-3/10/pdata/1/peaks
- VB-HEART DG/nmr/HH1-3/10/pdata/1/proc
- VB-HEART DG/nmr/HH1-3/10/pdata/1/procs
- VB-HEART DG/nmr/HH1-3/10/pdata/1/title
- VB-HEART DG/nmr/HH1-3/10/prosol_History
- VB-HEART DG/nmr/HH1-3/10/pulseprogram
- VB-HEART DG/nmr/HH1-3/10/sample_info.prop
- VB-HEART DG/nmr/HH1-3/10/scon2
- VB-HEART DG/nmr/HH1-3/10/shimvalues
- VB-HEART DG/nmr/HH1-3/10/uxnmr.par
- VB-HEART DG/nmr/HH1-4/
- VB-HEART DG/nmr/HH1-4/10/
- VB-HEART DG/nmr/HH1-4/10/acqu
- VB-HEART DG/nmr/HH1-4/10/acqus
- VB-HEART DG/nmr/HH1-4/10/audita.txt
- VB-HEART DG/nmr/HH1-4/10/fid
- VB-HEART DG/nmr/HH1-4/10/fq1list
- VB-HEART DG/nmr/HH1-4/10/orig
- VB-HEART DG/nmr/HH1-4/10/pdata/
- VB-HEART DG/nmr/HH1-4/10/pdata/1/
- VB-HEART DG/nmr/HH1-4/10/pdata/1/1i
- VB-HEART DG/nmr/HH1-4/10/pdata/1/1r
- VB-HEART DG/nmr/HH1-4/10/pdata/1/assocs
- VB-HEART DG/nmr/HH1-4/10/pdata/1/auditp.txt
- VB-HEART DG/nmr/HH1-4/10/pdata/1/outd
- VB-HEART DG/nmr/HH1-4/10/pdata/1/proc
- VB-HEART DG/nmr/HH1-4/10/pdata/1/procs
- VB-HEART DG/nmr/HH1-4/10/pdata/1/title
- VB-HEART DG/nmr/HH1-4/10/prosol_History
- VB-HEART DG/nmr/HH1-4/10/pulseprogram
- VB-HEART DG/nmr/HH1-4/10/scon2
- VB-HEART DG/nmr/HH1-4/10/shimvalues
- VB-HEART DG/nmr/HH1-4/10/uxnmr.par
- VB-HEART DG/nmr/HH1-5/
- VB-HEART DG/nmr/HH1-5/10/
- VB-HEART DG/nmr/HH1-5/10/acqu
- VB-HEART DG/nmr/HH1-5/10/acqus
- VB-HEART DG/nmr/HH1-5/10/audita.txt
- VB-HEART DG/nmr/HH1-5/10/fid
- VB-HEART DG/nmr/HH1-5/10/fq1list
- VB-HEART DG/nmr/HH1-5/10/orig
- VB-HEART DG/nmr/HH1-5/10/origaccount
- VB-HEART DG/nmr/HH1-5/10/pdata/
- VB-HEART DG/nmr/HH1-5/10/pdata/1/
- VB-HEART DG/nmr/HH1-5/10/pdata/1/1i
- VB-HEART DG/nmr/HH1-5/10/pdata/1/1r
- VB-HEART DG/nmr/HH1-5/10/pdata/1/auditp.txt
- VB-HEART DG/nmr/HH1-5/10/pdata/1/outd
- VB-HEART DG/nmr/HH1-5/10/pdata/1/proc
- VB-HEART DG/nmr/HH1-5/10/pdata/1/procs
- VB-HEART DG/nmr/HH1-5/10/pdata/1/title
- VB-HEART DG/nmr/HH1-5/10/prosol_History
- VB-HEART DG/nmr/HH1-5/10/pulseprogram
- VB-HEART DG/nmr/HH1-5/10/scon2
- VB-HEART DG/nmr/HH1-5/10/shimvalues
- VB-HEART DG/nmr/HH1-5/10/uxnmr.par
- VB-HEART DG/nmr/HH1-6/
- VB-HEART DG/nmr/HH1-6/10/
- VB-HEART DG/nmr/HH1-6/10/acqu
- VB-HEART DG/nmr/HH1-6/10/acqus
- VB-HEART DG/nmr/HH1-6/10/audita.txt
- VB-HEART DG/nmr/HH1-6/10/fid
- VB-HEART DG/nmr/HH1-6/10/fq1list
- VB-HEART DG/nmr/HH1-6/10/orig
- VB-HEART DG/nmr/HH1-6/10/origaccount
- VB-HEART DG/nmr/HH1-6/10/pdata/
- VB-HEART DG/nmr/HH1-6/10/pdata/1/
- VB-HEART DG/nmr/HH1-6/10/pdata/1/1i
- VB-HEART DG/nmr/HH1-6/10/pdata/1/1r
- VB-HEART DG/nmr/HH1-6/10/pdata/1/auditp.txt
- VB-HEART DG/nmr/HH1-6/10/pdata/1/outd
- VB-HEART DG/nmr/HH1-6/10/pdata/1/proc
- VB-HEART DG/nmr/HH1-6/10/pdata/1/procs
- VB-HEART DG/nmr/HH1-6/10/pdata/1/title
- VB-HEART DG/nmr/HH1-6/10/prosol_History
- VB-HEART DG/nmr/HH1-6/10/pulseprogram
- VB-HEART DG/nmr/HH1-6/10/scon2
- VB-HEART DG/nmr/HH1-6/10/shimvalues
- VB-HEART DG/nmr/HH1-6/10/uxnmr.par
- VB-HEART DG/nmr/HH1-7/
- VB-HEART DG/nmr/HH1-7/10/
- VB-HEART DG/nmr/HH1-7/10/acqu
- VB-HEART DG/nmr/HH1-7/10/acqus
- VB-HEART DG/nmr/HH1-7/10/audita.txt
- VB-HEART DG/nmr/HH1-7/10/fid
- VB-HEART DG/nmr/HH1-7/10/fq1list
- VB-HEART DG/nmr/HH1-7/10/orig
- VB-HEART DG/nmr/HH1-7/10/pdata/
- VB-HEART DG/nmr/HH1-7/10/pdata/1/
- VB-HEART DG/nmr/HH1-7/10/pdata/1/1i
- VB-HEART DG/nmr/HH1-7/10/pdata/1/1r
- VB-HEART DG/nmr/HH1-7/10/pdata/1/auditp.txt
- VB-HEART DG/nmr/HH1-7/10/pdata/1/outd
- VB-HEART DG/nmr/HH1-7/10/pdata/1/proc
- VB-HEART DG/nmr/HH1-7/10/pdata/1/procs
- VB-HEART DG/nmr/HH1-7/10/pdata/1/title
- VB-HEART DG/nmr/HH1-7/10/prosol_History
- VB-HEART DG/nmr/HH1-7/10/pulseprogram
- VB-HEART DG/nmr/HH1-7/10/scon2
- VB-HEART DG/nmr/HH1-7/10/shimvalues
- VB-HEART DG/nmr/HH1-7/10/uxnmr.par
- VB-HEART DG/nmr/HH1-8/
- VB-HEART DG/nmr/HH1-8/10/
- VB-HEART DG/nmr/HH1-8/10/acqu
- VB-HEART DG/nmr/HH1-8/10/acqus
- VB-HEART DG/nmr/HH1-8/10/audita.txt
- VB-HEART DG/nmr/HH1-8/10/fid
- VB-HEART DG/nmr/HH1-8/10/fq1list
- VB-HEART DG/nmr/HH1-8/10/orig
- VB-HEART DG/nmr/HH1-8/10/pdata/
- VB-HEART DG/nmr/HH1-8/10/pdata/1/
- VB-HEART DG/nmr/HH1-8/10/pdata/1/1i
- VB-HEART DG/nmr/HH1-8/10/pdata/1/1r
- VB-HEART DG/nmr/HH1-8/10/pdata/1/auditp.txt
- VB-HEART DG/nmr/HH1-8/10/pdata/1/outd
- VB-HEART DG/nmr/HH1-8/10/pdata/1/proc
- VB-HEART DG/nmr/HH1-8/10/pdata/1/procs
- VB-HEART DG/nmr/HH1-8/10/pdata/1/title
- VB-HEART DG/nmr/HH1-8/10/prosol_History
- VB-HEART DG/nmr/HH1-8/10/pulseprogram
- VB-HEART DG/nmr/HH1-8/10/scon2
- VB-HEART DG/nmr/HH1-8/10/shimvalues
- VB-HEART DG/nmr/HH1-8/10/uxnmr.par
- VB-HEART DG/nmr/HH1-9/
- VB-HEART DG/nmr/HH1-9/10/
- VB-HEART DG/nmr/HH1-9/10/acqu
- VB-HEART DG/nmr/HH1-9/10/acqus
- VB-HEART DG/nmr/HH1-9/10/audita.txt
- VB-HEART DG/nmr/HH1-9/10/fid
- VB-HEART DG/nmr/HH1-9/10/fq1list
- VB-HEART DG/nmr/HH1-9/10/orig
- VB-HEART DG/nmr/HH1-9/10/pdata/
- VB-HEART DG/nmr/HH1-9/10/pdata/1/
- VB-HEART DG/nmr/HH1-9/10/pdata/1/1i
- VB-HEART DG/nmr/HH1-9/10/pdata/1/1r
- VB-HEART DG/nmr/HH1-9/10/pdata/1/auditp.txt
- VB-HEART DG/nmr/HH1-9/10/pdata/1/outd
- VB-HEART DG/nmr/HH1-9/10/pdata/1/proc
- VB-HEART DG/nmr/HH1-9/10/pdata/1/procs
- VB-HEART DG/nmr/HH1-9/10/pdata/1/title
- VB-HEART DG/nmr/HH1-9/10/prosol_History
- VB-HEART DG/nmr/HH1-9/10/pulseprogram
- VB-HEART DG/nmr/HH1-9/10/scon2
- VB-HEART DG/nmr/HH1-9/10/shimvalues
- VB-HEART DG/nmr/HH1-9/10/uxnmr.par
- VB-HEART DG/nmr/HL1-1/
- VB-HEART DG/nmr/HL1-1/10/
- VB-HEART DG/nmr/HL1-1/10/acqu
- VB-HEART DG/nmr/HL1-1/10/acqus
- VB-HEART DG/nmr/HL1-1/10/audita.txt
- VB-HEART DG/nmr/HL1-1/10/fid
- VB-HEART DG/nmr/HL1-1/10/fq1list
- VB-HEART DG/nmr/HL1-1/10/orig
- VB-HEART DG/nmr/HL1-1/10/origaccount
- VB-HEART DG/nmr/HL1-1/10/pdata/
- VB-HEART DG/nmr/HL1-1/10/pdata/1/
- VB-HEART DG/nmr/HL1-1/10/pdata/1/1i
- VB-HEART DG/nmr/HL1-1/10/pdata/1/1r
- VB-HEART DG/nmr/HL1-1/10/pdata/1/auditp.txt
- VB-HEART DG/nmr/HL1-1/10/pdata/1/outd
- VB-HEART DG/nmr/HL1-1/10/pdata/1/proc
- VB-HEART DG/nmr/HL1-1/10/pdata/1/procs
- VB-HEART DG/nmr/HL1-1/10/pdata/1/title
- VB-HEART DG/nmr/HL1-1/10/prosol_History
- VB-HEART DG/nmr/HL1-1/10/pulseprogram
- VB-HEART DG/nmr/HL1-1/10/scon2
- VB-HEART DG/nmr/HL1-1/10/shimvalues
- VB-HEART DG/nmr/HL1-1/10/uxnmr.par
- VB-HEART DG/nmr/HL1-10/
- VB-HEART DG/nmr/HL1-10/10/
- VB-HEART DG/nmr/HL1-10/10/acqu
- VB-HEART DG/nmr/HL1-10/10/acqus
- VB-HEART DG/nmr/HL1-10/10/audita.txt
- VB-HEART DG/nmr/HL1-10/10/fid
- VB-HEART DG/nmr/HL1-10/10/fq1list
- VB-HEART DG/nmr/HL1-10/10/orig
- VB-HEART DG/nmr/HL1-10/10/origaccount
- VB-HEART DG/nmr/HL1-10/10/pdata/
- VB-HEART DG/nmr/HL1-10/10/pdata/1/
- VB-HEART DG/nmr/HL1-10/10/pdata/1/1i
- VB-HEART DG/nmr/HL1-10/10/pdata/1/1r
- VB-HEART DG/nmr/HL1-10/10/pdata/1/auditp.txt
- VB-HEART DG/nmr/HL1-10/10/pdata/1/outd
- VB-HEART DG/nmr/HL1-10/10/pdata/1/proc
- VB-HEART DG/nmr/HL1-10/10/pdata/1/procs
- VB-HEART DG/nmr/HL1-10/10/pdata/1/title
- VB-HEART DG/nmr/HL1-10/10/prosol_History
- VB-HEART DG/nmr/HL1-10/10/pulseprogram
- VB-HEART DG/nmr/HL1-10/10/scon2
- VB-HEART DG/nmr/HL1-10/10/shimvalues
- VB-HEART DG/nmr/HL1-10/10/uxnmr.par
- VB-HEART DG/nmr/HL1-2/
- VB-HEART DG/nmr/HL1-2/10/
- VB-HEART DG/nmr/HL1-2/10/acqu
- VB-HEART DG/nmr/HL1-2/10/acqus
- VB-HEART DG/nmr/HL1-2/10/audita.txt
- VB-HEART DG/nmr/HL1-2/10/fid
- VB-HEART DG/nmr/HL1-2/10/fq1list
- VB-HEART DG/nmr/HL1-2/10/orig
- VB-HEART DG/nmr/HL1-2/10/origaccount
- VB-HEART DG/nmr/HL1-2/10/pdata/
- VB-HEART DG/nmr/HL1-2/10/pdata/1/
- VB-HEART DG/nmr/HL1-2/10/pdata/1/1i
- VB-HEART DG/nmr/HL1-2/10/pdata/1/1r
- VB-HEART DG/nmr/HL1-2/10/pdata/1/auditp.txt
- VB-HEART DG/nmr/HL1-2/10/pdata/1/outd
- VB-HEART DG/nmr/HL1-2/10/pdata/1/proc
- VB-HEART DG/nmr/HL1-2/10/pdata/1/procs
- VB-HEART DG/nmr/HL1-2/10/pdata/1/title
- VB-HEART DG/nmr/HL1-2/10/prosol_History
- VB-HEART DG/nmr/HL1-2/10/pulseprogram
- VB-HEART DG/nmr/HL1-2/10/scon2
- VB-HEART DG/nmr/HL1-2/10/shimvalues
- VB-HEART DG/nmr/HL1-2/10/uxnmr.par
- VB-HEART DG/nmr/HL1-3/
- VB-HEART DG/nmr/HL1-3/10/
- VB-HEART DG/nmr/HL1-3/10/acqu
[truncated: 1,101 more entries]
