# Supplementary material for: Study of the Cardiotoxicity of Venenum Bufonis in Rats using an 1H NMR-Based Metabolomics Approach
Source: PLoS One. 2015 Mar 17;10(3):e0119515. doi: 10.1371/journal.pone.0119515 (PMC4363591; doi:10.1371/journal.pone.0119515)
Supplement: S2 File — (ZIP) [file pone.0119515.s004.zip › VB-HEART DG/nmr/HH1-1/10/pdata/1/title]

HH1-1
