# Supplementary material for: Study of the Cardiotoxicity of Venenum Bufonis in Rats using an 1H NMR-Based Metabolomics Approach
Source: PLoS One. 2015 Mar 17;10(3):e0119515. doi: 10.1371/journal.pone.0119515 (PMC4363591; doi:10.1371/journal.pone.0119515)
Supplement: S2 File — (ZIP) [file pone.0119515.s004.zip › VB-HEART DG/nmr/HH1-10/10/pdata/1/auditp.txt]

##TITLE= Audit trail, TOPSPIN		Version 2.1
##JCAMPDX= 5.01
##ORIGIN= Bruker BioSpin GmbH
##OWNER= Thinkpad
$$ D:/bruker/data/VB-HEART DG/nmr/HH1-10/10/pdata/1/auditp.txt
##AUDIT TRAIL=  $$ (NUMBER, WHEN, WHO, WHERE, PROCESS, VERSION, WHAT)
(   1,<2013-11-24 10:42:36.245 +0800>,<root>,<BRUKER-HP>,<go>,<TOPSPIN 3.0>,
      <created by zg
	started at 2013-11-24 10:37:58.299 +0800,
	POWCHK enabled, PULCHK disabled,
       configuration hash MD5:
       36 D9 66 37 39 CE 5E E8 56 E4 04 3B A6 32 03 27
       data hash MD5: 32K
       A0 65 A2 E6 2E AC A2 77 93 BD 17 AE AA 54 A5 C1>)
(   2,<2013-11-25 19:48:41.926 +0800>,<Thinkpad>,<THINKPAD-THINK>,<proc1d>,<TOPSPIN 2.1>,
      <Start of raw data processing
       efp LB = 0.3 FT_mod = 6 PKNL = 1 PHC0 = 81.41679 PHC1 = -21.24662 SI = 32K 
       data hash MD5: 32K
       53 6C D0 B3 A1 E9 5D A9 B8 AA 7F 7E BC EE 9E 0B>)
(   3,<2013-11-25 19:48:43.958 +0800>,<Thinkpad>,<THINKPAD-THINK>,<proc1d>,<TOPSPIN 2.1>,
      <apk 
       data hash MD5: 32K
       B8 9A 1A 70 72 DA 8A C2 F5 0E E2 04 8D C3 46 4D>)
(   4,<2013-11-25 19:48:56.899 +0800>,<Thinkpad>,<THINKPAD-THINK>,<proc1d>,<TOPSPIN 2.1>,
      <pk fgphup PHC0 = -2.819385 PHC1 = 2.4 
       data hash MD5: 32K
       66 AA AF BD 92 9E 79 F4 2B E0 99 49 89 03 9C 88>)
##END=

$$ hash MD5
$$ F4 F3 79 C9 1A C6 8F 73 29 F1 99 10 1D 53 2D BE
