# Supplementary material for: Study of the Cardiotoxicity of Venenum Bufonis in Rats using an 1H NMR-Based Metabolomics Approach
Source: PLoS One. 2015 Mar 17;10(3):e0119515. doi: 10.1371/journal.pone.0119515 (PMC4363591; doi:10.1371/journal.pone.0119515)
Supplement: S2 File — (ZIP) [file pone.0119515.s004.zip › VB-HEART DG/nmr/HH1-2/10/pdata/1/auditp.txt]

##TITLE= Audit trail, TOPSPIN		Version 2.1
##JCAMPDX= 5.01
##ORIGIN= Bruker BioSpin GmbH
##OWNER= Thinkpad
$$ D:/bruker/data/VB-HEART DG/nmr/HH1-2/10/pdata/1/auditp.txt
##AUDIT TRAIL=  $$ (NUMBER, WHEN, WHO, WHERE, PROCESS, VERSION, WHAT)
(   1,<2013-11-24 09:34:52.859 +0800>,<root>,<BRUKER-HP>,<go>,<TOPSPIN 3.0>,
      <created by zg
	started at 2013-11-24 09:30:14.788 +0800,
	POWCHK enabled, PULCHK disabled,
       configuration hash MD5:
       36 D9 66 37 39 CE 5E E8 56 E4 04 3B A6 32 03 27
       data hash MD5: 32K
       6B 15 FA 2E 85 31 FF 4A 30 AE 00 08 FF 23 A4 B2>)
(   2,<2013-11-25 19:49:10.670 +0800>,<Thinkpad>,<THINKPAD-THINK>,<proc1d>,<TOPSPIN 2.1>,
      <Start of raw data processing
       efp LB = 0.3 FT_mod = 6 PKNL = 1 PHC0 = 81.41679 PHC1 = -21.24662 SI = 32K 
       data hash MD5: 32K
       52 A0 68 38 EF EB 52 F6 B8 FC A3 9F 35 78 92 C0>)
(   3,<2013-11-25 19:49:12.549 +0800>,<Thinkpad>,<THINKPAD-THINK>,<proc1d>,<TOPSPIN 2.1>,
      <apk 
       data hash MD5: 32K
       B7 4C 38 43 2E D9 1D 38 08 75 6E 32 A9 6A F7 00>)
(   4,<2013-11-25 19:49:39.104 +0800>,<Thinkpad>,<THINKPAD-THINK>,<proc1d>,<TOPSPIN 2.1>,
      <pk fgphup PHC0 = 5.486914 PHC1 = -9.6 
       data hash MD5: 32K
       C4 71 21 47 CA 1C D5 83 1D 86 CD 63 07 2F D4 86>)
##END=

$$ hash MD5
$$ E0 C6 28 C3 88 66 EC AB 37 98 48 41 45 DB 4D 33
