# Supplementary material for: Study of the Cardiotoxicity of Venenum Bufonis in Rats using an 1H NMR-Based Metabolomics Approach
Source: PLoS One. 2015 Mar 17;10(3):e0119515. doi: 10.1371/journal.pone.0119515 (PMC4363591; doi:10.1371/journal.pone.0119515)
Supplement: S2 File — (ZIP) [file pone.0119515.s004.zip › VB-HEART DG/nmr/HH1-3/10/pdata/1/auditp.txt]

##TITLE= Audit trail, TOPSPIN		Version 2.1
##JCAMPDX= 5.01
##ORIGIN= Bruker BioSpin GmbH
##OWNER= Thinkpad
$$ D:/bruker/data/VB-HEART DG/nmr/HH1-3/10/pdata/1/auditp.txt
##AUDIT TRAIL=  $$ (NUMBER, WHEN, WHO, WHERE, PROCESS, VERSION, WHAT)
(   1,<2013-11-24 09:43:51.044 +0800>,<root>,<BRUKER-HP>,<go>,<TOPSPIN 3.0>,
      <created by zg
	started at 2013-11-24 09:39:12.849 +0800,
	POWCHK enabled, PULCHK disabled,
       configuration hash MD5:
       36 D9 66 37 39 CE 5E E8 56 E4 04 3B A6 32 03 27
       data hash MD5: 32K
       2A A0 CD 48 B3 7F 40 DF 6A 78 99 F6 40 D9 ED F4>)
(   2,<2013-11-25 19:49:50.806 +0800>,<Thinkpad>,<THINKPAD-THINK>,<proc1d>,<TOPSPIN 2.1>,
      <Start of raw data processing
       efp LB = 0.3 FT_mod = 6 PKNL = 1 PHC0 = 81.41679 PHC1 = -21.24662 SI = 32K 
       data hash MD5: 32K
       17 27 CA 21 E5 14 4D FA 5B AB 19 ED FA 51 DC 34>)
(   3,<2013-11-25 19:49:53.203 +0800>,<Thinkpad>,<THINKPAD-THINK>,<proc1d>,<TOPSPIN 2.1>,
      <apk 
       data hash MD5: 32K
       45 A7 6B FE 26 7A E1 22 8A 8C 1E 3D 0F 69 5B BE>)
##END=

$$ hash MD5
$$ 8E 08 5C B6 AB 77 F4 7B 1C EF 6D 8A D9 01 79 FA
