# Supplementary material for: Study of the Cardiotoxicity of Venenum Bufonis in Rats using an 1H NMR-Based Metabolomics Approach
Source: PLoS One. 2015 Mar 17;10(3):e0119515. doi: 10.1371/journal.pone.0119515 (PMC4363591; doi:10.1371/journal.pone.0119515)
Supplement: S2 File — (ZIP) [file pone.0119515.s004.zip › VB-HEART DG/nmr/HH1-4/10/pdata/1/assocs]

##TITLE= Parameter file, TOPSPIN		Version 2.1
##JCAMPDX= 5.0
##DATATYPE= Parameter Values
##NPOINTS= 1	$$ modification sequence number
##ORIGIN= Bruker BioSpin GmbH
##OWNER= Thinkpad
$$ 2014-12-06 15:44:39.615 +0800  Thinkpad@THINKPAD-THINK
$$ D:/bruker/data/VB-HEART DG/nmr/HH1-4/10/pdata/1/assocs
$$ process D:\bruker\prog\mod\dataserver.exe
##$MULTDISP= <D:/bruker/data/VB-PLOS/nmr/DGH/1/pdata/1|D:/bruker/data/VB-HEART DG/nmr/HL3-6/10/pdata/1|D:/bruker/data/VB-HEART DG/nmr/HL3-7/10/pdata/1|D:/bruker/data/VB-PLOS/nmr/DGL/1/pdata/1|D:/bruker/data/VB-PLOS/nmr/DGS/1/pdata/1>
##END=
