# Supplementary material for: Study of the Cardiotoxicity of Venenum Bufonis in Rats using an 1H NMR-Based Metabolomics Approach
Source: PLoS One. 2015 Mar 17;10(3):e0119515. doi: 10.1371/journal.pone.0119515 (PMC4363591; doi:10.1371/journal.pone.0119515)
Supplement: S2 File — (ZIP) [file pone.0119515.s004.zip › VB-HEART DG/nmr/HH1-4/10/shimvalues]

# Sun Nov 24 09:52:39 2013
#$$PROBEID=33
#$$PROBEINFO=5 mm PABBO BB-1H/D Z-GRD Z113652/0046
#$$PICSINFO=Z113652_0046_33.par
#
# Active Shim Gradients
#
Z           		319             
Z2          		2232            
Z3          		-1437           
Z4          		-3203           
Z5          		115             
Z6          		2182            
Z7          		0               
Z8          		0               
X           		-10125          
XZ          		1030            
XZ2         		5674            
XZ3         		-731            
XZ4         		-246            
XZ5         		-2774           
Y           		9434            
YZ          		10622           
YZ2         		1029            
YZ3         		-1598           
YZ4         		2483            
YZ5         		-14914          
XY          		3968            
XYZ         		675             
XYZ2        		-1162           
XYZ3        		-288            
XYZ4        		2947            
XYZ5        		0               
(X2-Y2)     		16029           
(X2-Y2)Z    		5782            
(X2-Y2)Z2   		1168            
(X2-Y2)Z3   		261             
(X2-Y2)Z4   		-136            
(X2-Y2)Z5   		0               
X3          		-2182           
X3Z         		-2710           
Y3          		107             
Y3Z         		-1933           
#
# Lock Parameter
#
LOCKPHASE		120.000 
LOCKPOWER		-18.000 
LOCKGAIN		104.066 
LOCKDC		-75.000 
LOCKSHIFT		4.700   
FIELD		8238.095
LOOPGAIN		5.000   
LOOPTIME		0.250   
LOOPFILTER		500.000 
#
IEEE64_VERSION_CODE 1
#
# Shim currents 
#
SHIM_SETTING [1 ]  -1.02381647     
SHIM_SETTING [2 ]  1303.72018096   
SHIM_SETTING [3 ]  -1319.15886884  
SHIM_SETTING [4 ]  161.47560478    
SHIM_SETTING [5 ]  -516.41644956   
SHIM_SETTING [6 ]  -489.93156347   
SHIM_SETTING [7 ]  -666.64680785   
SHIM_SETTING [8 ]  552.43503703    
SHIM_SETTING [9 ]  -288.08097315   
SHIM_SETTING [10]  426.40593057    
SHIM_SETTING [11]  0.00000000      
SHIM_SETTING [12]  2040.05700000   
SHIM_SETTING [13]  -1826.78400000  
SHIM_SETTING [14]  256.30300000    
SHIM_SETTING [15]  -4212.76094954  
SHIM_SETTING [16]  -3025.21494954  
SHIM_SETTING [17]  -12938.10606362 
SHIM_SETTING [18]  -14148.13593638 
SHIM_SETTING [19]  -9813.61104456  
SHIM_SETTING [20]  -3597.58964661  
SHIM_SETTING [21]  17449.67600000  
SHIM_SETTING [22]  5499.99600000   
SHIM_SETTING [23]  19221.43500000  
SHIM_SETTING [24]  11399.15100000  
SHIM_SETTING [25]  7421.37900000   
SHIM_SETTING [26]  4315.48400000   
SHIM_SETTING [27]  -2372.55600000  
SHIM_SETTING [28]  15058.59110550  
SHIM_SETTING [29]  3839.37600000   
SHIM_SETTING [30]  4113.33000000   
SHIM_SETTING [31]  9641.28450564   
SHIM_SETTING [32]  7057.91810550   
SHIM_SETTING [33]  3236.10200000   
SHIM_SETTING [34]  2310.52000000   
SHIM_SETTING [35]  2529.36200000   
SHIM_SETTING [36]  1212.92800000   
SHIM_SETTING [37]  20225.16783783  
SHIM_SETTING [38]  -8098.94205136  
SHIM_SETTING [39]  2931.43549436   
SHIM_SETTING [40]  0.00000000      
