# Supplementary material for: Study of the Cardiotoxicity of Venenum Bufonis in Rats using an 1H NMR-Based Metabolomics Approach
Source: PLoS One. 2015 Mar 17;10(3):e0119515. doi: 10.1371/journal.pone.0119515 (PMC4363591; doi:10.1371/journal.pone.0119515)
Supplement: S2 File — (ZIP) [file pone.0119515.s004.zip › VB-HEART DG/nmr/HH1-5/10/pdata/1/auditp.txt]

##TITLE= Audit trail, TOPSPIN		Version 2.1
##JCAMPDX= 5.01
##ORIGIN= Bruker BioSpin GmbH
##OWNER= Thinkpad
$$ D:/bruker/data/VB-HEART DG/nmr/HH1-5/10/pdata/1/auditp.txt
##AUDIT TRAIL=  $$ (NUMBER, WHEN, WHO, WHERE, PROCESS, VERSION, WHAT)
(   1,<2013-11-24 10:01:33.499 +0800>,<root>,<BRUKER-HP>,<go>,<TOPSPIN 3.0>,
      <created by zg
	started at 2013-11-24 09:56:55.288 +0800,
	POWCHK enabled, PULCHK disabled,
       configuration hash MD5:
       36 D9 66 37 39 CE 5E E8 56 E4 04 3B A6 32 03 27
       data hash MD5: 32K
       39 5F 44 E0 BB EB 77 27 E3 DE F8 1F 00 1C 56 07>)
(   2,<2013-11-25 19:50:56.825 +0800>,<Thinkpad>,<THINKPAD-THINK>,<proc1d>,<TOPSPIN 2.1>,
      <Start of raw data processing
       efp LB = 0.3 FT_mod = 6 PKNL = 1 PHC0 = 81.41679 PHC1 = -21.24662 SI = 32K 
       data hash MD5: 32K
       31 FC 15 FA 5E 08 4F 30 3D 33 04 8B D5 88 2C B1>)
(   3,<2013-11-25 19:50:58.663 +0800>,<Thinkpad>,<THINKPAD-THINK>,<proc1d>,<TOPSPIN 2.1>,
      <apk 
       data hash MD5: 32K
       6E 3E EA 14 EB 7C 8E 94 66 74 40 31 55 EB 65 35>)
(   4,<2013-11-25 19:51:09.588 +0800>,<Thinkpad>,<THINKPAD-THINK>,<proc1d>,<TOPSPIN 2.1>,
      <pk fgphup PHC0 = 7.515429 PHC1 = -14.4 
       data hash MD5: 32K
       BB 25 6A 40 A8 54 CF 7B 3B 77 E9 42 74 25 23 94>)
##END=

$$ hash MD5
$$ 43 1D 38 3C 4A 0F F4 E9 A6 39 C1 E6 9F 1D 31 BD
