# Supplementary material for: Study of the Cardiotoxicity of Venenum Bufonis in Rats using an 1H NMR-Based Metabolomics Approach
Source: PLoS One. 2015 Mar 17;10(3):e0119515. doi: 10.1371/journal.pone.0119515 (PMC4363591; doi:10.1371/journal.pone.0119515)
Supplement: S2 File — (ZIP) [file pone.0119515.s004.zip › VB-HEART DG/nmr/HH1-9/10/audita.txt]

##TITLE= Audit trail, TOPSPIN		Version 3.0
##JCAMPDX= 5.01
##ORIGIN= Bruker BioSpin GmbH
##OWNER= root
$$ E:/kly/dongge/data/nmr/nmr/HH1-9/10/audita.txt
##AUDIT TRAIL=  $$ (NUMBER, WHEN, WHO, WHERE, PROCESS, VERSION, WHAT)
(   1,<2013-11-24 10:34:43.002 +0800>,<root>,<BRUKER-HP>,<go>,<TOPSPIN 3.0>,
      <created by zg
	started at 2013-11-24 10:30:04.885 +0800,
	POWCHK enabled, PULCHK disabled,
       configuration hash MD5:
       36 D9 66 37 39 CE 5E E8 56 E4 04 3B A6 32 03 27
       data hash MD5: 32K
       D6 FE 52 E3 19 39 63 44 92 83 35 D4 0C 70 10 48>)
##END=

$$ hash MD5
$$ CF F0 2D D7 24 5C F5 90 36 FD CD 4B 55 BF D5 3D
