# Supplementary material for: Study of the Cardiotoxicity of Venenum Bufonis in Rats using an 1H NMR-Based Metabolomics Approach
Source: PLoS One. 2015 Mar 17;10(3):e0119515. doi: 10.1371/journal.pone.0119515 (PMC4363591; doi:10.1371/journal.pone.0119515)
Supplement: S2 File — (ZIP) [file pone.0119515.s004.zip › VB-HEART DG/nmr/HH1-9/10/pdata/1/auditp.txt]

##TITLE= Audit trail, TOPSPIN		Version 2.1
##JCAMPDX= 5.01
##ORIGIN= Bruker BioSpin GmbH
##OWNER= Thinkpad
$$ D:/bruker/data/VB-HEART DG/nmr/HH1-9/10/pdata/1/auditp.txt
##AUDIT TRAIL=  $$ (NUMBER, WHEN, WHO, WHERE, PROCESS, VERSION, WHAT)
(   1,<2013-11-24 10:34:43.002 +0800>,<root>,<BRUKER-HP>,<go>,<TOPSPIN 3.0>,
      <created by zg
	started at 2013-11-24 10:30:04.885 +0800,
	POWCHK enabled, PULCHK disabled,
       configuration hash MD5:
       36 D9 66 37 39 CE 5E E8 56 E4 04 3B A6 32 03 27
       data hash MD5: 32K
       D6 FE 52 E3 19 39 63 44 92 83 35 D4 0C 70 10 48>)
(   2,<2013-11-25 19:53:43.206 +0800>,<Thinkpad>,<THINKPAD-THINK>,<proc1d>,<TOPSPIN 2.1>,
      <Start of raw data processing
       efp LB = 0.3 FT_mod = 6 PKNL = 1 PHC0 = 81.41679 PHC1 = -21.24662 SI = 32K 
       data hash MD5: 32K
       EC B1 10 59 7C 3E 00 DA 51 05 45 F9 C8 A8 67 44>)
(   3,<2013-11-25 19:53:44.988 +0800>,<Thinkpad>,<THINKPAD-THINK>,<proc1d>,<TOPSPIN 2.1>,
      <apk 
       data hash MD5: 32K
       2A 8E 13 7D 9D 64 17 6D 0E F6 ED 19 B4 C3 96 84>)
(   4,<2013-11-25 19:53:53.863 +0800>,<Thinkpad>,<THINKPAD-THINK>,<proc1d>,<TOPSPIN 2.1>,
      <pk fgphup PHC0 = 20.33259 PHC1 = -32.8 
       data hash MD5: 32K
       32 B1 2F DC D9 77 6D 2E FC 06 FB 7E BE EE 93 36>)
##END=

$$ hash MD5
$$ 62 1E 5C 5B 12 17 7E 71 45 93 D7 D8 5C 87 99 D2
