# Supplementary material for: Study of the Cardiotoxicity of Venenum Bufonis in Rats using an 1H NMR-Based Metabolomics Approach
Source: PLoS One. 2015 Mar 17;10(3):e0119515. doi: 10.1371/journal.pone.0119515 (PMC4363591; doi:10.1371/journal.pone.0119515)
Supplement: S3 File — (ZIP) [file pone.0119515.s005.zip › VB-LIVER DG/nmr/LH1-1/10/pdata/1/auditp.txt]

##TITLE= Audit trail, TOPSPIN		Version 2.1
##JCAMPDX= 5.01
##ORIGIN= Bruker BioSpin GmbH
##OWNER= Thinkpad
$$ D:/bruker/data/VB-LIVER DG/nmr/LH1-1/10/pdata/1/auditp.txt
##AUDIT TRAIL=  $$ (NUMBER, WHEN, WHO, WHERE, PROCESS, VERSION, WHAT)
(   1,<2013-11-24 00:07:21.290 +0800>,<root>,<BRUKER-HP>,<go>,<TOPSPIN 3.0>,
      <created by zg
	started at 2013-11-24 00:02:43.735 +0800,
	POWCHK enabled, PULCHK disabled,
       configuration hash MD5:
       36 D9 66 37 39 CE 5E E8 56 E4 04 3B A6 32 03 27
       data hash MD5: 32K
       02 C0 78 17 2B 68 5F F5 A8 CA 0C E6 01 75 A3 D1>)
(   2,<2013-11-25 20:07:55.697 +0800>,<Thinkpad>,<THINKPAD-THINK>,<proc1d>,<TOPSPIN 2.1>,
      <Start of raw data processing
       efp LB = 0.3 FT_mod = 6 PKNL = 1 PHC0 = 81.41679 PHC1 = -21.24662 SI = 32K 
       data hash MD5: 32K
       AA 47 E6 92 1B 80 2B 3F E4 11 EB D0 8E 26 F4 6F>)
(   3,<2013-11-25 20:07:57.400 +0800>,<Thinkpad>,<THINKPAD-THINK>,<proc1d>,<TOPSPIN 2.1>,
      <apk 
       data hash MD5: 32K
       53 0C F8 39 B6 64 78 72 D1 09 35 68 A4 BF 96 98>)
(   4,<2013-11-25 20:08:08.369 +0800>,<Thinkpad>,<THINKPAD-THINK>,<proc1d>,<TOPSPIN 2.1>,
      <pk fgphup PHC0 = 22.67686 PHC1 = -39.2 
       data hash MD5: 32K
       5B 7B CC 44 C4 A1 69 92 CF 29 D1 83 F0 33 95 2B>)
##END=

$$ hash MD5
$$ 6C 39 AE 2C 40 F6 C6 E9 FB 85 33 18 B7 00 37 96
