# Supplementary material for: Study of the Cardiotoxicity of Venenum Bufonis in Rats using an 1H NMR-Based Metabolomics Approach
Source: PLoS One. 2015 Mar 17;10(3):e0119515. doi: 10.1371/journal.pone.0119515 (PMC4363591; doi:10.1371/journal.pone.0119515)
Supplement: S3 File — (ZIP) [file pone.0119515.s005.zip › VB-LIVER DG/nmr/LH1-10/10/shimvalues]

# Sun Nov 24 01:26:01 2013
#$$PROBEID=33
#$$PROBEINFO=5 mm PABBO BB-1H/D Z-GRD Z113652/0046
#$$PICSINFO=Z113652_0046_33.par
#
# Active Shim Gradients
#
Z           		250             
Z2          		2196            
Z3          		-1506           
Z4          		-3521           
Z5          		47              
Z6          		2182            
Z7          		0               
Z8          		0               
X           		-10109          
XZ          		1002            
XZ2         		5674            
XZ3         		-731            
XZ4         		-246            
XZ5         		-2774           
Y           		9432            
YZ          		10600           
YZ2         		1029            
YZ3         		-1598           
YZ4         		2483            
YZ5         		-14914          
XY          		3968            
XYZ         		675             
XYZ2        		-1162           
XYZ3        		-288            
XYZ4        		2947            
XYZ5        		0               
(X2-Y2)     		16029           
(X2-Y2)Z    		5782            
(X2-Y2)Z2   		1168            
(X2-Y2)Z3   		261             
(X2-Y2)Z4   		-136            
(X2-Y2)Z5   		0               
X3          		-2182           
X3Z         		-2710           
Y3          		107             
Y3Z         		-1933           
#
# Lock Parameter
#
LOCKPHASE		123.000 
LOCKPOWER		-18.000 
LOCKGAIN		104.888 
LOCKDC		-75.000 
LOCKSHIFT		4.700   
FIELD		8237.851
LOOPGAIN		5.000   
LOOPTIME		0.250   
LOOPFILTER		500.000 
#
IEEE64_VERSION_CODE 1
#
# Shim currents 
#
SHIM_SETTING [1 ]  -46.02591292    
SHIM_SETTING [2 ]  1220.71859833   
SHIM_SETTING [3 ]  -1450.99674588  
SHIM_SETTING [4 ]  392.08992558    
SHIM_SETTING [5 ]  -692.36275749   
SHIM_SETTING [6 ]  -506.47431899   
SHIM_SETTING [7 ]  -1081.07069423  
SHIM_SETTING [8 ]  299.70479150    
SHIM_SETTING [9 ]  -450.19289907   
SHIM_SETTING [10]  341.33126778    
SHIM_SETTING [11]  0.00000000      
SHIM_SETTING [12]  2040.05700000   
SHIM_SETTING [13]  -1826.78400000  
SHIM_SETTING [14]  256.30300000    
SHIM_SETTING [15]  -4226.31170183  
SHIM_SETTING [16]  -2982.76570183  
SHIM_SETTING [17]  -12935.51764416 
SHIM_SETTING [18]  -14118.72435584 
SHIM_SETTING [19]  -9810.99852858  
SHIM_SETTING [20]  -3585.05740024  
SHIM_SETTING [21]  17449.67600000  
SHIM_SETTING [22]  5499.99600000   
SHIM_SETTING [23]  19221.43500000  
SHIM_SETTING [24]  11399.15100000  
SHIM_SETTING [25]  7421.37900000   
SHIM_SETTING [26]  4315.48400000   
SHIM_SETTING [27]  -2372.55600000  
SHIM_SETTING [28]  15034.78494954  
SHIM_SETTING [29]  3839.37600000   
SHIM_SETTING [30]  4113.33000000   
SHIM_SETTING [31]  9628.74683521   
SHIM_SETTING [32]  7078.11194954   
SHIM_SETTING [33]  3236.10200000   
SHIM_SETTING [34]  2310.52000000   
SHIM_SETTING [35]  2529.36200000   
SHIM_SETTING [36]  1212.92800000   
SHIM_SETTING [37]  20228.11832712  
SHIM_SETTING [38]  -8103.78563594  
SHIM_SETTING [39]  2939.97316479   
SHIM_SETTING [40]  0.00000000      
