# Supplementary material for: Study of the Cardiotoxicity of Venenum Bufonis in Rats using an 1H NMR-Based Metabolomics Approach
Source: PLoS One. 2015 Mar 17;10(3):e0119515. doi: 10.1371/journal.pone.0119515 (PMC4363591; doi:10.1371/journal.pone.0119515)
Supplement: S3 File — (ZIP) [file pone.0119515.s005.zip › VB-LIVER DG/nmr/LH1-2/10/audita.txt]

##TITLE= Audit trail, TOPSPIN		Version 3.0
##JCAMPDX= 5.01
##ORIGIN= Bruker BioSpin GmbH
##OWNER= root
$$ E:/kly/dongge/data/nmr/nmr/LH1-2/10/audita.txt
##AUDIT TRAIL=  $$ (NUMBER, WHEN, WHO, WHERE, PROCESS, VERSION, WHAT)
(   1,<2013-11-24 00:15:52.051 +0800>,<root>,<BRUKER-HP>,<go>,<TOPSPIN 3.0>,
      <created by zg
	started at 2013-11-24 00:11:14.417 +0800,
	POWCHK enabled, PULCHK disabled,
       configuration hash MD5:
       36 D9 66 37 39 CE 5E E8 56 E4 04 3B A6 32 03 27
       data hash MD5: 32K
       62 F5 9D 87 49 11 4C DF 8E CC E8 E5 13 41 01 90>)
##END=

$$ hash MD5
$$ FD A8 C7 A8 A1 81 B8 7F 70 10 73 E1 85 19 30 38
