# Supplementary material for: Study of the Cardiotoxicity of Venenum Bufonis in Rats using an 1H NMR-Based Metabolomics Approach
Source: PLoS One. 2015 Mar 17;10(3):e0119515. doi: 10.1371/journal.pone.0119515 (PMC4363591; doi:10.1371/journal.pone.0119515)
Supplement: S3 File — (ZIP) [file pone.0119515.s005.zip › VB-LIVER DG/nmr/LH1-3/10/pdata/1/outd]

##TITLE= Parameter file, TOPSPIN		Version 3.0
##JCAMPDX= 5.0
##DATATYPE= Parameter Values
##NPOINTS= 1	$$ modification sequence number
##ORIGIN= Bruker BioSpin GmbH
##OWNER= root
$$ 2013-11-24 00:15:54.828 +0800  root@BRUKER-HP
$$ E:/kly/dongge/data/nmr/nmr/LH1-3/10/pdata/1/outd
$$ process C:\Bruker\TopSpin3.0\prog\mod\xwish3.exe
##$CURPLOT= <Adobe PDF Converter>
##$CURPRIN= <$Adobe PDF Converter>
##$DFORMAT= <normdp>
##$LAYOUT= <+/1CPU_____1D_H.xwp>
##$LFORMAT= <normlp>
##$PFORMAT= <normpl>
##END=
