# Supplementary material for: Study of the Cardiotoxicity of Venenum Bufonis in Rats using an 1H NMR-Based Metabolomics Approach
Source: PLoS One. 2015 Mar 17;10(3):e0119515. doi: 10.1371/journal.pone.0119515 (PMC4363591; doi:10.1371/journal.pone.0119515)
Supplement: S3 File — (ZIP) [file pone.0119515.s005.zip › VB-LIVER DG/nmr/LH1-6/10/pdata/1/auditp.txt]

##TITLE= Audit trail, TOPSPIN		Version 2.1
##JCAMPDX= 5.01
##ORIGIN= Bruker BioSpin GmbH
##OWNER= Thinkpad
$$ D:/bruker/data/VB-LIVER DG/nmr/LH1-6/10/pdata/1/auditp.txt
##AUDIT TRAIL=  $$ (NUMBER, WHEN, WHO, WHERE, PROCESS, VERSION, WHAT)
(   1,<2013-11-24 00:51:18.225 +0800>,<root>,<BRUKER-HP>,<go>,<TOPSPIN 3.0>,
      <created by zg
	started at 2013-11-24 00:46:40.420 +0800,
	POWCHK enabled, PULCHK disabled,
       configuration hash MD5:
       36 D9 66 37 39 CE 5E E8 56 E4 04 3B A6 32 03 27
       data hash MD5: 32K
       F8 ED 3D F4 06 F3 70 B6 4B DC 78 E2 EF D3 27 D1>)
(   2,<2013-11-25 20:10:14.316 +0800>,<Thinkpad>,<THINKPAD-THINK>,<proc1d>,<TOPSPIN 2.1>,
      <Start of raw data processing
       efp LB = 0.3 FT_mod = 6 PKNL = 1 PHC0 = 81.41679 PHC1 = -21.24662 SI = 32K 
       data hash MD5: 32K
       B3 FE 0D 65 45 E9 33 C2 3A 07 77 5D 5E 20 9B D5>)
(   3,<2013-11-25 20:10:16.027 +0800>,<Thinkpad>,<THINKPAD-THINK>,<proc1d>,<TOPSPIN 2.1>,
      <apk 
       data hash MD5: 32K
       6C 90 D6 D2 06 72 E4 B7 D5 E9 05 CA CF A2 0D 9B>)
(   4,<2013-11-25 20:10:24.385 +0800>,<Thinkpad>,<THINKPAD-THINK>,<proc1d>,<TOPSPIN 2.1>,
      <pk fgphup PHC0 = 110.0586 PHC1 = -181.6 
       data hash MD5: 32K
       EC FE C1 EF A6 8C D5 B6 7B 59 B5 E7 C0 AD 4A 9C>)
##END=

$$ hash MD5
$$ 32 11 D6 38 FC EE CE A3 61 E1 BB 2D 8B 31 EC 37
