# Supplementary material for: Study of the Cardiotoxicity of Venenum Bufonis in Rats using an 1H NMR-Based Metabolomics Approach
Source: PLoS One. 2015 Mar 17;10(3):e0119515. doi: 10.1371/journal.pone.0119515 (PMC4363591; doi:10.1371/journal.pone.0119515)
Supplement: S3 File — (ZIP) [file pone.0119515.s005.zip › VB-LIVER DG/nmr/LH1-7/10/acqus]

##TITLE= Parameter file, TOPSPIN		Version 3.0
##JCAMPDX= 5.0
##DATATYPE= Parameter Values
##NPOINTS= 12	$$ modification sequence number
##ORIGIN= Bruker BioSpin GmbH
##OWNER= root
$$ 2013-11-24 00:59:51.357 +0800  root@BRUKER-HP
$$ E:/kly/dongge/data/nmr/nmr/LH1-7/10/acqus
$$ process C:\Bruker\TopSpin3.0\prog\mod\shimcntl.exe
##$ACQT0= -7.4166027619877
##$AMP= (0..31)
100 100 100 100 100 100 100 100 100 100 100 100 100 100 100 100 100 100
100 100 100 100 100 100 100 100 100 100 100 100 100 100
##$ANAVPT= -1
##$AQSEQ= 0
##$AQ_mod= 3
##$AUNM= <au_zg>
##$AUTOPOS= < >
##$BF1= 500.1
##$BF2= 125.750245
##$BF3= 500.1
##$BF4= 500.1
##$BF5= 500.1
##$BF6= 500.1
##$BF7= 500.1
##$BF8= 500.1
##$BYTORDA= 0
##$CAGPARS= (0..11)
0 0 0 0 0 0 0 0 0 0 0 0
##$CFDGTYP= 0
##$CFRGTYP= 9
##$CHEMSTR= <none>
##$CNST= (0..63)
1 1 145 1 1 1 1 1 1 1 1 1 1 1 1 1 1 1 1 1 1 1 1 1 1 1 1 1 1 1 1 1 1 1 1
1 1 1 1 1 1 1 1 1 1 1 1 1 1 1 1 1 1 1 1 1 1 1 1 1 1 1 1 1
##$CPDPRG= <>
##$CPDPRG1= <>
##$CPDPRG2= <>
##$CPDPRG3= <>
##$CPDPRG4= <mlev16>
##$CPDPRG5= <mlev16>
##$CPDPRG6= <mlev16>
##$CPDPRG7= <mlev16>
##$CPDPRG8= <mlev16>
##$D= (0..63)
0 2 0 0 0 0 0 0 0.5 0 0 0 2e-005 0 0 0 0.0002 0 0 0 0 0 0 0 0 0 0 0 0 0
0 0 0 0 0 0 0 0 0 0 0 0 0 0 0 0 0 0 0 0 0 0 0 0 0 0 0 0 0 0 0 0 0 0
##$DATE= 1385225990
##$DBL= (0..7)
120 120 120 120 120 120 120 120
##$DBP= (0..7)
150 150 150 150 150 150 150 150
##$DBPNAM0= <>
##$DBPNAM1= <>
##$DBPNAM2= <>
##$DBPNAM3= <>
##$DBPNAM4= <>
##$DBPNAM5= <>
##$DBPNAM6= <>
##$DBPNAM7= <>
##$DBPOAL= (0..7)
0.5 0.5 0.5 0.5 0.5 0.5 0.5 0.5
##$DBPOFFS= (0..7)
0 0 0 0 0 0 0 0
##$DE= 6.5
##$DECBNUC= <off>
##$DECIM= 2000
##$DECNUC= <off>
##$DECSTAT= 4
##$DIGMOD= 1
##$DIGTYP= 12
##$DL= (0..7)
0 120 120 120 120 120 120 120
##$DP= (0..7)
150 150 150 150 150 150 150 150
##$DP07= 0
##$DPNAME0= <>
##$DPNAME1= <>
##$DPNAME2= <>
##$DPNAME3= <>
##$DPNAME4= <>
##$DPNAME5= <>
##$DPNAME6= <>
##$DPNAME7= <>
##$DPOAL= (0..7)
0.5 0.5 0.5 0.5 0.5 0.5 0.5 0.5
##$DPOFFS= (0..7)
0 0 0 0 0 0 0 0
##$DQDMODE= 0
##$DR= 22
##$DS= 2
##$DSPFIRM= 0
##$DSPFVS= 20
##$DTYPA= 0
##$EXP= <NOESYPR1DYMH>
##$F1LIST= <>
##$F2LIST= <>
##$F3LIST= <>
##$FCUCHAN= (0..9)
0 2 1 0 0 0 0 0 0 0
##$FL1= 90
##$FL2= 90
##$FL3= 90
##$FL4= 90
##$FOV= 20
##$FQ1LIST= <freqlist>
##$FQ2LIST= <freqlist>
##$FQ3LIST= <freqlist>
##$FQ4LIST= <freqlist>
##$FQ5LIST= <freqlist>
##$FQ6LIST= <freqlist>
##$FQ7LIST= <freqlist>
##$FQ8LIST= <freqlist>
##$FRQLO3= 1245280.89249301
##$FRQLO3N= 0
##$FS= (0..7)
83 83 83 83 83 83 83 83
##$FTLPGN= 0
##$FW= 125000
##$FnMODE= 0
##$FnTYPE= 0
##$GPNAM0= <SMSQ10.100>
##$GPNAM1= <SMSQ10.100>
##$GPNAM10= <SMSQ10.100>
##$GPNAM11= <SMSQ10.100>
##$GPNAM12= <SMSQ10.100>
##$GPNAM13= <SMSQ10.100>
##$GPNAM14= <SMSQ10.100>
##$GPNAM15= <SMSQ10.100>
##$GPNAM16= <SMSQ10.100>
##$GPNAM17= <SMSQ10.100>
##$GPNAM18= <SMSQ10.100>
##$GPNAM19= <SMSQ10.100>
##$GPNAM2= <SMSQ10.100>
##$GPNAM20= <SMSQ10.100>
##$GPNAM21= <SMSQ10.100>
##$GPNAM22= <SMSQ10.100>
##$GPNAM23= <SMSQ10.100>
##$GPNAM24= <SMSQ10.100>
##$GPNAM25= <SMSQ10.100>
##$GPNAM26= <SMSQ10.100>
##$GPNAM27= <SMSQ10.100>
##$GPNAM28= <SMSQ10.100>
##$GPNAM29= <SMSQ10.100>
##$GPNAM3= <SMSQ10.100>
##$GPNAM30= <SMSQ10.100>
##$GPNAM31= <SMSQ10.100>
##$GPNAM4= <SMSQ10.100>
##$GPNAM5= <SMSQ10.100>
##$GPNAM6= <SMSQ10.100>
##$GPNAM7= <SMSQ10.100>
##$GPNAM8= <SMSQ10.100>
##$GPNAM9= <SMSQ10.100>
##$GPX= (0..31)
0 0 0 0 0 0 0 0 0 0 0 0 0 0 0 0 0 0 0 0 0 0 0 0 0 0 0 0 0 0 0 0
##$GPY= (0..31)
0 0 0 0 0 0 0 0 0 0 0 0 0 0 0 0 0 0 0 0 0 0 0 0 0 0 0 0 0 0 0 0
##$GPZ= (0..31)
0 0 0 0 0 0 0 0 0 0 0 0 0 0 0 0 0 0 0 0 0 0 0 0 0 0 0 0 0 0 0 0
##$GRDPROG= <grad_out>
##$GRPDLY= 67.9862518310547
##$HDDUTY= 20
##$HDRATE= 1
##$HGAIN= (0..3)
0 0 0 0
##$HL1= 1
##$HL2= 35
##$HL3= 16
##$HL4= 17
##$HOLDER= 0
##$HPMOD= (0..7)
0 0 0 0 0 0 0 0
##$HPPRGN= 0
##$IN= (0..63)
0 0 0 0 0 0 0 0 0 0 0 0 0 0 0 0 0 0 0 0 0 0 0 0 0 0 0 0 0 0 0 0 0 0 0 0
0 0 0 0 0 0 0 0 0 0 0 0 0 0 0 0 0 0 0 0 0 0 0 0 0 0 0 0
##$INF= (0..7)
0 0 0 0 0 0 0 0
##$INP= (0..63)
0 0 0 0 0 0 0 0 0 0 0 0 0 0 0 0 0 0 0 0 0 0 0 0 0 0 0 0 0 0 0 0 0 0 0 0
0 0 0 0 0 0 0 0 0 0 0 0 0 0 0 0 0 0 0 0 0 0 0 0 0 0 0 0
##$INSTRUM= <spect>
##$L= (0..31)
1 1 1 1 1 1 1 1 1 1 1 1 1 1 1 1 1 1 1 1 1 1 1 1 1 1 1 1 1 1 1 1
##$LFILTER= 500
##$LGAIN= 5
##$LINPSTP= 0
##$LOCKED= yes
##$LOCKFLD= 8238
##$LOCKGN= 105.963241577148
##$LOCKPOW= -18
##$LOCKPPM= 4.69999980926514
##$LOCNUC= <2H>
##$LOCPHAS= 126
##$LOCSHFT= yes
##$LOCSW= 0
##$LTIME= 0.25
##$MASR= 4200
##$MASRLST= <masrlst>
##$MULEXPNO= (0..15)
0 0 0 0 0 0 0 0 0 0 0 0 0 0 0 0
##$NBL= 1
##$NC= -6
##$NLOGCH= 1
##$NOVFLW= 0
##$NS= 64
##$NUC1= <1H>
##$NUC2= <13C>
##$NUC3= <off>
##$NUC4= <off>
##$NUC5= <off>
##$NUC6= <off>
##$NUC7= <off>
##$NUC8= <off>
##$NUCLEUS= <off>
##$NUSLIST= <automatic>
##$O1= 2375.35750704865
##$O2= 6224.6571289819
##$O3= 2375.35750704865
##$O4= 2375.35750704865
##$O5= 2375.35750704865
##$O6= 2375.35750704865
##$O7= 2375.35750704865
##$O8= 2375.35750704865
##$OVERFLW= 0
##$P= (0..63)
11.65 11.65 23.3 14.43 28.86 17.16 26 52 20000 26 52 80000 80000 1000 500
0 1000 2500 100000 600 2000 0 0 0 2000 100 100000 11.65 1000 1000 0 1900
20000 0 0 0 40000 0 0 192 2000 0 0 0 0 0 0 0 0 0 0 0 0 0 0 0 0 0 0 0 0
0 0 1500
##$PACOIL= (0..15)
2 1 3 0 0 0 0 0 0 0 0 0 0 0 0 0
##$PAPS= 2
##$PARMODE= 0
##$PCPD= (0..9)
100 80 70 100 100 100 100 100 100 100
##$PEXSEL= (0..9)
1 1 1 1 1 1 1 1 1 1
##$PHCOR= (0..31)
0 0 0 0 0 0 0 0 0 0 0 0 0 0 0 0 0 0 0 0 0 0 0 0 0 0 0 0 0 0 0 0
##$PHLIST= <>
##$PHP= 1
##$PH_ref= 0
##$PL= (0..63)
120 120 120 120 120 120 120 120 120 120 120 120 120 120 120 120 120 120
120 120 120 120 120 120 120 120 120 120 120 120 120 120 120 120 120 120
120 120 120 120 120 120 120 120 120 120 120 120 120 120 120 120 120 120
120 120 120 120 120 120 120 120 120 120
##$PLSTEP= 0.1
##$PLSTRT= -6
##$PLW= (0..63)
0 19.724 114.02 0 0 0 0 0 0 0.00010715 3.96 0.33049 4.8453 2.4224 0 35.121
0 0 19.724 0.41828 0 0.37987 0 0 0.042208 4.8686 0 1.0708 0 3.96 4.8453
19.381 4.2832e-006 0 0 0 0 0 0 0 0 0 0 0 0 0 0 0 0 0 0 0 0 0 0 0 0 0 0
0 0 0 0 0
##$PLWMAX= (0..7)
82.3 405 0 0 0 0 0 0
##$POWMOD= 0
##$PQPHASE= 0
##$PQSCALE= 1
##$PR= 1
##$PRECHAN= (0..15)
-1 1 -1 0 -1 -1 -1 -1 -1 -1 -1 -1 -1 -1 -1 -1
##$PRGAIN= 0
##$PROBHD= <5 mm PABBO BB-1H/D Z-GRD Z113652/0046
>
##$PULPROG= <noesygppr1d>
##$PW= 0
##$PYNM= <acqu.py>
##$QNP= 1
##$RD= 0
##$RECCHAN= (0..15)
0 2 0 0 0 0 0 0 0 0 0 0 0 0 0 0
##$RECPH= 0
##$RECPRE= (0..15)
-1 0 -1 -1 -1 -1 -1 -1 -1 -1 -1 -1 -1 -1 -1 -1
##$RECPRFX= (0..15)
-1 -1 -1 -1 -1 -1 -1 -1 -1 -1 -1 -1 -1 -1 -1 -1
##$RECSEL= (0..15)
0 0 1 0 0 0 0 0 0 0 0 0 0 0 0 0
##$RG= 203
##$RO= 0
##$ROUTWD1= (0..23)
0 0 0 0 0 0 0 0 0 0 0 0 0 0 0 0 0 0 0 0 1 1 0 0
##$ROUTWD2= (0..23)
0 0 0 0 0 1 0 0 0 0 0 0 0 0 0 0 0 0 1 0 1 1 0 0
##$RSEL= (0..9)
0 1 2 0 0 0 0 0 0 0
##$S= (0..7)
83 4 83 83 83 83 83 83
##$SELREC= (0..9)
0 0 0 0 0 0 0 0 0 0
##$SFO1= 500.102375357507
##$SFO2= 125.756469657129
##$SFO3= 500.102375357507
##$SFO4= 500.102375357507
##$SFO5= 500.102375357507
##$SFO6= 500.102375357507
##$SFO7= 500.102375357507
##$SFO8= 500.102375357507
##$SOLVENT= <D2O>
##$SOLVOLD= <off>
##$SP= (0..63)
120 120 120 120 120 120 120 120 120 120 120 120 120 120 120 120 120 120
120 120 120 120 120 120 120 120 120 120 120 120 120 120 120 120 120 120
120 120 120 120 120 120 120 120 120 120 120 120 120 120 120 120 120 120
120 120 120 120 120 120 120 120 120 120
##$SPECTR= 0
##$SPINCNT= 0
##$SPNAM0= <>
##$SPNAM1= <Gaus1_270.1000>
##$SPNAM10= <Squa100.1000>
##$SPNAM11= <Squa100.1000>
##$SPNAM12= <>
##$SPNAM13= <>
##$SPNAM14= <Crp32,1.5,20.2>
##$SPNAM15= <>
##$SPNAM16= <>
##$SPNAM17= <>
##$SPNAM18= <Crp60_xfilt.2>
##$SPNAM19= <Sinc1.1000>
##$SPNAM2= <Gaus1_180r.1000>
##$SPNAM20= <Sinc1.1000>
##$SPNAM21= <Sinc1.1000>
##$SPNAM22= <Sinc1.1000>
##$SPNAM23= <>
##$SPNAM24= <>
##$SPNAM25= <>
##$SPNAM26= <Q3.1000>
##$SPNAM27= <>
##$SPNAM28= <>
##$SPNAM29= <Crp60,20,20.10>
##$SPNAM3= <Crp60,0.5,20.1>
##$SPNAM30= <>
##$SPNAM31= <Crp32,1.5,20.2>
##$SPNAM32= <>
##$SPNAM33= <>
##$SPNAM34= <>
##$SPNAM35= <>
##$SPNAM36= <>
##$SPNAM37= <>
##$SPNAM38= <>
##$SPNAM39= <>
##$SPNAM4= <Bip720,100,10.1>
##$SPNAM40= <>
##$SPNAM41= <>
##$SPNAM42= <>
##$SPNAM43= <>
##$SPNAM44= <>
##$SPNAM45= <>
##$SPNAM46= <>
##$SPNAM47= <>
##$SPNAM48= <>
##$SPNAM49= <>
##$SPNAM5= <Squa100.1000>
##$SPNAM50= <>
##$SPNAM51= <>
##$SPNAM52= <>
##$SPNAM53= <>
##$SPNAM54= <>
##$SPNAM55= <>
##$SPNAM56= <>
##$SPNAM57= <>
##$SPNAM58= <>
##$SPNAM59= <>
##$SPNAM6= <Squa100.1000>
##$SPNAM60= <>
##$SPNAM61= <>
##$SPNAM62= <>
##$SPNAM63= <>
##$SPNAM7= <Crp60comp.4>
##$SPNAM8= <Squa100.1000>
##$SPNAM9= <>
##$SPOAL= (0..63)
0.5 0 0 0.5 0 0.5 0.5 0.5 0.5 0.5 0.5 0.5 0.5 0.5 1 0.5 0.5 0.5 0.5 0.5
0.5 0.5 0.5 0.5 0.5 0.5 0 0.5 0.5 0.5 0.5 0.5 0.5 0.5 0.5 0.5 0.5 0.5 0.5
0.5 0.5 0.5 0.5 0.5 0.5 0.5 0.5 0.5 0.5 0.5 0.5 0.5 0.5 0.5 0.5 0.5 0.5
0.5 0.5 0.5 0.5 0.5 0.5 0.5
##$SPOFFS= (0..63)
0 0 0 0 0 0 0 0 0 0 0 0 0 0 0 0 0 0 0 0 0 0 0 0 0 0 0 0 0 0 0 0 0 0 0 0
0 0 0 0 0 0 0 0 0 0 0 0 0 0 0 0 0 0 0 0 0 0 0 0 0 0 0 0
##$SPPEX= (0..63)
0 0 0 0 0 0 0 0 0 0 0 0 0 0 0 0 0 0 0 0 0 0 0 0 0 0 0 0 0 0 0 0 0 0 0 0
0 0 0 0 0 0 0 0 0 0 0 0 0 0 0 0 0 0 0 0 0 0 0 0 0 0 0 0
##$SPW= (0..63)
0 2.2223e-005 9.877e-006 36.275 41.218 0.002677 0.00010715 36.275 2.677e-007
0 0.002677 0.002677 0 0 15.477 0 0 0 8.6919 1.576647e-005 2.450846e-005
1.144371e-005 6.1715e-005 0 0 0 0.0025867 0 0 0.10225 0 3.8693 0 0 0 0
0 0 0 0 0 0 0 0 0 0 0 0 0 0 0 0 0 0 0 0 0 0 0 0 0 0 0 0
##$SUBNAM0= <>
##$SUBNAM1= <>
##$SUBNAM2= <>
##$SUBNAM3= <>
##$SUBNAM4= <>
##$SUBNAM5= <>
##$SUBNAM6= <>
##$SUBNAM7= <>
##$SUBNAM8= <>
##$SUBNAM9= <>
##$SW= 19.9959058239852
##$SWIBOX= (0..19)
0 1 3 0 0 0 0 0 0 0 0 0 0 0 0 0 0 0 0 0
##$SW_h= 10000
##$SWfinal= 0
##$TD= 32768
##$TD0= 1
##$TE= 298.9
##$TE1= 300
##$TE2= 300
##$TE3= 300
##$TE4= 300
##$TEG= 300
##$TE_PIDX= 0
##$TE_STAB= (0..8)
0 0 0 0 0 0 0 0 0
##$TL= (0..7)
0 120 120 120 120 120 120 120
##$TP= (0..7)
150 150 150 150 150 150 150 150
##$TPNAME0= <>
##$TPNAME1= <>
##$TPNAME2= <>
##$TPNAME3= <>
##$TPNAME4= <>
##$TPNAME5= <>
##$TPNAME6= <>
##$TPNAME7= <>
##$TPOAL= (0..7)
0.5 0.5 0.5 0.5 0.5 0.5 0.5 0.5
##$TPOFFS= (0..7)
0 0 0 0 0 0 0 0
##$TUNHIN= 0
##$TUNHOUT= 0
##$TUNXOUT= 0
##$USERA1= <>
##$USERA2= <>
##$USERA3= <>
##$USERA4= <>
##$USERA5= <>
##$V9= 5
##$VALIST= <>
##$VCLIST= <>
##$VD= 0
##$VDLIST= <>
##$VPLIST= <>
##$VTLIST= <>
##$WBST= 1024
##$WBSW= 4
##$XGAIN= (0..3)
0 0 0 0
##$XL= 0
##$YL= 0
##$YMAX_a= 8451776
##$YMIN_a= -4059858
##$ZGOPTNS= <>
##$ZL1= 120
##$ZL2= 120
##$ZL3= 120
##$ZL4= 120
##END=
