# Supplementary material for: Study of the Cardiotoxicity of Venenum Bufonis in Rats using an 1H NMR-Based Metabolomics Approach
Source: PLoS One. 2015 Mar 17;10(3):e0119515. doi: 10.1371/journal.pone.0119515 (PMC4363591; doi:10.1371/journal.pone.0119515)
Supplement: S3 File — (ZIP) [file pone.0119515.s005.zip › VB-LIVER DG/nmr/LH1-8/10/pdata/1/auditp.txt]

##TITLE= Audit trail, TOPSPIN		Version 2.1
##JCAMPDX= 5.01
##ORIGIN= Bruker BioSpin GmbH
##OWNER= Thinkpad
$$ D:/bruker/data/VB-LIVER DG/nmr/LH1-8/10/pdata/1/auditp.txt
##AUDIT TRAIL=  $$ (NUMBER, WHEN, WHO, WHERE, PROCESS, VERSION, WHAT)
(   1,<2013-11-24 01:08:34.005 +0800>,<root>,<BRUKER-HP>,<go>,<TOPSPIN 3.0>,
      <created by zg
	started at 2013-11-24 01:03:55.997 +0800,
	POWCHK enabled, PULCHK disabled,
       configuration hash MD5:
       36 D9 66 37 39 CE 5E E8 56 E4 04 3B A6 32 03 27
       data hash MD5: 32K
       EF FE A5 4F 46 55 C7 AC 00 0F 56 68 78 BC 1C 63>)
(   2,<2013-11-25 20:11:09.590 +0800>,<Thinkpad>,<THINKPAD-THINK>,<proc1d>,<TOPSPIN 2.1>,
      <Start of raw data processing
       efp LB = 0.3 FT_mod = 6 PKNL = 1 PHC0 = 81.41679 PHC1 = -21.24662 SI = 32K 
       data hash MD5: 32K
       58 30 79 CF ED F8 AC 3D 69 D8 1F 70 D3 E7 E1 4B>)
(   3,<2013-11-25 20:11:11.446 +0800>,<Thinkpad>,<THINKPAD-THINK>,<proc1d>,<TOPSPIN 2.1>,
      <apk 
       data hash MD5: 32K
       AE 03 6C A1 F0 D6 D4 DA A1 ED 69 7A 50 37 F7 70>)
(   4,<2013-11-25 20:11:26.070 +0800>,<Thinkpad>,<THINKPAD-THINK>,<proc1d>,<TOPSPIN 2.1>,
      <pk fgphup PHC0 = 28.31504 PHC1 = -44.8 
       data hash MD5: 32K
       E4 91 D8 58 0C C9 0C EB BE 8C 8B 36 8F EB 88 C4>)
##END=

$$ hash MD5
$$ C7 DB 72 EB 26 4D B0 47 8B A0 E9 E2 FE BA C0 23
