# Supplementary material for: Study of the Cardiotoxicity of Venenum Bufonis in Rats using an 1H NMR-Based Metabolomics Approach
Source: PLoS One. 2015 Mar 17;10(3):e0119515. doi: 10.1371/journal.pone.0119515 (PMC4363591; doi:10.1371/journal.pone.0119515)
Supplement: S3 File — (ZIP) [file pone.0119515.s005.zip › VB-LIVER DG/nmr/LH1-9/10/pdata/1/auditp.txt]

##TITLE= Audit trail, TOPSPIN		Version 2.1
##JCAMPDX= 5.01
##ORIGIN= Bruker BioSpin GmbH
##OWNER= Thinkpad
$$ D:/bruker/data/VB-LIVER DG/nmr/LH1-9/10/pdata/1/auditp.txt
##AUDIT TRAIL=  $$ (NUMBER, WHEN, WHO, WHERE, PROCESS, VERSION, WHAT)
(   1,<2013-11-24 01:17:35.669 +0800>,<root>,<BRUKER-HP>,<go>,<TOPSPIN 3.0>,
      <created by zg
	started at 2013-11-24 01:12:57.676 +0800,
	POWCHK enabled, PULCHK disabled,
       configuration hash MD5:
       36 D9 66 37 39 CE 5E E8 56 E4 04 3B A6 32 03 27
       data hash MD5: 32K
       95 51 E1 23 BB DA 35 C7 8B 45 EE 3F CE 34 E2 36>)
(   2,<2013-11-25 20:11:32.947 +0800>,<Thinkpad>,<THINKPAD-THINK>,<proc1d>,<TOPSPIN 2.1>,
      <Start of raw data processing
       efp LB = 0.3 FT_mod = 6 PKNL = 1 PHC0 = 81.41679 PHC1 = -21.24662 SI = 32K 
       data hash MD5: 32K
       48 B5 27 2A 1D 4D 67 B0 74 92 40 F3 63 B7 B0 42>)
(   3,<2013-11-25 20:11:34.715 +0800>,<Thinkpad>,<THINKPAD-THINK>,<proc1d>,<TOPSPIN 2.1>,
      <apk 
       data hash MD5: 32K
       29 54 9F F5 1F 8E 73 EB 30 BF D1 2D B1 E0 72 A0>)
(   4,<2013-11-25 20:11:40.539 +0800>,<Thinkpad>,<THINKPAD-THINK>,<proc1d>,<TOPSPIN 2.1>,
      <pk fgphup PHC0 = 23.69458 PHC1 = -40.8 
       data hash MD5: 32K
       7F 17 04 99 A8 E5 35 F5 C7 19 7F 08 2E A7 F0 C9>)
##END=

$$ hash MD5
$$ C6 2C 9E 75 6B 95 A7 76 E1 9B FE 5A 9F A3 62 F5
