# Supplementary material for: Study of the Cardiotoxicity of Venenum Bufonis in Rats using an 1H NMR-Based Metabolomics Approach
Source: PLoS One. 2015 Mar 17;10(3):e0119515. doi: 10.1371/journal.pone.0119515 (PMC4363591; doi:10.1371/journal.pone.0119515)
Supplement: S3 File — (ZIP) [file pone.0119515.s005.zip › VB-LIVER DG/nmr/LH1-9/10/pdata/1/procs]

##TITLE= Parameter file, TOPSPIN		Version 2.1
##JCAMPDX= 5.0
##DATATYPE= Parameter Values
##NPOINTS= 8	$$ modification sequence number
##ORIGIN= Bruker BioSpin GmbH
##OWNER= root
$$ 2013-11-25 20:11:49.520 +0800  Thinkpad@THINKPAD-THINK
$$ D:/bruker/data/VB-LIVER DG/nmr/LH1-9/10/pdata/1/procs
$$ process D:\bruker\prog\mod\dataserver.exe
##$ABSF1= 0
##$ABSF2= 0
##$ABSG= 0
##$ABSL= 0
##$ALPHA= 0
##$AQORDER= 0
##$ASSFAC= 0
##$ASSFACI= 0
##$ASSFACX= 0
##$ASSWID= 0
##$AUNMP= <proc_1d>
##$AXLEFT= 0
##$AXNAME= <>
##$AXNUC= <1H>
##$AXRIGHT= 0
##$AXTYPE= 0
##$AXUNIT= <>
##$AZFE= 0.1
##$AZFW= 0.1
##$BCFW= 0
##$BC_mod= 0
##$BYTORDP= 0
##$COROFFS= 0
##$CY= 15
##$DATMOD= 1
##$DC= 0
##$DFILT= <>
##$DTYPP= 0
##$ERETIC= no
##$F1P= 12.7609796524048
##$F2P= -3.26145688592861
##$FCOR= 0.5
##$FTSIZE= 32768
##$FT_mod= 6
##$GAMMA= 0
##$GB= 0
##$INTBC= 1
##$INTSCL= 1
##$ISEN= 128
##$LB= 0.3
##$LEV0= 0
##$LPBIN= 0
##$MAXI= 10000
##$MC2= 0
##$MEAN= 0
##$ME_mod= 0
##$MI= 0
##$NCOEF= 0
##$NC_proc= -7
##$NLEV= 6
##$NOISF1= 8.174992
##$NOISF2= 6.675002
##$NSP= 0
##$NTH_PI= 0
##$NZP= 0
##$OFFSET= 14.83764
##$PC= 1
##$PHC0= 47.56008
##$PHC1= -30.22945
##$PH_mod= 1
##$PKNL= yes
##$PPARMOD= 0
##$PPDIAG= 0
##$PPIPTYP= 0
##$PPMPNUM= 2147483647
##$PPRESOL= 1
##$PSCAL= 4
##$PSIGN= 0
##$PYNMP= <proc.py>
##$REVERSE= no
##$SF= 500.099955055936
##$SI= 32768
##$SIGF1= 5.6
##$SIGF2= 5.2
##$SINO= 0
##$SIOLD= 32768
##$SPECTYP= <>
##$SREGLST= <1H.D2O>
##$SSB= 0
##$STSI= 32768
##$STSR= 0
##$SW_p= 10000
##$SYMM= 0
##$S_DEV= 0
##$TDeff= 32768
##$TDoff= 0
##$TI= <UC-1

>
##$TILT= no
##$TM1= 0
##$TM2= 0
##$TOPLEV= 0
##$USERP1= <>
##$USERP2= <>
##$USERP3= <>
##$USERP4= <>
##$USERP5= <>
##$WDW= 1
##$XDIM= 0
##$YMAX_p= 328376761
##$YMIN_p= -16173648
##END=
