# Supplementary material for: Study of the Cardiotoxicity of Venenum Bufonis in Rats using an 1H NMR-Based Metabolomics Approach
Source: PLoS One. 2015 Mar 17;10(3):e0119515. doi: 10.1371/journal.pone.0119515 (PMC4363591; doi:10.1371/journal.pone.0119515)
Supplement: S3 File — (ZIP) [file pone.0119515.s005.zip › VB-LIVER DG/nmr/LL1-1/10/pdata/1/auditp.txt]

##TITLE= Audit trail, TOPSPIN		Version 3.0
##JCAMPDX= 5.01
##ORIGIN= Bruker BioSpin GmbH
##OWNER= root
$$ E:/kly/dongge/data/nmr/nmr/LL1-1/10/pdata/1/auditp.txt
##AUDIT TRAIL=  $$ (NUMBER, WHEN, WHO, WHERE, PROCESS, VERSION, WHAT)
(   1,<2013-11-23 16:48:42.239 +0800>,<root>,<BRUKER-HP>,<go>,<TOPSPIN 3.0>,
      <created by zg
	started at 2013-11-23 16:44:04.386 +0800,
	POWCHK enabled, PULCHK disabled,
       configuration hash MD5:
       36 D9 66 37 39 CE 5E E8 56 E4 04 3B A6 32 03 27
       data hash MD5: 32K
       E1 96 ED 5F 4E C8 AA 90 19 72 6B F1 0B 94 CD 93>)
(   2,<2013-11-23 16:54:35.735 +0800>,<root>,<BRUKER-HP>,<proc1d>,<TOPSPIN 3.0>,
      <Start of raw data processing
       efp LB = 0.3 FT_mod = 6 PKNL = 1 PHC0 = 81.41679 PHC1 = -21.24662 SI = 32K 
       data hash MD5: 32K
       76 08 12 A6 2F 17 97 6A 16 15 9A E3 88 A3 CF 2C>)
(   3,<2013-11-23 16:54:36.390 +0800>,<root>,<BRUKER-HP>,<proc1d>,<TOPSPIN 3.0>,
      <apk 
       data hash MD5: 32K
       F0 8E B9 44 A8 6B 21 5C 53 E6 26 22 35 E5 C6 C5>)
(   4,<2013-11-23 20:39:55.557 +0800>,<root>,<BRUKER-HP>,<proc1d>,<TOPSPIN 3.0>,
      <pk fgphup PHC0 = 29.67303 PHC1 = -52.4 
       data hash MD5: 32K
       4E F6 77 FD 9F 6A BB D4 0B FB 0E 17 C6 1F A2 6D>)
##END=

$$ hash MD5
$$ F3 FE 03 AA 5B 08 5F 56 9B 98 B2 73 9A 6C FF A5
