# Supplementary material for: Study of the Cardiotoxicity of Venenum Bufonis in Rats using an 1H NMR-Based Metabolomics Approach
Source: PLoS One. 2015 Mar 17;10(3):e0119515. doi: 10.1371/journal.pone.0119515 (PMC4363591; doi:10.1371/journal.pone.0119515)
Supplement: S4 File — (ZIP) [file pone.0119515.s006.zip]

Archive with 194 entries (169 files):
- VB-HSQC/
- VB-HSQC/HEART/
- VB-HSQC/HEART/1/
- VB-HSQC/HEART/1/acqu
- VB-HSQC/HEART/1/acqus
- VB-HSQC/HEART/1/audita.txt
- VB-HSQC/HEART/1/fid
- VB-HSQC/HEART/1/format.temp
- VB-HSQC/HEART/1/fq1list
- VB-HSQC/HEART/1/orig
- VB-HSQC/HEART/1/pdata/
- VB-HSQC/HEART/1/pdata/1/
- VB-HSQC/HEART/1/pdata/1/1i
- VB-HSQC/HEART/1/pdata/1/1r
- VB-HSQC/HEART/1/pdata/1/auditp.txt
- VB-HSQC/HEART/1/pdata/1/outd
- VB-HSQC/HEART/1/pdata/1/proc
- VB-HSQC/HEART/1/pdata/1/procs
- VB-HSQC/HEART/1/pdata/1/title
- VB-HSQC/HEART/1/prosol_History
- VB-HSQC/HEART/1/pulseprogram
- VB-HSQC/HEART/1/scon2
- VB-HSQC/HEART/1/shimvalues
- VB-HSQC/HEART/1/uxnmr.par
- VB-HSQC/HEART/4/
- VB-HSQC/HEART/4/acqu
- VB-HSQC/HEART/4/acqu2
- VB-HSQC/HEART/4/acqu2s
- VB-HSQC/HEART/4/acqus
- VB-HSQC/HEART/4/audita.txt
- VB-HSQC/HEART/4/cpdprg2
- VB-HSQC/HEART/4/format.temp
- VB-HSQC/HEART/4/orig
- VB-HSQC/HEART/4/pdata/
- VB-HSQC/HEART/4/pdata/1/
- VB-HSQC/HEART/4/pdata/1/2ii
- VB-HSQC/HEART/4/pdata/1/2ir
- VB-HSQC/HEART/4/pdata/1/2ri
- VB-HSQC/HEART/4/pdata/1/2rr
- VB-HSQC/HEART/4/pdata/1/auditp.txt
- VB-HSQC/HEART/4/pdata/1/clevels
- VB-HSQC/HEART/4/pdata/1/outd
- VB-HSQC/HEART/4/pdata/1/proc
- VB-HSQC/HEART/4/pdata/1/proc2
- VB-HSQC/HEART/4/pdata/1/proc2s
- VB-HSQC/HEART/4/pdata/1/procs
- VB-HSQC/HEART/4/pdata/1/title
- VB-HSQC/HEART/4/prosol_History
- VB-HSQC/HEART/4/pulseprogram
- VB-HSQC/HEART/4/scon2
- VB-HSQC/HEART/4/ser
- VB-HSQC/HEART/4/shimvalues
- VB-HSQC/HEART/4/spnam3
- VB-HSQC/HEART/4/spnam7
- VB-HSQC/HEART/4/uxnmr.par
- VB-HSQC/HEART/5/
- VB-HSQC/HEART/5/acqu
- VB-HSQC/HEART/5/acqu2
- VB-HSQC/HEART/5/acqu2s
- VB-HSQC/HEART/5/acqus
- VB-HSQC/HEART/5/audita.txt
- VB-HSQC/HEART/5/format.temp
- VB-HSQC/HEART/5/orig
- VB-HSQC/HEART/5/pdata/
- VB-HSQC/HEART/5/pdata/1/
- VB-HSQC/HEART/5/pdata/1/2ii
- VB-HSQC/HEART/5/pdata/1/2ir
- VB-HSQC/HEART/5/pdata/1/2ri
- VB-HSQC/HEART/5/pdata/1/2rr
- VB-HSQC/HEART/5/pdata/1/auditp.txt
- VB-HSQC/HEART/5/pdata/1/clevels
- VB-HSQC/HEART/5/pdata/1/curdat2
- VB-HSQC/HEART/5/pdata/1/outd
- VB-HSQC/HEART/5/pdata/1/proc
- VB-HSQC/HEART/5/pdata/1/proc2
- VB-HSQC/HEART/5/pdata/1/proc2s
- VB-HSQC/HEART/5/pdata/1/procs
- VB-HSQC/HEART/5/pdata/1/title
- VB-HSQC/HEART/5/prosol_History
- VB-HSQC/HEART/5/pulseprogram
- VB-HSQC/HEART/5/scon2
- VB-HSQC/HEART/5/ser
- VB-HSQC/HEART/5/shimvalues
- VB-HSQC/HEART/5/uxnmr.par
- VB-HSQC/LIVER/
- VB-HSQC/LIVER/1/
- VB-HSQC/LIVER/1/acqu
- VB-HSQC/LIVER/1/acqus
- VB-HSQC/LIVER/1/audita.txt
- VB-HSQC/LIVER/1/fid
- VB-HSQC/LIVER/1/format.temp
- VB-HSQC/LIVER/1/fq1list
- VB-HSQC/LIVER/1/orig
- VB-HSQC/LIVER/1/origaccount
- VB-HSQC/LIVER/1/pdata/
- VB-HSQC/LIVER/1/pdata/1/
- VB-HSQC/LIVER/1/pdata/1/1i
- VB-HSQC/LIVER/1/pdata/1/1r
- VB-HSQC/LIVER/1/pdata/1/auditp.txt
- VB-HSQC/LIVER/1/pdata/1/outd
- VB-HSQC/LIVER/1/pdata/1/proc
- VB-HSQC/LIVER/1/pdata/1/procs
- VB-HSQC/LIVER/1/pdata/1/title
- VB-HSQC/LIVER/1/prosol_History
- VB-HSQC/LIVER/1/pulseprogram
- VB-HSQC/LIVER/1/scon2
- VB-HSQC/LIVER/1/shimvalues
- VB-HSQC/LIVER/1/uxnmr.par
- VB-HSQC/LIVER/2/
- VB-HSQC/LIVER/2/acqu
- VB-HSQC/LIVER/2/acqu2
- VB-HSQC/LIVER/2/acqu2s
- VB-HSQC/LIVER/2/acqus
- VB-HSQC/LIVER/2/audita.txt
- VB-HSQC/LIVER/2/cpdprg2
- VB-HSQC/LIVER/2/format.temp
- VB-HSQC/LIVER/2/orig
- VB-HSQC/LIVER/2/pdata/
- VB-HSQC/LIVER/2/pdata/1/
- VB-HSQC/LIVER/2/pdata/1/2ii
- VB-HSQC/LIVER/2/pdata/1/2ir
- VB-HSQC/LIVER/2/pdata/1/2ri
- VB-HSQC/LIVER/2/pdata/1/2rr
- VB-HSQC/LIVER/2/pdata/1/auditp.txt
- VB-HSQC/LIVER/2/pdata/1/clevels
- VB-HSQC/LIVER/2/pdata/1/outd
- VB-HSQC/LIVER/2/pdata/1/proc
- VB-HSQC/LIVER/2/pdata/1/proc2
- VB-HSQC/LIVER/2/pdata/1/proc2s
- VB-HSQC/LIVER/2/pdata/1/procs
- VB-HSQC/LIVER/2/pdata/1/title
- VB-HSQC/LIVER/2/prosol_History
- VB-HSQC/LIVER/2/pulseprogram
- VB-HSQC/LIVER/2/scon2
- VB-HSQC/LIVER/2/ser
- VB-HSQC/LIVER/2/shimvalues
- VB-HSQC/LIVER/2/spnam3
- VB-HSQC/LIVER/2/spnam7
- VB-HSQC/LIVER/2/uxnmr.par
- VB-HSQC/SERUM/
- VB-HSQC/SERUM/1/
- VB-HSQC/SERUM/1/acqu
- VB-HSQC/SERUM/1/acqus
- VB-HSQC/SERUM/1/audita.txt
- VB-HSQC/SERUM/1/fid
- VB-HSQC/SERUM/1/format.temp
- VB-HSQC/SERUM/1/fq1list
- VB-HSQC/SERUM/1/orig
- VB-HSQC/SERUM/1/origaccount
- VB-HSQC/SERUM/1/pdata/
- VB-HSQC/SERUM/1/pdata/1/
- VB-HSQC/SERUM/1/pdata/1/1i
- VB-HSQC/SERUM/1/pdata/1/1r
- VB-HSQC/SERUM/1/pdata/1/auditp.txt
- VB-HSQC/SERUM/1/pdata/1/outd
- VB-HSQC/SERUM/1/pdata/1/proc
- VB-HSQC/SERUM/1/pdata/1/procs
- VB-HSQC/SERUM/1/pdata/1/title
- VB-HSQC/SERUM/1/prosol_History
- VB-HSQC/SERUM/1/pulseprogram
- VB-HSQC/SERUM/1/scon2
- VB-HSQC/SERUM/1/shimvalues
- VB-HSQC/SERUM/1/uxnmr.par
- VB-HSQC/SERUM/2/
- VB-HSQC/SERUM/2/acqu
- VB-HSQC/SERUM/2/acqu2
- VB-HSQC/SERUM/2/acqu2s
- VB-HSQC/SERUM/2/acqus
- VB-HSQC/SERUM/2/audita.txt
- VB-HSQC/SERUM/2/cpdprg2
- VB-HSQC/SERUM/2/format.temp
- VB-HSQC/SERUM/2/orig
- VB-HSQC/SERUM/2/pdata/
- VB-HSQC/SERUM/2/pdata/1/
- VB-HSQC/SERUM/2/pdata/1/2ii
- VB-HSQC/SERUM/2/pdata/1/2ir
- VB-HSQC/SERUM/2/pdata/1/2ri
- VB-HSQC/SERUM/2/pdata/1/2rr
- VB-HSQC/SERUM/2/pdata/1/auditp.txt
- VB-HSQC/SERUM/2/pdata/1/clevels
- VB-HSQC/SERUM/2/pdata/1/outd
- VB-HSQC/SERUM/2/pdata/1/proc
- VB-HSQC/SERUM/2/pdata/1/proc2
- VB-HSQC/SERUM/2/pdata/1/proc2s
- VB-HSQC/SERUM/2/pdata/1/procs
- VB-HSQC/SERUM/2/pdata/1/title
- VB-HSQC/SERUM/2/prosol_History
- VB-HSQC/SERUM/2/pulseprogram
- VB-HSQC/SERUM/2/scon2
- VB-HSQC/SERUM/2/ser
- VB-HSQC/SERUM/2/shimvalues
- VB-HSQC/SERUM/2/spnam3
- VB-HSQC/SERUM/2/spnam7
- VB-HSQC/SERUM/2/uxnmr.par
