# Supplementary material for: Study of the Cardiotoxicity of Venenum Bufonis in Rats using an 1H NMR-Based Metabolomics Approach
Source: PLoS One. 2015 Mar 17;10(3):e0119515. doi: 10.1371/journal.pone.0119515 (PMC4363591; doi:10.1371/journal.pone.0119515)
Supplement: S4 File — (ZIP) [file pone.0119515.s006.zip › VB-HSQC/HEART/1/pdata/1/auditp.txt]

##TITLE= Audit trail, TOPSPIN		Version 3.0
##JCAMPDX= 5.01
##ORIGIN= Bruker BioSpin GmbH
##OWNER= root
$$ E:/kly/dongge/data/nmr/nmr/DGH/1/pdata/1/auditp.txt
##AUDIT TRAIL=  $$ (NUMBER, WHEN, WHO, WHERE, PROCESS, VERSION, WHAT)
(   1,<2014-11-22 20:03:42.620 +0800>,<root>,<BRUKER-HP>,<go>,<TOPSPIN 3.0>,
      <created by zg
	started at 2014-11-22 19:57:36.939 +0800,
	POWCHK enabled, PULCHK disabled,
       configuration hash MD5:
       E5 18 2C 09 F7 61 22 DA A8 A5 75 2B 9C F2 1D 08
       data hash MD5: 32K
       B4 58 AD 3B D5 97 C1 B7 FE 6B 4B B1 21 F5 99 30>)
(   2,<2014-11-22 22:00:27.921 +0800>,<root>,<BRUKER-HP>,<proc1d>,<TOPSPIN 3.0>,
      <Start of raw data processing
       efp LB = 0.3 FT_mod = 6 PKNL = 1 PHC0 = -468.0396 PHC1 = -22.10779 SI = 32K 
       data hash MD5: 32K
       DA 3B 09 9E 7C 61 EB 2B D9 94 8C 84 DF C3 05 EC>)
(   3,<2014-11-22 22:00:28.779 +0800>,<root>,<BRUKER-HP>,<proc1d>,<TOPSPIN 3.0>,
      <apk 
       data hash MD5: 32K
       E4 CA D0 F1 E4 7A 91 9D 15 7B 0F FB 68 C0 D0 03>)
(   4,<2014-11-22 22:00:41.462 +0800>,<root>,<BRUKER-HP>,<proc1d>,<TOPSPIN 3.0>,
      <pk fgphup PHC0 = -29.39095 PHC1 = 53.2 
       data hash MD5: 32K
       97 F3 B3 AE D4 9E 92 40 5F A8 0C 9B 58 76 66 9C>)
##END=

$$ hash MD5
$$ 60 8B CF EA 27 F1 C7 F8 F6 9B 51 3E 92 2A CC 8E
