# Supplementary material for: Study of the Cardiotoxicity of Venenum Bufonis in Rats using an 1H NMR-Based Metabolomics Approach
Source: PLoS One. 2015 Mar 17;10(3):e0119515. doi: 10.1371/journal.pone.0119515 (PMC4363591; doi:10.1371/journal.pone.0119515)
Supplement: S4 File — (ZIP) [file pone.0119515.s006.zip › VB-HSQC/HEART/1/shimvalues]

# Sat Nov 22 20:03:42 2014
#$$PROBEID=33
#$$PROBEINFO=5 mm PABBO BB-1H/D Z-GRD Z113652/0046
#$$PICSINFO=Z113652_0046_33.par
#
# Active Shim Gradients
#
Z           		329             
Z2          		2223            
Z3          		-1481           
Z4          		-3207           
Z5          		465             
Z6          		2182            
Z7          		0               
Z8          		0               
X           		-10136          
XZ          		1245            
XZ2         		5102            
XZ3         		-1083           
XZ4         		614             
XZ5         		-2721           
Y           		9607            
YZ          		11024           
YZ2         		1262            
YZ3         		-5538           
YZ4         		1105            
YZ5         		14917           
XY          		3828            
XYZ         		90              
XYZ2        		-208            
XYZ3        		1443            
XYZ4        		534             
XYZ5        		0               
(X2-Y2)     		16097           
(X2-Y2)Z    		5839            
(X2-Y2)Z2   		-110            
(X2-Y2)Z3   		-20             
(X2-Y2)Z4   		3931            
(X2-Y2)Z5   		0               
X3          		-1231           
X3Z         		-3725           
Y3          		443             
Y3Z         		-1421           
#
# Lock Parameter
#
LOCKPHASE		118.500 
LOCKPOWER		-18.000 
LOCKGAIN		106.057 
LOCKDC		-75.000 
LOCKSHIFT		4.700   
FIELD		8242.168
LOOPGAIN		5.000   
LOOPTIME		0.250   
LOOPFILTER		500.000 
#
IEEE64_VERSION_CODE 1
#
# Shim currents 
#
SHIM_SETTING [1 ]  19.18662387     
SHIM_SETTING [2 ]  1293.46539440   
SHIM_SETTING [3 ]  -1059.15573395  
SHIM_SETTING [4 ]  164.79079200    
SHIM_SETTING [5 ]  -171.18107430   
SHIM_SETTING [6 ]  -837.94281056   
SHIM_SETTING [7 ]  -441.29088128   
SHIM_SETTING [8 ]  309.90433299    
SHIM_SETTING [9 ]  -187.02444082   
SHIM_SETTING [10]  317.70303437    
SHIM_SETTING [11]  0.00000000      
SHIM_SETTING [12]  1863.90600000   
SHIM_SETTING [13]  -977.12400000   
SHIM_SETTING [14]  1209.40700000   
SHIM_SETTING [15]  -4356.18199082  
SHIM_SETTING [16]  -2999.56099082  
SHIM_SETTING [17]  -12972.22123209 
SHIM_SETTING [18]  -15115.68876791 
SHIM_SETTING [19]  -9140.93295636  
SHIM_SETTING [20]  -2609.26309305  
SHIM_SETTING [21]  17952.20300000  
SHIM_SETTING [22]  6303.39500000   
SHIM_SETTING [23]  16375.18200000  
SHIM_SETTING [24]  8118.77100000   
SHIM_SETTING [25]  10440.51100000  
SHIM_SETTING [26]  7869.80000000   
SHIM_SETTING [27]  -2403.79800000  
SHIM_SETTING [28]  21804.25737614  
SHIM_SETTING [29]  3399.66500000   
SHIM_SETTING [30]  472.72600000    
SHIM_SETTING [31]  21837.64906362  
SHIM_SETTING [32]  -583.81962386   
SHIM_SETTING [33]  3672.33600000   
SHIM_SETTING [34]  1360.56600000   
SHIM_SETTING [35]  2596.58200000   
SHIM_SETTING [36]  4295.51400000   
SHIM_SETTING [37]  -7941.91069604  
SHIM_SETTING [38]  17969.99570191  
SHIM_SETTING [39]  -6462.45606362  
SHIM_SETTING [40]  0.00000000      
