# Supplementary material for: Study of the Cardiotoxicity of Venenum Bufonis in Rats using an 1H NMR-Based Metabolomics Approach
Source: PLoS One. 2015 Mar 17;10(3):e0119515. doi: 10.1371/journal.pone.0119515 (PMC4363591; doi:10.1371/journal.pone.0119515)
Supplement: S4 File — (ZIP) [file pone.0119515.s006.zip › VB-HSQC/HEART/4/acqu2]

##TITLE= Parameter file, TOPSPIN		Version 3.0
##JCAMPDX= 5.0
##DATATYPE= Parameter Values
##NPOINTS= 7	$$ modification sequence number
##ORIGIN= Bruker BioSpin GmbH
##OWNER= root
$$ 2014-11-22 22:02:01.334 +0800  root@BRUKER-HP
$$ C:/Bruker/TopSpin3.0/prog/curdir/changer/inmrchanger/Nov15-2014-1659-nmr/45/data/./nmr/DGH/4/acqu2
$$ process C:\Bruker\TopSpin3.0\prog\mod\dataserver.exe
##$ACQT0= 0
##$BF1= 125.750245
##$FnMODE= 6
##$NUC1= <13C>
##$O1= 12575.0245
##$SFO1= 125.7628200245
##$SW= 249.992499641042
##$SW_h= 31439.7617398313
##$TD= 256
##END=
