# Supplementary material for: Study of the Cardiotoxicity of Venenum Bufonis in Rats using an 1H NMR-Based Metabolomics Approach
Source: PLoS One. 2015 Mar 17;10(3):e0119515. doi: 10.1371/journal.pone.0119515 (PMC4363591; doi:10.1371/journal.pone.0119515)
Supplement: S4 File — (ZIP) [file pone.0119515.s006.zip › VB-HSQC/HEART/4/pdata/1/auditp.txt]

##TITLE= Audit trail, TOPSPIN		Version 3.0
##JCAMPDX= 5.01
##ORIGIN= Bruker BioSpin GmbH
##OWNER= root
$$ E:/kly/dongge/data/nmr/nmr/DGH/4/pdata/1/auditp.txt
##AUDIT TRAIL=  $$ (NUMBER, WHEN, WHO, WHERE, PROCESS, VERSION, WHAT)
(   1,<2014-11-23 13:25:38.956 +0800>,<root>,<BRUKER-HP>,<go>,<TOPSPIN 3.0>,
      <acquisition in progress>)
(   2,<2014-11-23 17:06:08.871 +0800>,<root>,<BRUKER-HP>,<proc2d>,<TOPSPIN 3.0>,
      <Start of raw data processing
       xfb F2: SI = 1K WDW = 4 SSB = 2 FT_mod = 6 PKNL = 1 PHC0 = 0 PHC1 = 0 F1: SI = 1K ME_mod = 2 NCOEF = 32 WDW = 4 SSB = 2 FT_mod = 6
       data hash MD5: 1K * 1K
       4F 8A AB 81 D1 A6 37 03 64 54 FB BB 25 89 A9 CA>)
##END=

$$ hash MD5
$$ F5 6E F7 FB 48 D2 A5 D3 F9 CE C5 79 9F 93 5E D7
