# Supplementary material for: Study of the Cardiotoxicity of Venenum Bufonis in Rats using an 1H NMR-Based Metabolomics Approach
Source: PLoS One. 2015 Mar 17;10(3):e0119515. doi: 10.1371/journal.pone.0119515 (PMC4363591; doi:10.1371/journal.pone.0119515)
Supplement: S4 File — (ZIP) [file pone.0119515.s006.zip › VB-HSQC/HEART/4/spnam7]

##TITLE= sm. comp. Chirp: 60kHz, 2ms
##JCAMP-DX= 5.00 Bruker JCAMP library
##DATA TYPE= Shape Data
##ORIGIN= Bruker BioSpin GmbH
##OWNER= <demo>
##DATE= 2005/09/22
##TIME= 18:40:13
##$SHAPE_PARAMETERS= Type: CompositeSmoothedChirp Add Const. Phase -84.0
##MINX= 0.000000E00
##MAXX= 1.000000E02
##MINY= 1.110750E-01
##MAXY= 3.599617E02
##$SHAPE_EXMODE= CompositeAdiabatic
##$SHAPE_TOTROT= 1.800000E02
##$SHAPE_TYPE= Refocussing
##$SHAPE_USER_DEF= 
##$SHAPE_REPHFAC= 
##$SHAPE_BWFAC= 8.099400E01
##$SHAPE_BWFAC50= 
##$SHAPE_INTEGFAC= 2.558317E-02
##$SHAPE_MODE= 0
##NPOINTS= 4000
##XYPOINTS= (XY..XY)
0.000000E00, 1.833013E02
7.893367E-01, 1.779122E02
1.578624E00, 1.725338E02
2.367813E00, 1.671662E02
3.156855E00, 1.618093E02
3.945700E00, 1.564633E02
4.734299E00, 1.511282E02
5.522603E00, 1.458037E02
6.310563E00, 1.404901E02
7.098130E00, 1.351873E02
7.885255E00, 1.298954E02
8.671888E00, 1.246142E02
9.457981E00, 1.193437E02
1.024348E01, 1.140841E02
1.102835E01, 1.088353E02
1.181253E01, 1.035973E02
1.259597E01, 9.837015E01
1.337863E01, 9.315375E01
1.416045E01, 8.794815E01
1.494139E01, 8.275335E01
1.572140E01, 7.756935E01
1.650044E01, 7.239615E01
1.727844E01, 6.723375E01
1.805537E01, 6.208215E01
1.883117E01, 5.694135E01
1.960579E01, 5.181135E01
2.037920E01, 4.669215E01
2.115134E01, 4.158375E01
2.192216E01, 3.648615E01
2.269161E01, 3.139935E01
2.345965E01, 2.632335E01
2.422623E01, 2.125815E01
2.499130E01, 1.620375E01
2.575481E01, 1.116015E01
2.651671E01, 6.127350E00
2.727697E01, 1.105350E00
2.803552E01, 3.560941E02
2.879233E01, 3.510937E02
2.954734E01, 3.461042E02
3.030052E01, 3.411253E02
3.105180E01, 3.361573E02
3.180115E01, 3.312001E02
3.254852E01, 3.262537E02
3.329386E01, 3.213182E02
3.403713E01, 3.163933E02
3.477828E01, 3.114793E02
3.551726E01, 3.065761E02
3.625402E01, 3.016837E02
3.698853E01, 2.968021E02
3.772073E01, 2.919314E02
3.845058E01, 2.870713E02
3.917804E01, 2.822221E02
3.990306E01, 2.773837E02
4.062559E01, 2.725561E02
4.134558E01, 2.677394E02
4.206301E01, 2.629333E02
4.277781E01, 2.581382E02
4.348994E01, 2.533537E02
4.419937E01, 2.485802E02
4.490604E01, 2.438174E02
4.560992E01, 2.390654E02
4.631095E01, 2.343241E02
4.700910E01, 2.295937E02
4.770431E01, 2.248741E02
4.839656E01, 2.201653E02
4.908579E01, 2.154674E02
4.977196E01, 2.107801E02
5.045503E01, 2.061038E02
5.113496E01, 2.014381E02
5.181170E01, 1.967834E02
5.248522E01, 1.921393E02
5.315546E01, 1.875062E02
5.382239E01, 1.828837E02
5.448597E01, 1.782721E02
5.514615E01, 1.736713E02
5.580290E01, 1.690813E02
5.645617E01, 1.645021E02
5.710592E01, 1.599337E02
5.775212E01, 1.553761E02
5.839471E01, 1.508293E02
5.903367E01, 1.462934E02
5.966895E01, 1.417682E02
6.030051E01, 1.372537E02
6.092832E01, 1.327501E02
6.155232E01, 1.282573E02
6.217250E01, 1.237754E02
6.278880E01, 1.193041E02
6.340118E01, 1.148438E02
6.400962E01, 1.103941E02
6.461407E01, 1.059553E02
6.521449E01, 1.015274E02
6.581085E01, 9.711015E01
6.640311E01, 9.270375E01
6.699124E01, 8.830815E01
6.757518E01, 8.392335E01
6.815492E01, 7.954935E01
6.873041E01, 7.518615E01
6.930162E01, 7.083375E01
6.986851E01, 6.649215E01
7.043105E01, 6.216135E01
7.098920E01, 5.784135E01
7.154293E01, 5.353215E01
7.209220E01, 4.923375E01
7.263698E01, 4.494615E01
7.317723E01, 4.066935E01
7.371292E01, 3.640335E01
7.424402E01, 3.214815E01
7.477049E01, 2.790375E01
7.529231E01, 2.367015E01
7.580943E01, 1.944735E01
7.632183E01, 1.523535E01
7.682948E01, 1.103415E01
7.733233E01, 6.843750E00
7.783037E01, 2.664150E00
7.832356E01, 3.584954E02
7.881187E01, 3.543373E02
7.929527E01, 3.501902E02
7.977373E01, 3.460537E02
8.024722E01, 3.419282E02
8.071571E01, 3.378133E02
8.117917E01, 3.337094E02
8.163757E01, 3.296161E02
8.209089E01, 3.255337E02
8.253909E01, 3.214621E02
8.298215E01, 3.174013E02
8.342003E01, 3.133514E02
8.385272E01, 3.093122E02
8.428019E01, 3.052837E02
8.470240E01, 3.012662E02
8.511934E01, 2.972593E02
8.553097E01, 2.932634E02
8.593728E01, 2.892781E02
8.633823E01, 2.853038E02
8.673380E01, 2.813401E02
8.712396E01, 2.773873E02
8.750870E01, 2.734453E02
8.788799E01, 2.695142E02
8.826180E01, 2.655938E02
8.863011E01, 2.616842E02
8.899290E01, 2.577854E02
8.935014E01, 2.538973E02
8.970182E01, 2.500202E02
9.004790E01, 2.461537E02
9.038838E01, 2.422981E02
9.072323E01, 2.384533E02
9.105242E01, 2.346193E02
9.137594E01, 2.307962E02
9.169376E01, 2.269838E02
9.200588E01, 2.231821E02
9.231226E01, 2.193914E02
9.261288E01, 2.156114E02
9.290774E01, 2.118421E02
9.319681E01, 2.080838E02
9.348008E01, 2.043361E02
9.375751E01, 2.005993E02
9.402911E01, 1.968733E02
9.429485E01, 1.931581E02
9.455471E01, 1.894537E02
9.480868E01, 1.857602E02
9.505675E01, 1.820774E02
9.529889E01, 1.784053E02
9.553510E01, 1.747442E02
9.576535E01, 1.710937E02
9.598963E01, 1.674542E02
9.620794E01, 1.638253E02
9.642025E01, 1.602074E02
9.662655E01, 1.566001E02
9.682683E01, 1.530037E02
9.702108E01, 1.494181E02
9.720928E01, 1.458434E02
9.739143E01, 1.422794E02
9.756751E01, 1.387261E02
9.773751E01, 1.351837E02
9.790142E01, 1.316521E02
9.805923E01, 1.281314E02
9.821093E01, 1.246213E02
9.835651E01, 1.211222E02
9.849597E01, 1.176337E02
9.862928E01, 1.141562E02
9.875646E01, 1.106893E02
9.887747E01, 1.072333E02
9.899233E01, 1.037881E02
9.910102E01, 1.003537E02
9.920354E01, 9.693015E01
9.929987E01, 9.351735E01
9.939002E01, 9.011535E01
9.947397E01, 8.672415E01
9.955173E01, 8.334375E01
9.962328E01, 7.997415E01
9.968863E01, 7.661535E01
9.974776E01, 7.326735E01
9.980069E01, 6.993015E01
9.984739E01, 6.660375E01
9.988787E01, 6.328815E01
9.992213E01, 5.998335E01
9.995016E01, 5.668935E01
9.997196E01, 5.340615E01
9.998754E01, 5.013375E01
9.999688E01, 4.687215E01
1.000000E02, 4.362135E01
1.000000E02, 4.038135E01
1.000000E02, 3.715215E01
1.000000E02, 3.393375E01
1.000000E02, 3.072615E01
1.000000E02, 2.752935E01
1.000000E02, 2.434335E01
1.000000E02, 2.116815E01
1.000000E02, 1.800375E01
1.000000E02, 1.485015E01
1.000000E02, 1.170735E01
1.000000E02, 8.575350E00
1.000000E02, 5.454150E00
1.000000E02, 2.343750E00
1.000000E02, 3.592442E02
1.000000E02, 3.561554E02
1.000000E02, 3.530773E02
1.000000E02, 3.500102E02
1.000000E02, 3.469537E02
1.000000E02, 3.439082E02
1.000000E02, 3.408734E02
1.000000E02, 3.378493E02
1.000000E02, 3.348362E02
1.000000E02, 3.318337E02
1.000000E02, 3.288422E02
1.000000E02, 3.258613E02
1.000000E02, 3.228914E02
1.000000E02, 3.199322E02
1.000000E02, 3.169838E02
1.000000E02, 3.140461E02
1.000000E02, 3.111193E02
1.000000E02, 3.082033E02
1.000000E02, 3.052981E02
1.000000E02, 3.024038E02
1.000000E02, 2.995201E02
1.000000E02, 2.966474E02
1.000000E02, 2.937853E02
1.000000E02, 2.909342E02
1.000000E02, 2.880937E02
1.000000E02, 2.852642E02
1.000000E02, 2.824453E02
1.000000E02, 2.796373E02
1.000000E02, 2.768402E02
1.000000E02, 2.740537E02
1.000000E02, 2.712782E02
1.000000E02, 2.685133E02
1.000000E02, 2.657594E02
1.000000E02, 2.630161E02
1.000000E02, 2.602838E02
1.000000E02, 2.575622E02
1.000000E02, 2.548513E02
1.000000E02, 2.521513E02
1.000000E02, 2.494621E02
1.000000E02, 2.467838E02
1.000000E02, 2.441161E02
1.000000E02, 2.414593E02
1.000000E02, 2.388133E02
1.000000E02, 2.361781E02
1.000000E02, 2.335537E02
1.000000E02, 2.309401E02
1.000000E02, 2.283374E02
1.000000E02, 2.257454E02
1.000000E02, 2.231642E02
1.000000E02, 2.205938E02
1.000000E02, 2.180342E02
1.000000E02, 2.154853E02
1.000000E02, 2.129473E02
1.000000E02, 2.104201E02
1.000000E02, 2.079038E02
1.000000E02, 2.053982E02
1.000000E02, 2.029034E02
1.000000E02, 2.004194E02
1.000000E02, 1.979462E02
1.000000E02, 1.954838E02
1.000000E02, 1.930322E02
1.000000E02, 1.905913E02
1.000000E02, 1.881613E02
1.000000E02, 1.857421E02
1.000000E02, 1.833337E02
1.000000E02, 1.809362E02
1.000000E02, 1.785494E02
1.000000E02, 1.761733E02
1.000000E02, 1.738082E02
1.000000E02, 1.714538E02
1.000000E02, 1.691101E02
1.000000E02, 1.667773E02
1.000000E02, 1.644553E02
1.000000E02, 1.621441E02
1.000000E02, 1.598437E02
1.000000E02, 1.575542E02
1.000000E02, 1.552753E02
1.000000E02, 1.530073E02
1.000000E02, 1.507502E02
1.000000E02, 1.485038E02
1.000000E02, 1.462681E02
1.000000E02, 1.440433E02
1.000000E02, 1.418293E02
1.000000E02, 1.396261E02
1.000000E02, 1.374338E02
1.000000E02, 1.352521E02
1.000000E02, 1.330814E02
1.000000E02, 1.309214E02
1.000000E02, 1.287722E02
1.000000E02, 1.266337E02
1.000000E02, 1.245061E02
1.000000E02, 1.223893E02
1.000000E02, 1.202833E02
1.000000E02, 1.181881E02
1.000000E02, 1.161037E02
1.000000E02, 1.140301E02
1.000000E02, 1.119673E02
1.000000E02, 1.099154E02
1.000000E02, 1.078741E02
1.000000E02, 1.058438E02
1.000000E02, 1.038241E02
1.000000E02, 1.018153E02
1.000000E02, 9.981735E01
1.000000E02, 9.783015E01
1.000000E02, 9.585375E01
1.000000E02, 9.388815E01
1.000000E02, 9.193335E01
1.000000E02, 8.998935E01
1.000000E02, 8.805615E01
1.000000E02, 8.613375E01
1.000000E02, 8.422215E01
1.000000E02, 8.232135E01
1.000000E02, 8.043135E01
1.000000E02, 7.855215E01
1.000000E02, 7.668375E01
1.000000E02, 7.482615E01
1.000000E02, 7.297935E01
1.000000E02, 7.114335E01
1.000000E02, 6.931815E01
1.000000E02, 6.750375E01
1.000000E02, 6.570015E01
1.000000E02, 6.390735E01
1.000000E02, 6.212535E01
1.000000E02, 6.035415E01
1.000000E02, 5.859375E01
1.000000E02, 5.684415E01
1.000000E02, 5.510535E01
1.000000E02, 5.337735E01
1.000000E02, 5.166015E01
1.000000E02, 4.995375E01
1.000000E02, 4.825815E01
1.000000E02, 4.657335E01
1.000000E02, 4.489935E01
1.000000E02, 4.323615E01
1.000000E02, 4.158375E01
1.000000E02, 3.994215E01
1.000000E02, 3.831135E01
1.000000E02, 3.669135E01
1.000000E02, 3.508215E01
1.000000E02, 3.348375E01
1.000000E02, 3.189615E01
1.000000E02, 3.031935E01
1.000000E02, 2.875335E01
1.000000E02, 2.719815E01
1.000000E02, 2.565375E01
1.000000E02, 2.412015E01
1.000000E02, 2.259735E01
1.000000E02, 2.108535E01
1.000000E02, 1.958415E01
1.000000E02, 1.809375E01
1.000000E02, 1.661415E01
1.000000E02, 1.514535E01
1.000000E02, 1.368735E01
1.000000E02, 1.224015E01
1.000000E02, 1.080375E01
1.000000E02, 9.378150E00
1.000000E02, 7.963350E00
1.000000E02, 6.559350E00
1.000000E02, 5.166150E00
1.000000E02, 3.783750E00
1.000000E02, 2.412150E00
1.000000E02, 1.051350E00
1.000000E02, 3.597014E02
1.000000E02, 3.583622E02
1.000000E02, 3.570338E02
1.000000E02, 3.557161E02
1.000000E02, 3.544094E02
1.000000E02, 3.531133E02
1.000000E02, 3.518282E02
1.000000E02, 3.505538E02
1.000000E02, 3.492902E02
1.000000E02, 3.480373E02
1.000000E02, 3.467954E02
1.000000E02, 3.455642E02
1.000000E02, 3.443438E02
1.000000E02, 3.431342E02
1.000000E02, 3.419353E02
1.000000E02, 3.407474E02
1.000000E02, 3.395702E02
1.000000E02, 3.384038E02
1.000000E02, 3.372482E02
1.000000E02, 3.361034E02
1.000000E02, 3.349693E02
1.000000E02, 3.338461E02
1.000000E02, 3.327338E02
1.000000E02, 3.316322E02
1.000000E02, 3.305413E02
1.000000E02, 3.294614E02
1.000000E02, 3.283922E02
1.000000E02, 3.273338E02
1.000000E02, 3.262862E02
1.000000E02, 3.252494E02
1.000000E02, 3.242234E02
1.000000E02, 3.232082E02
1.000000E02, 3.222038E02
1.000000E02, 3.212102E02
1.000000E02, 3.202274E02
1.000000E02, 3.192554E02
1.000000E02, 3.182942E02
1.000000E02, 3.173438E02
1.000000E02, 3.164042E02
1.000000E02, 3.154754E02
1.000000E02, 3.145574E02
1.000000E02, 3.136502E02
1.000000E02, 3.127537E02
1.000000E02, 3.118682E02
1.000000E02, 3.109933E02
1.000000E02, 3.101294E02
1.000000E02, 3.092762E02
1.000000E02, 3.084338E02
1.000000E02, 3.076022E02
1.000000E02, 3.067814E02
1.000000E02, 3.059714E02
1.000000E02, 3.051722E02
1.000000E02, 3.043838E02
1.000000E02, 3.036062E02
1.000000E02, 3.028393E02
1.000000E02, 3.020834E02
1.000000E02, 3.013382E02
1.000000E02, 3.006038E02
1.000000E02, 2.998802E02
1.000000E02, 2.991674E02
1.000000E02, 2.984654E02
1.000000E02, 2.977742E02
1.000000E02, 2.970938E02
1.000000E02, 2.964242E02
1.000000E02, 2.957654E02
1.000000E02, 2.951174E02
1.000000E02, 2.944802E02
1.000000E02, 2.938538E02
1.000000E02, 2.932382E02
1.000000E02, 2.926334E02
1.000000E02, 2.920394E02
1.000000E02, 2.914562E02
1.000000E02, 2.908837E02
1.000000E02, 2.903221E02
1.000000E02, 2.897714E02
1.000000E02, 2.892314E02
1.000000E02, 2.887022E02
1.000000E02, 2.881838E02
1.000000E02, 2.876762E02
1.000000E02, 2.871794E02
1.000000E02, 2.866934E02
1.000000E02, 2.862182E02
1.000000E02, 2.857537E02
1.000000E02, 2.853002E02
1.000000E02, 2.848574E02
1.000000E02, 2.844254E02
1.000000E02, 2.840042E02
1.000000E02, 2.835938E02
1.000000E02, 2.831942E02
1.000000E02, 2.828054E02
1.000000E02, 2.824274E02
1.000000E02, 2.820602E02
1.000000E02, 2.817038E02
1.000000E02, 2.813582E02
1.000000E02, 2.810234E02
1.000000E02, 2.806994E02
1.000000E02, 2.803862E02
1.000000E02, 2.800838E02
1.000000E02, 2.797922E02
1.000000E02, 2.795114E02
1.000000E02, 2.792414E02
1.000000E02, 2.789822E02
1.000000E02, 2.787338E02
1.000000E02, 2.784962E02
1.000000E02, 2.782694E02
1.000000E02, 2.780534E02
1.000000E02, 2.778482E02
1.000000E02, 2.776538E02
1.000000E02, 2.774702E02
1.000000E02, 2.772974E02
1.000000E02, 2.771354E02
1.000000E02, 2.769842E02
1.000000E02, 2.768438E02
1.000000E02, 2.767142E02
1.000000E02, 2.765954E02
1.000000E02, 2.764874E02
1.000000E02, 2.763902E02
1.000000E02, 2.763038E02
1.000000E02, 2.762282E02
1.000000E02, 2.761634E02
1.000000E02, 2.761094E02
1.000000E02, 2.760662E02
1.000000E02, 2.760338E02
1.000000E02, 2.760122E02
1.000000E02, 2.760014E02
1.000000E02, 2.760014E02
1.000000E02, 2.760122E02
1.000000E02, 2.760338E02
1.000000E02, 2.760662E02
1.000000E02, 2.761094E02
1.000000E02, 2.761634E02
1.000000E02, 2.762282E02
1.000000E02, 2.763038E02
1.000000E02, 2.763902E02
1.000000E02, 2.764874E02
1.000000E02, 2.765954E02
1.000000E02, 2.767142E02
1.000000E02, 2.768438E02
1.000000E02, 2.769842E02
1.000000E02, 2.771354E02
1.000000E02, 2.772974E02
1.000000E02, 2.774702E02
1.000000E02, 2.776538E02
1.000000E02, 2.778482E02
1.000000E02, 2.780534E02
1.000000E02, 2.782694E02
1.000000E02, 2.784962E02
1.000000E02, 2.787338E02
1.000000E02, 2.789822E02
1.000000E02, 2.792414E02
1.000000E02, 2.795114E02
1.000000E02, 2.797922E02
1.000000E02, 2.800838E02
1.000000E02, 2.803862E02
1.000000E02, 2.806994E02
1.000000E02, 2.810234E02
1.000000E02, 2.813582E02
1.000000E02, 2.817038E02
1.000000E02, 2.820602E02
1.000000E02, 2.824274E02
1.000000E02, 2.828054E02
1.000000E02, 2.831942E02
1.000000E02, 2.835938E02
1.000000E02, 2.840042E02
1.000000E02, 2.844254E02
1.000000E02, 2.848574E02
1.000000E02, 2.853002E02
1.000000E02, 2.857537E02
1.000000E02, 2.862182E02
1.000000E02, 2.866934E02
1.000000E02, 2.871794E02
1.000000E02, 2.876762E02
1.000000E02, 2.881838E02
1.000000E02, 2.887022E02
1.000000E02, 2.892314E02
1.000000E02, 2.897714E02
1.000000E02, 2.903221E02
1.000000E02, 2.908837E02
1.000000E02, 2.914562E02
1.000000E02, 2.920394E02
1.000000E02, 2.926334E02
1.000000E02, 2.932382E02
1.000000E02, 2.938538E02
1.000000E02, 2.944802E02
1.000000E02, 2.951174E02
1.000000E02, 2.957654E02
1.000000E02, 2.964242E02
1.000000E02, 2.970938E02
1.000000E02, 2.977742E02
1.000000E02, 2.984654E02
1.000000E02, 2.991674E02
1.000000E02, 2.998802E02
1.000000E02, 3.006038E02
1.000000E02, 3.013382E02
1.000000E02, 3.020834E02
1.000000E02, 3.028393E02
1.000000E02, 3.036062E02
1.000000E02, 3.043838E02
1.000000E02, 3.051722E02
1.000000E02, 3.059714E02
1.000000E02, 3.067814E02
1.000000E02, 3.076022E02
1.000000E02, 3.084338E02
1.000000E02, 3.092762E02
1.000000E02, 3.101294E02
1.000000E02, 3.109933E02
1.000000E02, 3.118682E02
1.000000E02, 3.127537E02
1.000000E02, 3.136502E02
1.000000E02, 3.145574E02
1.000000E02, 3.154754E02
1.000000E02, 3.164042E02
1.000000E02, 3.173438E02
1.000000E02, 3.182942E02
1.000000E02, 3.192554E02
1.000000E02, 3.202274E02
1.000000E02, 3.212102E02
1.000000E02, 3.222038E02
1.000000E02, 3.232082E02
1.000000E02, 3.242234E02
1.000000E02, 3.252494E02
1.000000E02, 3.262862E02
1.000000E02, 3.273338E02
1.000000E02, 3.283922E02
1.000000E02, 3.294614E02
1.000000E02, 3.305413E02
1.000000E02, 3.316322E02
1.000000E02, 3.327338E02
1.000000E02, 3.338461E02
1.000000E02, 3.349693E02
1.000000E02, 3.361034E02
1.000000E02, 3.372482E02
1.000000E02, 3.384038E02
1.000000E02, 3.395702E02
1.000000E02, 3.407474E02
1.000000E02, 3.419353E02
1.000000E02, 3.431342E02
1.000000E02, 3.443438E02
1.000000E02, 3.455642E02
1.000000E02, 3.467954E02
1.000000E02, 3.480373E02
1.000000E02, 3.492902E02
1.000000E02, 3.505538E02
1.000000E02, 3.518282E02
1.000000E02, 3.531133E02
1.000000E02, 3.544094E02
1.000000E02, 3.557161E02
1.000000E02, 3.570338E02
1.000000E02, 3.583622E02
1.000000E02, 3.597014E02
1.000000E02, 1.051350E00
1.000000E02, 2.412150E00
1.000000E02, 3.783750E00
1.000000E02, 5.166150E00
1.000000E02, 6.559350E00
1.000000E02, 7.963350E00
1.000000E02, 9.378150E00
1.000000E02, 1.080375E01
1.000000E02, 1.224015E01
1.000000E02, 1.368735E01
1.000000E02, 1.514535E01
1.000000E02, 1.661415E01
1.000000E02, 1.809375E01
1.000000E02, 1.958415E01
1.000000E02, 2.108535E01
1.000000E02, 2.259735E01
1.000000E02, 2.412015E01
1.000000E02, 2.565375E01
1.000000E02, 2.719815E01
1.000000E02, 2.875335E01
1.000000E02, 3.031935E01
1.000000E02, 3.189615E01
1.000000E02, 3.348375E01
1.000000E02, 3.508215E01
1.000000E02, 3.669135E01
1.000000E02, 3.831135E01
1.000000E02, 3.994215E01
1.000000E02, 4.158375E01
1.000000E02, 4.323615E01
1.000000E02, 4.489935E01
1.000000E02, 4.657335E01
1.000000E02, 4.825815E01
1.000000E02, 4.995375E01
1.000000E02, 5.166015E01
1.000000E02, 5.337735E01
1.000000E02, 5.510535E01
1.000000E02, 5.684415E01
1.000000E02, 5.859375E01
1.000000E02, 6.035415E01
1.000000E02, 6.212535E01
1.000000E02, 6.390735E01
1.000000E02, 6.570015E01
1.000000E02, 6.750375E01
1.000000E02, 6.931815E01
1.000000E02, 7.114335E01
1.000000E02, 7.297935E01
1.000000E02, 7.482615E01
1.000000E02, 7.668375E01
1.000000E02, 7.855215E01
1.000000E02, 8.043135E01
1.000000E02, 8.232135E01
1.000000E02, 8.422215E01
1.000000E02, 8.613375E01
1.000000E02, 8.805615E01
1.000000E02, 8.998935E01
1.000000E02, 9.193335E01
1.000000E02, 9.388815E01
1.000000E02, 9.585375E01
1.000000E02, 9.783015E01
1.000000E02, 9.981735E01
1.000000E02, 1.018153E02
1.000000E02, 1.038241E02
1.000000E02, 1.058438E02
1.000000E02, 1.078741E02
1.000000E02, 1.099154E02
1.000000E02, 1.119673E02
1.000000E02, 1.140301E02
1.000000E02, 1.161037E02
1.000000E02, 1.181881E02
1.000000E02, 1.202833E02
1.000000E02, 1.223893E02
1.000000E02, 1.245061E02
1.000000E02, 1.266337E02
1.000000E02, 1.287722E02
1.000000E02, 1.309214E02
1.000000E02, 1.330814E02
1.000000E02, 1.352521E02
1.000000E02, 1.374338E02
1.000000E02, 1.396261E02
1.000000E02, 1.418293E02
1.000000E02, 1.440433E02
1.000000E02, 1.462681E02
1.000000E02, 1.485038E02
1.000000E02, 1.507502E02
1.000000E02, 1.530073E02
1.000000E02, 1.552753E02
1.000000E02, 1.575542E02
1.000000E02, 1.598437E02
1.000000E02, 1.621441E02
1.000000E02, 1.644553E02
1.000000E02, 1.667773E02
1.000000E02, 1.691101E02
1.000000E02, 1.714538E02
1.000000E02, 1.738082E02
1.000000E02, 1.761733E02
1.000000E02, 1.785494E02
1.000000E02, 1.809362E02
1.000000E02, 1.833337E02
1.000000E02, 1.857421E02
1.000000E02, 1.881613E02
1.000000E02, 1.905913E02
1.000000E02, 1.930322E02
1.000000E02, 1.954838E02
1.000000E02, 1.979462E02
1.000000E02, 2.004194E02
1.000000E02, 2.029034E02
1.000000E02, 2.053982E02
1.000000E02, 2.079038E02
1.000000E02, 2.104201E02
1.000000E02, 2.129473E02
1.000000E02, 2.154853E02
1.000000E02, 2.180342E02
1.000000E02, 2.205938E02
1.000000E02, 2.231642E02
1.000000E02, 2.257454E02
1.000000E02, 2.283374E02
1.000000E02, 2.309401E02
1.000000E02, 2.335537E02
1.000000E02, 2.361781E02
1.000000E02, 2.388133E02
1.000000E02, 2.414593E02
1.000000E02, 2.441161E02
1.000000E02, 2.467838E02
1.000000E02, 2.494621E02
1.000000E02, 2.521513E02
1.000000E02, 2.548513E02
1.000000E02, 2.575622E02
1.000000E02, 2.602838E02
1.000000E02, 2.630161E02
1.000000E02, 2.657594E02
1.000000E02, 2.685133E02
1.000000E02, 2.712782E02
1.000000E02, 2.740537E02
1.000000E02, 2.768402E02
1.000000E02, 2.796373E02
1.000000E02, 2.824453E02
1.000000E02, 2.852642E02
1.000000E02, 2.880937E02
1.000000E02, 2.909342E02
1.000000E02, 2.937853E02
1.000000E02, 2.966474E02
1.000000E02, 2.995201E02
1.000000E02, 3.024038E02
1.000000E02, 3.052981E02
1.000000E02, 3.082033E02
1.000000E02, 3.111193E02
1.000000E02, 3.140461E02
1.000000E02, 3.169838E02
1.000000E02, 3.199322E02
1.000000E02, 3.228914E02
1.000000E02, 3.258613E02
1.000000E02, 3.288422E02
1.000000E02, 3.318337E02
1.000000E02, 3.348362E02
1.000000E02, 3.378493E02
1.000000E02, 3.408734E02
1.000000E02, 3.439082E02
1.000000E02, 3.469537E02
1.000000E02, 3.500102E02
1.000000E02, 3.530773E02
1.000000E02, 3.561554E02
1.000000E02, 3.592442E02
1.000000E02, 2.343750E00
1.000000E02, 5.454150E00
1.000000E02, 8.575350E00
1.000000E02, 1.170735E01
1.000000E02, 1.485015E01
1.000000E02, 1.800375E01
1.000000E02, 2.116815E01
1.000000E02, 2.434335E01
1.000000E02, 2.752935E01
1.000000E02, 3.072615E01
1.000000E02, 3.393375E01
1.000000E02, 3.715215E01
1.000000E02, 4.038135E01
1.000000E02, 4.362135E01
9.999688E01, 4.687215E01
9.998754E01, 5.013375E01
9.997196E01, 5.340615E01
9.995016E01, 5.668935E01
9.992213E01, 5.998335E01
9.988787E01, 6.328815E01
9.984739E01, 6.660375E01
9.980069E01, 6.993015E01
9.974776E01, 7.326735E01
9.968863E01, 7.661535E01
9.962328E01, 7.997415E01
9.955173E01, 8.334375E01
9.947397E01, 8.672415E01
9.939002E01, 9.011535E01
9.929987E01, 9.351735E01
9.920354E01, 9.693015E01
9.910102E01, 1.003537E02
9.899233E01, 1.037881E02
9.887747E01, 1.072333E02
9.875646E01, 1.106893E02
9.862928E01, 1.141562E02
9.849597E01, 1.176337E02
9.835651E01, 1.211222E02
9.821093E01, 1.246213E02
9.805923E01, 1.281314E02
9.790142E01, 1.316521E02
9.773751E01, 1.351837E02
9.756751E01, 1.387261E02
9.739143E01, 1.422794E02
9.720928E01, 1.458434E02
9.702108E01, 1.494181E02
9.682683E01, 1.530037E02
9.662655E01, 1.566001E02
9.642025E01, 1.602074E02
9.620794E01, 1.638253E02
9.598963E01, 1.674542E02
9.576535E01, 1.710937E02
9.553510E01, 1.747442E02
9.529889E01, 1.784053E02
9.505675E01, 1.820774E02
9.480868E01, 1.857602E02
9.455471E01, 1.894537E02
9.429485E01, 1.931581E02
9.402911E01, 1.968733E02
9.375751E01, 2.005993E02
9.348008E01, 2.043361E02
9.319681E01, 2.080838E02
9.290774E01, 2.118421E02
9.261288E01, 2.156114E02
9.231226E01, 2.193914E02
9.200588E01, 2.231821E02
9.169376E01, 2.269838E02
9.137594E01, 2.307962E02
9.105242E01, 2.346193E02
9.072323E01, 2.384533E02
9.038838E01, 2.422981E02
9.004790E01, 2.461537E02
8.970182E01, 2.500202E02
8.935014E01, 2.538973E02
8.899290E01, 2.577854E02
8.863011E01, 2.616842E02
8.826180E01, 2.655938E02
8.788799E01, 2.695142E02
8.750870E01, 2.734453E02
8.712396E01, 2.773873E02
8.673380E01, 2.813401E02
8.633823E01, 2.853038E02
8.593728E01, 2.892781E02
8.553097E01, 2.932634E02
8.511934E01, 2.972593E02
8.470240E01, 3.012662E02
8.428019E01, 3.052837E02
8.385272E01, 3.093122E02
8.342003E01, 3.133514E02
8.298215E01, 3.174013E02
8.253909E01, 3.214621E02
8.209089E01, 3.255337E02
8.163757E01, 3.296161E02
8.117917E01, 3.337094E02
8.071571E01, 3.378133E02
8.024722E01, 3.419282E02
7.977373E01, 3.460537E02
7.929527E01, 3.501902E02
7.881187E01, 3.543373E02
7.832356E01, 3.584954E02
7.783037E01, 2.664150E00
7.733233E01, 6.843750E00
7.682948E01, 1.103415E01
7.632183E01, 1.523535E01
7.580943E01, 1.944735E01
7.529231E01, 2.367015E01
7.477049E01, 2.790375E01
7.424402E01, 3.214815E01
7.371292E01, 3.640335E01
7.317723E01, 4.066935E01
7.263698E01, 4.494615E01
7.209220E01, 4.923375E01
7.154293E01, 5.353215E01
7.098920E01, 5.784135E01
7.043105E01, 6.216135E01
6.986851E01, 6.649215E01
6.930162E01, 7.083375E01
6.873041E01, 7.518615E01
6.815492E01, 7.954935E01
6.757518E01, 8.392335E01
6.699124E01, 8.830815E01
6.640311E01, 9.270375E01
6.581085E01, 9.711015E01
6.521449E01, 1.015274E02
6.461407E01, 1.059553E02
6.400962E01, 1.103941E02
6.340118E01, 1.148438E02
6.278880E01, 1.193041E02
6.217250E01, 1.237754E02
6.155232E01, 1.282573E02
6.092832E01, 1.327501E02
6.030051E01, 1.372537E02
5.966895E01, 1.417682E02
5.903367E01, 1.462934E02
5.839471E01, 1.508293E02
5.775212E01, 1.553761E02
5.710592E01, 1.599337E02
5.645617E01, 1.645021E02
5.580290E01, 1.690813E02
5.514615E01, 1.736713E02
5.448597E01, 1.782721E02
5.382239E01, 1.828837E02
5.315546E01, 1.875062E02
5.248522E01, 1.921393E02
5.181170E01, 1.967834E02
5.113496E01, 2.014381E02
5.045503E01, 2.061038E02
4.977196E01, 2.107801E02
4.908579E01, 2.154674E02
4.839656E01, 2.201653E02
4.770431E01, 2.248741E02
4.700910E01, 2.295937E02
4.631095E01, 2.343241E02
4.560992E01, 2.390654E02
4.490604E01, 2.438174E02
4.419937E01, 2.485802E02
4.348994E01, 2.533537E02
4.277781E01, 2.581382E02
4.206301E01, 2.629333E02
4.134558E01, 2.677394E02
4.062559E01, 2.725561E02
3.990306E01, 2.773837E02
3.917804E01, 2.822221E02
3.845058E01, 2.870713E02
3.772073E01, 2.919314E02
3.698853E01, 2.968021E02
3.625402E01, 3.016837E02
3.551726E01, 3.065761E02
3.477828E01, 3.114793E02
3.403713E01, 3.163933E02
3.329386E01, 3.213182E02
3.254852E01, 3.262537E02
3.180115E01, 3.312001E02
3.105180E01, 3.361573E02
3.030052E01, 3.411253E02
2.954734E01, 3.461042E02
2.879233E01, 3.510937E02
2.803552E01, 3.560941E02
2.727697E01, 1.105350E00
2.651671E01, 6.127350E00
2.575481E01, 1.116015E01
2.499130E01, 1.620375E01
2.422623E01, 2.125815E01
2.345965E01, 2.632335E01
2.269161E01, 3.139935E01
2.192216E01, 3.648615E01
2.115134E01, 4.158375E01
2.037920E01, 4.669215E01
1.960579E01, 5.181135E01
1.883117E01, 5.694135E01
1.805537E01, 6.208215E01
1.727844E01, 6.723375E01
1.650044E01, 7.239615E01
1.572140E01, 7.756935E01
1.494139E01, 8.275335E01
1.416045E01, 8.794815E01
1.337863E01, 9.315375E01
1.259597E01, 9.837015E01
1.181253E01, 1.035973E02
1.102835E01, 1.088353E02
1.024348E01, 1.140841E02
9.457981E00, 1.193437E02
8.671888E00, 1.246142E02
7.885255E00, 1.298954E02
7.098130E00, 1.351873E02
6.310563E00, 1.404901E02
5.522603E00, 1.458037E02
4.734299E00, 1.511282E02
3.945700E00, 1.564633E02
3.156855E00, 1.618093E02
2.367813E00, 1.671662E02
1.578624E00, 1.725338E02
7.893367E-01, 1.779122E02
0.000000E00, 1.833013E02
0.000000E00, 9.330067E01
3.936823E-01, 8.790607E01
7.873584E-01, 8.251687E01
1.181022E00, 7.713307E01
1.574668E00, 7.175467E01
1.968289E00, 6.638167E01
2.361880E00, 6.101408E01
2.755434E00, 5.565187E01
3.148946E00, 5.029508E01
3.542408E00, 4.494368E01
3.935816E00, 3.959767E01
4.329163E00, 3.425707E01
4.722442E00, 2.892187E01
5.115649E00, 2.359208E01
5.508776E00, 1.826768E01
5.901818E00, 1.294867E01
6.294768E00, 7.635075E00
6.687621E00, 2.326875E00
7.080370E00, 3.570241E02
7.473009E00, 3.517267E02
7.865533E00, 3.464347E02
8.257935E00, 3.411481E02
8.650208E00, 3.358669E02
9.042348E00, 3.305911E02
9.434347E00, 3.253207E02
9.826200E00, 3.200557E02
1.021790E01, 3.147961E02
1.060944E01, 3.095419E02
1.100082E01, 3.042931E02
1.139203E01, 2.990497E02
1.178306E01, 2.938117E02
1.217391E01, 2.885791E02
1.256457E01, 2.833519E02
1.295503E01, 2.781301E02
1.334530E01, 2.729137E02
1.373536E01, 2.677027E02
1.412520E01, 2.624971E02
1.451483E01, 2.572969E02
1.490423E01, 2.521021E02
1.529340E01, 2.469127E02
1.568233E01, 2.417287E02
1.607102E01, 2.365501E02
1.645946E01, 2.313769E02
1.684764E01, 2.262091E02
1.723557E01, 2.210467E02
1.762323E01, 2.158897E02
1.801061E01, 2.107381E02
1.839771E01, 2.055919E02
1.878453E01, 2.004511E02
1.917106E01, 1.953157E02
1.955729E01, 1.901857E02
1.994322E01, 1.850611E02
2.032884E01, 1.799419E02
2.071415E01, 1.748281E02
2.109913E01, 1.697197E02
2.148379E01, 1.646167E02
2.186811E01, 1.595191E02
2.225209E01, 1.544269E02
2.263573E01, 1.493401E02
2.301902E01, 1.442587E02
2.340195E01, 1.391827E02
2.378452E01, 1.341121E02
2.416672E01, 1.290469E02
2.454855E01, 1.239871E02
2.492999E01, 1.189327E02
2.531105E01, 1.138837E02
2.569172E01, 1.088401E02
2.607199E01, 1.038019E02
2.645185E01, 9.876907E01
2.683131E01, 9.374168E01
2.721035E01, 8.871967E01
2.758896E01, 8.370307E01
2.796715E01, 7.869187E01
2.834491E01, 7.368607E01
2.872223E01, 6.868567E01
2.909910E01, 6.369067E01
2.947552E01, 5.870107E01
2.985148E01, 5.371687E01
3.022698E01, 4.873808E01
3.060201E01, 4.376467E01
3.097657E01, 3.879668E01
3.135065E01, 3.383407E01
3.172424E01, 2.887687E01
3.209734E01, 2.392508E01
3.246995E01, 1.897867E01
3.284205E01, 1.403768E01
3.321364E01, 9.102075E00
3.358471E01, 4.171875E00
3.395527E01, 3.592471E02
3.432530E01, 3.543277E02
3.469480E01, 3.494137E02
3.506376E01, 3.445051E02
3.543217E01, 3.396019E02
3.580004E01, 3.347041E02
3.616735E01, 3.298117E02
3.653410E01, 3.249247E02
3.690029E01, 3.200431E02
3.726590E01, 3.151669E02
3.763094E01, 3.102961E02
3.799539E01, 3.054307E02
3.835925E01, 3.005707E02
3.872252E01, 2.957161E02
3.908519E01, 2.908669E02
3.944726E01, 2.860231E02
3.980871E01, 2.811847E02
4.016954E01, 2.763517E02
4.052975E01, 2.715241E02
4.088934E01, 2.667019E02
4.124829E01, 2.618851E02
4.160660E01, 2.570737E02
4.196427E01, 2.522677E02
4.232128E01, 2.474671E02
4.267764E01, 2.426719E02
4.303334E01, 2.378821E02
4.338837E01, 2.330977E02
4.374273E01, 2.283187E02
4.409641E01, 2.235451E02
4.444941E01, 2.187769E02
4.480172E01, 2.140141E02
4.515334E01, 2.092567E02
4.550425E01, 2.045047E02
4.585446E01, 1.997581E02
4.620396E01, 1.950169E02
4.655274E01, 1.902811E02
4.690080E01, 1.855507E02
4.724814E01, 1.808257E02
4.759474E01, 1.761061E02
4.794060E01, 1.713919E02
4.828573E01, 1.666831E02
4.863010E01, 1.619797E02
4.897372E01, 1.572817E02
4.931658E01, 1.525891E02
4.965867E01, 1.479019E02
5.000000E01, 1.432201E02
5.034055E01, 1.385437E02
5.068032E01, 1.338727E02
5.101931E01, 1.292071E02
5.135750E01, 1.245469E02
5.169490E01, 1.198921E02
5.203150E01, 1.152427E02
5.236729E01, 1.105987E02
5.270227E01, 1.059601E02
5.303643E01, 1.013269E02
5.336978E01, 9.669908E01
5.370229E01, 9.207667E01
5.403397E01, 8.745968E01
5.436481E01, 8.284807E01
5.469482E01, 7.824187E01
5.502397E01, 7.364107E01
5.535227E01, 6.904567E01
5.567971E01, 6.445567E01
5.600629E01, 5.987107E01
5.633201E01, 5.529187E01
5.665684E01, 5.071807E01
5.698081E01, 4.614968E01
5.730388E01, 4.158668E01
5.762607E01, 3.702907E01
5.794737E01, 3.247687E01
5.826777E01, 2.793007E01
5.858726E01, 2.338867E01
5.890585E01, 1.885268E01
5.922353E01, 1.432207E01
5.954028E01, 9.796875E00
5.985612E01, 5.277075E00
6.017102E01, 7.626750E-01
6.048499E01, 3.562537E02
6.079803E01, 3.517501E02
6.111012E01, 3.472519E02
6.142127E01, 3.427591E02
6.173147E01, 3.382717E02
6.204070E01, 3.337897E02
6.234898E01, 3.293131E02
6.265629E01, 3.248419E02
6.296263E01, 3.203761E02
6.326799E01, 3.159157E02
6.357237E01, 3.114607E02
6.387577E01, 3.070111E02
6.417818E01, 3.025669E02
6.447959E01, 2.981281E02
6.478001E01, 2.936947E02
6.507941E01, 2.892667E02
6.537782E01, 2.848441E02
6.567520E01, 2.804269E02
6.597157E01, 2.760151E02
6.626692E01, 2.716087E02
6.656124E01, 2.672077E02
6.685453E01, 2.628121E02
6.714678E01, 2.584219E02
6.743799E01, 2.540371E02
6.772816E01, 2.496577E02
6.801727E01, 2.452837E02
6.830534E01, 2.409151E02
6.859234E01, 2.365519E02
6.887828E01, 2.321941E02
6.916315E01, 2.278417E02
6.944696E01, 2.234947E02
6.972968E01, 2.191531E02
7.001132E01, 2.148169E02
7.029188E01, 2.104861E02
7.057135E01, 2.061607E02
7.084973E01, 2.018407E02
7.112701E01, 1.975261E02
7.140318E01, 1.932169E02
7.167825E01, 1.889131E02
7.195221E01, 1.846147E02
7.222505E01, 1.803217E02
7.249678E01, 1.760341E02
7.276738E01, 1.717519E02
7.303685E01, 1.674751E02
7.330519E01, 1.632037E02
7.357239E01, 1.589377E02
7.383845E01, 1.546771E02
7.410337E01, 1.504219E02
7.436714E01, 1.461721E02
7.462976E01, 1.419277E02
7.489122E01, 1.376887E02
7.515152E01, 1.334551E02
7.541066E01, 1.292269E02
7.566863E01, 1.250041E02
7.592542E01, 1.207867E02
7.618104E01, 1.165747E02
7.643548E01, 1.123681E02
7.668873E01, 1.081669E02
7.694079E01, 1.039711E02
7.719167E01, 9.978067E01
7.744134E01, 9.559567E01
7.768981E01, 9.141607E01
7.793709E01, 8.724187E01
7.818315E01, 8.307307E01
7.842800E01, 7.890967E01
7.867163E01, 7.475167E01
7.891405E01, 7.059908E01
7.915524E01, 6.645187E01
7.939521E01, 6.231007E01
7.963395E01, 5.817368E01
7.987145E01, 5.404267E01
8.010771E01, 4.991708E01
8.034273E01, 4.579688E01
8.057651E01, 4.168207E01
8.080904E01, 3.757267E01
8.104031E01, 3.346867E01
8.127033E01, 2.937007E01
8.149909E01, 2.527687E01
8.172659E01, 2.118908E01
8.195282E01, 1.710667E01
8.217778E01, 1.302967E01
8.240147E01, 8.958075E00
8.262388E01, 4.891875E00
8.284501E01, 8.310750E-01
8.306485E01, 3.567757E02
8.328341E01, 3.527257E02
8.350068E01, 3.486811E02
8.371665E01, 3.446419E02
8.393132E01, 3.406081E02
8.414470E01, 3.365797E02
8.435677E01, 3.325567E02
8.456753E01, 3.285391E02
8.477698E01, 3.245269E02
8.498512E01, 3.205201E02
8.519194E01, 3.165187E02
8.539744E01, 3.125227E02
8.560162E01, 3.085321E02
8.580447E01, 3.045469E02
8.600599E01, 3.005671E02
8.620618E01, 2.965927E02
8.640503E01, 2.926237E02
8.660254E01, 2.886601E02
8.679871E01, 2.847019E02
8.699354E01, 2.807491E02
8.718701E01, 2.768017E02
8.737914E01, 2.728597E02
8.756991E01, 2.689231E02
8.775932E01, 2.649919E02
8.794738E01, 2.610661E02
8.813407E01, 2.571457E02
8.831939E01, 2.532307E02
8.850335E01, 2.493211E02
8.868593E01, 2.454169E02
8.886714E01, 2.415181E02
8.904697E01, 2.376247E02
8.922542E01, 2.337367E02
8.940249E01, 2.298541E02
8.957818E01, 2.259769E02
8.975247E01, 2.221051E02
8.992538E01, 2.182387E02
9.009689E01, 2.143777E02
9.026700E01, 2.105221E02
9.043572E01, 2.066719E02
9.060303E01, 2.028271E02
9.076894E01, 1.989877E02
9.093344E01, 1.951537E02
9.109653E01, 1.913251E02
9.125822E01, 1.875019E02
9.141848E01, 1.836841E02
9.157733E01, 1.798717E02
9.173476E01, 1.760647E02
9.189077E01, 1.722631E02
9.204536E01, 1.684669E02
9.219852E01, 1.646761E02
9.235024E01, 1.608907E02
9.250054E01, 1.571107E02
9.264941E01, 1.533361E02
9.279684E01, 1.495669E02
9.294283E01, 1.458031E02
9.308737E01, 1.420447E02
9.323048E01, 1.382917E02
9.337214E01, 1.345441E02
9.351236E01, 1.308019E02
9.365112E01, 1.270651E02
9.378844E01, 1.233337E02
9.392430E01, 1.196077E02
9.405870E01, 1.158871E02
9.419165E01, 1.121719E02
9.432314E01, 1.084621E02
9.445316E01, 1.047577E02
9.458172E01, 1.010587E02
9.470882E01, 9.736507E01
9.483445E01, 9.367687E01
9.495861E01, 8.999407E01
9.508129E01, 8.631668E01
9.520250E01, 8.264468E01
9.532224E01, 7.897807E01
9.544050E01, 7.531687E01
9.555728E01, 7.166107E01
9.567258E01, 6.801067E01
9.578640E01, 6.436568E01
9.589873E01, 6.072607E01
9.600957E01, 5.709187E01
9.611893E01, 5.346308E01
9.622680E01, 4.983967E01
9.633318E01, 4.622167E01
9.643806E01, 4.260907E01
9.654145E01, 3.900188E01
9.664334E01, 3.540008E01
9.674374E01, 3.180367E01
9.684263E01, 2.821267E01
9.694003E01, 2.462707E01
9.703592E01, 2.104688E01
9.713031E01, 1.747207E01
9.722319E01, 1.390267E01
9.731457E01, 1.033867E01
9.740443E01, 6.780075E00
9.749279E01, 3.226875E00
9.757964E01, 3.596791E02
9.766497E01, 3.561367E02
9.774879E01, 3.525997E02
9.783110E01, 3.490681E02
9.791189E01, 3.455419E02
9.799116E01, 3.420211E02
9.806892E01, 3.385057E02
9.814515E01, 3.349957E02
9.821986E01, 3.314911E02
9.829305E01, 3.279919E02
9.836472E01, 3.244981E02
9.843486E01, 3.210097E02
9.850348E01, 3.175267E02
9.857057E01, 3.140491E02
9.863613E01, 3.105769E02
9.870016E01, 3.071101E02
9.876267E01, 3.036487E02
9.882364E01, 3.001927E02
9.888308E01, 2.967421E02
9.894099E01, 2.932969E02
9.899737E01, 2.898571E02
9.905221E01, 2.864227E02
9.910551E01, 2.829937E02
9.915728E01, 2.795701E02
9.920752E01, 2.761519E02
9.925621E01, 2.727391E02
9.930337E01, 2.693317E02
9.934899E01, 2.659297E02
9.939307E01, 2.625331E02
9.943561E01, 2.591419E02
9.947660E01, 2.557561E02
9.951606E01, 2.523757E02
9.955397E01, 2.490007E02
9.959034E01, 2.456311E02
9.962517E01, 2.422669E02
9.965845E01, 2.389081E02
9.969019E01, 2.355547E02
9.972038E01, 2.322067E02
9.974903E01, 2.288641E02
9.977613E01, 2.255269E02
9.980168E01, 2.221951E02
9.982569E01, 2.188687E02
9.984815E01, 2.155477E02
9.986906E01, 2.122321E02
9.988843E01, 2.089219E02
9.990625E01, 2.056171E02
9.992252E01, 2.023177E02
9.993724E01, 1.990237E02
9.995041E01, 1.957351E02
9.996203E01, 1.924519E02
9.997210E01, 1.891741E02
9.998063E01, 1.859017E02
9.998760E01, 1.826347E02
9.999303E01, 1.793731E02
9.999690E01, 1.761169E02
9.999923E01, 1.728661E02
1.000000E02, 1.696207E02
1.000000E02, 1.663807E02
1.000000E02, 1.631461E02
1.000000E02, 1.599169E02
1.000000E02, 1.566931E02
1.000000E02, 1.534747E02
1.000000E02, 1.502617E02
1.000000E02, 1.470541E02
1.000000E02, 1.438519E02
1.000000E02, 1.406551E02
1.000000E02, 1.374637E02
1.000000E02, 1.342777E02
1.000000E02, 1.310971E02
1.000000E02, 1.279219E02
1.000000E02, 1.247521E02
1.000000E02, 1.215877E02
1.000000E02, 1.184287E02
1.000000E02, 1.152751E02
1.000000E02, 1.121269E02
1.000000E02, 1.089841E02
1.000000E02, 1.058467E02
1.000000E02, 1.027147E02
1.000000E02, 9.958808E01
1.000000E02, 9.646687E01
1.000000E02, 9.335107E01
1.000000E02, 9.024067E01
1.000000E02, 8.713567E01
1.000000E02, 8.403608E01
1.000000E02, 8.094188E01
1.000000E02, 7.785307E01
1.000000E02, 7.476967E01
1.000000E02, 7.169167E01
1.000000E02, 6.861908E01
1.000000E02, 6.555187E01
1.000000E02, 6.249007E01
1.000000E02, 5.943367E01
1.000000E02, 5.638267E01
1.000000E02, 5.333708E01
1.000000E02, 5.029688E01
1.000000E02, 4.726207E01
1.000000E02, 4.423267E01
1.000000E02, 4.120867E01
1.000000E02, 3.819007E01
1.000000E02, 3.517687E01
1.000000E02, 3.216908E01
1.000000E02, 2.916667E01
1.000000E02, 2.616967E01
1.000000E02, 2.317807E01
1.000000E02, 2.019187E01
1.000000E02, 1.721107E01
1.000000E02, 1.423568E01
1.000000E02, 1.126567E01
1.000000E02, 8.301075E00
1.000000E02, 5.341875E00
1.000000E02, 2.388075E00
1.000000E02, 3.594397E02
1.000000E02, 3.564967E02
1.000000E02, 3.535591E02
1.000000E02, 3.506269E02
1.000000E02, 3.477001E02
1.000000E02, 3.447787E02
1.000000E02, 3.418627E02
1.000000E02, 3.389521E02
1.000000E02, 3.360469E02
1.000000E02, 3.331471E02
1.000000E02, 3.302527E02
1.000000E02, 3.273637E02
1.000000E02, 3.244801E02
1.000000E02, 3.216019E02
1.000000E02, 3.187291E02
1.000000E02, 3.158617E02
1.000000E02, 3.129997E02
1.000000E02, 3.101431E02
1.000000E02, 3.072919E02
1.000000E02, 3.044461E02
1.000000E02, 3.016057E02
1.000000E02, 2.987707E02
1.000000E02, 2.959411E02
1.000000E02, 2.931169E02
1.000000E02, 2.902981E02
1.000000E02, 2.874847E02
1.000000E02, 2.846767E02
1.000000E02, 2.818741E02
1.000000E02, 2.790769E02
1.000000E02, 2.762851E02
1.000000E02, 2.734987E02
1.000000E02, 2.707177E02
1.000000E02, 2.679421E02
1.000000E02, 2.651719E02
1.000000E02, 2.624071E02
1.000000E02, 2.596477E02
1.000000E02, 2.568937E02
1.000000E02, 2.541451E02
1.000000E02, 2.514019E02
1.000000E02, 2.486641E02
1.000000E02, 2.459317E02
1.000000E02, 2.432047E02
1.000000E02, 2.404831E02
1.000000E02, 2.377669E02
1.000000E02, 2.350561E02
1.000000E02, 2.323507E02
1.000000E02, 2.296507E02
1.000000E02, 2.269561E02
1.000000E02, 2.242669E02
1.000000E02, 2.215831E02
1.000000E02, 2.189047E02
1.000000E02, 2.162317E02
1.000000E02, 2.135641E02
1.000000E02, 2.109019E02
1.000000E02, 2.082451E02
1.000000E02, 2.055937E02
1.000000E02, 2.029477E02
1.000000E02, 2.003071E02
1.000000E02, 1.976719E02
1.000000E02, 1.950421E02
1.000000E02, 1.924177E02
1.000000E02, 1.897987E02
1.000000E02, 1.871851E02
1.000000E02, 1.845769E02
1.000000E02, 1.819741E02
1.000000E02, 1.793767E02
1.000000E02, 1.767847E02
1.000000E02, 1.741981E02
1.000000E02, 1.716169E02
1.000000E02, 1.690411E02
1.000000E02, 1.664707E02
1.000000E02, 1.639057E02
1.000000E02, 1.613461E02
1.000000E02, 1.587919E02
1.000000E02, 1.562431E02
1.000000E02, 1.536997E02
1.000000E02, 1.511617E02
1.000000E02, 1.486291E02
1.000000E02, 1.461019E02
1.000000E02, 1.435801E02
1.000000E02, 1.410637E02
1.000000E02, 1.385527E02
1.000000E02, 1.360471E02
1.000000E02, 1.335469E02
1.000000E02, 1.310521E02
1.000000E02, 1.285627E02
1.000000E02, 1.260787E02
1.000000E02, 1.236001E02
1.000000E02, 1.211269E02
1.000000E02, 1.186591E02
1.000000E02, 1.161967E02
1.000000E02, 1.137397E02
1.000000E02, 1.112881E02
1.000000E02, 1.088419E02
1.000000E02, 1.064011E02
1.000000E02, 1.039657E02
1.000000E02, 1.015357E02
1.000000E02, 9.911107E01
1.000000E02, 9.669187E01
1.000000E02, 9.427807E01
1.000000E02, 9.186968E01
1.000000E02, 8.946667E01
1.000000E02, 8.706908E01
1.000000E02, 8.467687E01
1.000000E02, 8.229008E01
1.000000E02, 7.990868E01
1.000000E02, 7.753268E01
1.000000E02, 7.516207E01
1.000000E02, 7.279687E01
1.000000E02, 7.043707E01
1.000000E02, 6.808267E01
1.000000E02, 6.573368E01
1.000000E02, 6.339007E01
1.000000E02, 6.105188E01
1.000000E02, 5.871907E01
1.000000E02, 5.639168E01
1.000000E02, 5.406967E01
1.000000E02, 5.175308E01
1.000000E02, 4.944187E01
1.000000E02, 4.713607E01
1.000000E02, 4.483567E01
1.000000E02, 4.254067E01
1.000000E02, 4.025107E01
1.000000E02, 3.796687E01
1.000000E02, 3.568807E01
1.000000E02, 3.341467E01
1.000000E02, 3.114668E01
1.000000E02, 2.888407E01
1.000000E02, 2.662687E01
1.000000E02, 2.437507E01
1.000000E02, 2.212867E01
1.000000E02, 1.988768E01
1.000000E02, 1.765207E01
1.000000E02, 1.542188E01
1.000000E02, 1.319707E01
1.000000E02, 1.097767E01
1.000000E02, 8.763675E00
1.000000E02, 6.555075E00
1.000000E02, 4.351875E00
1.000000E02, 2.154075E00
1.000000E02, 3.599617E02
1.000000E02, 3.577747E02
1.000000E02, 3.555931E02
1.000000E02, 3.534169E02
1.000000E02, 3.512461E02
1.000000E02, 3.490807E02
1.000000E02, 3.469207E02
1.000000E02, 3.447661E02
1.000000E02, 3.426169E02
1.000000E02, 3.404731E02
1.000000E02, 3.383347E02
1.000000E02, 3.362017E02
1.000000E02, 3.340741E02
1.000000E02, 3.319519E02
1.000000E02, 3.298351E02
1.000000E02, 3.277237E02
1.000000E02, 3.256177E02
1.000000E02, 3.235171E02
1.000000E02, 3.214219E02
1.000000E02, 3.193321E02
1.000000E02, 3.172477E02
1.000000E02, 3.151687E02
1.000000E02, 3.130951E02
1.000000E02, 3.110269E02
1.000000E02, 3.089641E02
1.000000E02, 3.069067E02
1.000000E02, 3.048547E02
1.000000E02, 3.028081E02
1.000000E02, 3.007669E02
1.000000E02, 2.987311E02
1.000000E02, 2.967007E02
1.000000E02, 2.946757E02
1.000000E02, 2.926561E02
1.000000E02, 2.906419E02
1.000000E02, 2.886331E02
1.000000E02, 2.866297E02
1.000000E02, 2.846317E02
1.000000E02, 2.826391E02
1.000000E02, 2.806519E02
1.000000E02, 2.786701E02
1.000000E02, 2.766937E02
1.000000E02, 2.747227E02
1.000000E02, 2.727571E02
1.000000E02, 2.707969E02
1.000000E02, 2.688421E02
1.000000E02, 2.668927E02
1.000000E02, 2.649487E02
1.000000E02, 2.630101E02
1.000000E02, 2.610769E02
1.000000E02, 2.591491E02
1.000000E02, 2.572267E02
1.000000E02, 2.553097E02
1.000000E02, 2.533981E02
1.000000E02, 2.514919E02
1.000000E02, 2.495911E02
1.000000E02, 2.476957E02
1.000000E02, 2.458057E02
1.000000E02, 2.439211E02
1.000000E02, 2.420419E02
1.000000E02, 2.401681E02
1.000000E02, 2.382997E02
1.000000E02, 2.364367E02
1.000000E02, 2.345791E02
1.000000E02, 2.327269E02
1.000000E02, 2.308801E02
1.000000E02, 2.290387E02
1.000000E02, 2.272027E02
1.000000E02, 2.253721E02
1.000000E02, 2.235469E02
1.000000E02, 2.217271E02
1.000000E02, 2.199127E02
1.000000E02, 2.181037E02
1.000000E02, 2.163001E02
1.000000E02, 2.145019E02
1.000000E02, 2.127091E02
1.000000E02, 2.109217E02
1.000000E02, 2.091397E02
1.000000E02, 2.073631E02
1.000000E02, 2.055919E02
1.000000E02, 2.038261E02
1.000000E02, 2.020657E02
1.000000E02, 2.003107E02
1.000000E02, 1.985611E02
1.000000E02, 1.968169E02
1.000000E02, 1.950781E02
1.000000E02, 1.933447E02
1.000000E02, 1.916167E02
1.000000E02, 1.898941E02
1.000000E02, 1.881769E02
1.000000E02, 1.864651E02
1.000000E02, 1.847587E02
1.000000E02, 1.830577E02
1.000000E02, 1.813621E02
1.000000E02, 1.796719E02
1.000000E02, 1.779871E02
1.000000E02, 1.763077E02
1.000000E02, 1.746337E02
1.000000E02, 1.729651E02
1.000000E02, 1.713019E02
1.000000E02, 1.696441E02
1.000000E02, 1.679917E02
1.000000E02, 1.663447E02
1.000000E02, 1.647031E02
1.000000E02, 1.630669E02
1.000000E02, 1.614361E02
1.000000E02, 1.598107E02
1.000000E02, 1.581907E02
1.000000E02, 1.565761E02
1.000000E02, 1.549669E02
1.000000E02, 1.533631E02
1.000000E02, 1.517647E02
1.000000E02, 1.501717E02
1.000000E02, 1.485841E02
1.000000E02, 1.470019E02
1.000000E02, 1.454251E02
1.000000E02, 1.438537E02
1.000000E02, 1.422877E02
1.000000E02, 1.407271E02
1.000000E02, 1.391719E02
1.000000E02, 1.376221E02
1.000000E02, 1.360777E02
1.000000E02, 1.345387E02
1.000000E02, 1.330051E02
1.000000E02, 1.314769E02
1.000000E02, 1.299541E02
1.000000E02, 1.284367E02
1.000000E02, 1.269247E02
1.000000E02, 1.254181E02
1.000000E02, 1.239169E02
1.000000E02, 1.224211E02
1.000000E02, 1.209307E02
1.000000E02, 1.194457E02
1.000000E02, 1.179661E02
1.000000E02, 1.164919E02
1.000000E02, 1.150231E02
1.000000E02, 1.135597E02
1.000000E02, 1.121017E02
1.000000E02, 1.106491E02
1.000000E02, 1.092019E02
1.000000E02, 1.077601E02
1.000000E02, 1.063237E02
1.000000E02, 1.048927E02
1.000000E02, 1.034671E02
1.000000E02, 1.020469E02
1.000000E02, 1.006321E02
1.000000E02, 9.922267E01
1.000000E02, 9.781867E01
1.000000E02, 9.642008E01
1.000000E02, 9.502687E01
1.000000E02, 9.363907E01
1.000000E02, 9.225667E01
1.000000E02, 9.087967E01
1.000000E02, 8.950807E01
1.000000E02, 8.814188E01
1.000000E02, 8.678107E01
1.000000E02, 8.542567E01
1.000000E02, 8.407567E01
1.000000E02, 8.273107E01
1.000000E02, 8.139188E01
1.000000E02, 8.005807E01
1.000000E02, 7.872967E01
1.000000E02, 7.740667E01
1.000000E02, 7.608907E01
1.000000E02, 7.477687E01
1.000000E02, 7.347007E01
1.000000E02, 7.216868E01
1.000000E02, 7.087268E01
1.000000E02, 6.958208E01
1.000000E02, 6.829688E01
1.000000E02, 6.701708E01
1.000000E02, 6.574267E01
1.000000E02, 6.447367E01
1.000000E02, 6.321007E01
1.000000E02, 6.195188E01
1.000000E02, 6.069907E01
1.000000E02, 5.945167E01
1.000000E02, 5.820968E01
1.000000E02, 5.697307E01
1.000000E02, 5.574187E01
1.000000E02, 5.451608E01
1.000000E02, 5.329567E01
1.000000E02, 5.208067E01
1.000000E02, 5.087107E01
1.000000E02, 4.966687E01
1.000000E02, 4.846808E01
1.000000E02, 4.727468E01
1.000000E02, 4.608667E01
1.000000E02, 4.490408E01
1.000000E02, 4.372688E01
1.000000E02, 4.255507E01
1.000000E02, 4.138867E01
1.000000E02, 4.022767E01
1.000000E02, 3.907207E01
1.000000E02, 3.792187E01
1.000000E02, 3.677707E01
1.000000E02, 3.563767E01
1.000000E02, 3.450367E01
1.000000E02, 3.337507E01
1.000000E02, 3.225188E01
1.000000E02, 3.113407E01
1.000000E02, 3.002167E01
1.000000E02, 2.891467E01
1.000000E02, 2.781307E01
1.000000E02, 2.671688E01
1.000000E02, 2.562607E01
1.000000E02, 2.454067E01
1.000000E02, 2.346067E01
1.000000E02, 2.238608E01
1.000000E02, 2.131687E01
1.000000E02, 2.025307E01
1.000000E02, 1.919467E01
1.000000E02, 1.814167E01
1.000000E02, 1.709407E01
1.000000E02, 1.605187E01
1.000000E02, 1.501507E01
1.000000E02, 1.398367E01
1.000000E02, 1.295768E01
1.000000E02, 1.193707E01
1.000000E02, 1.092188E01
1.000000E02, 9.912075E00
1.000000E02, 8.907675E00
1.000000E02, 7.908675E00
1.000000E02, 6.915075E00
1.000000E02, 5.926875E00
1.000000E02, 4.944075E00
1.000000E02, 3.966675E00
1.000000E02, 2.994675E00
1.000000E02, 2.028075E00
1.000000E02, 1.066875E00
1.000000E02, 1.110750E-01
1.000000E02, 3.591607E02
1.000000E02, 3.582157E02
1.000000E02, 3.572761E02
1.000000E02, 3.563419E02
1.000000E02, 3.554131E02
1.000000E02, 3.544897E02
1.000000E02, 3.535717E02
1.000000E02, 3.526591E02
1.000000E02, 3.517519E02
1.000000E02, 3.508501E02
1.000000E02, 3.499537E02
1.000000E02, 3.490627E02
1.000000E02, 3.481771E02
1.000000E02, 3.472969E02
1.000000E02, 3.464221E02
1.000000E02, 3.455527E02
1.000000E02, 3.446887E02
1.000000E02, 3.438301E02
1.000000E02, 3.429769E02
1.000000E02, 3.421291E02
1.000000E02, 3.412867E02
1.000000E02, 3.404497E02
1.000000E02, 3.396181E02
1.000000E02, 3.387919E02
1.000000E02, 3.379711E02
1.000000E02, 3.371557E02
1.000000E02, 3.363457E02
1.000000E02, 3.355411E02
1.000000E02, 3.347419E02
1.000000E02, 3.339481E02
1.000000E02, 3.331597E02
1.000000E02, 3.323767E02
1.000000E02, 3.315991E02
1.000000E02, 3.308269E02
1.000000E02, 3.300601E02
1.000000E02, 3.292987E02
1.000000E02, 3.285427E02
1.000000E02, 3.277921E02
1.000000E02, 3.270469E02
1.000000E02, 3.263071E02
1.000000E02, 3.255727E02
1.000000E02, 3.248437E02
1.000000E02, 3.241201E02
1.000000E02, 3.234019E02
1.000000E02, 3.226891E02
1.000000E02, 3.219817E02
1.000000E02, 3.212797E02
1.000000E02, 3.205831E02
1.000000E02, 3.198919E02
1.000000E02, 3.192061E02
1.000000E02, 3.185257E02
1.000000E02, 3.178507E02
1.000000E02, 3.171811E02
1.000000E02, 3.165169E02
1.000000E02, 3.158581E02
1.000000E02, 3.152047E02
1.000000E02, 3.145567E02
1.000000E02, 3.139141E02
1.000000E02, 3.132769E02
1.000000E02, 3.126451E02
1.000000E02, 3.120187E02
1.000000E02, 3.113977E02
1.000000E02, 3.107821E02
1.000000E02, 3.101719E02
1.000000E02, 3.095671E02
1.000000E02, 3.089677E02
1.000000E02, 3.083737E02
1.000000E02, 3.077851E02
1.000000E02, 3.072019E02
1.000000E02, 3.066241E02
1.000000E02, 3.060517E02
1.000000E02, 3.054847E02
1.000000E02, 3.049231E02
1.000000E02, 3.043669E02
1.000000E02, 3.038161E02
1.000000E02, 3.032707E02
1.000000E02, 3.027307E02
1.000000E02, 3.021961E02
1.000000E02, 3.016669E02
1.000000E02, 3.011431E02
1.000000E02, 3.006247E02
1.000000E02, 3.001117E02
1.000000E02, 2.996041E02
1.000000E02, 2.991019E02
1.000000E02, 2.986051E02
1.000000E02, 2.981137E02
1.000000E02, 2.976277E02
1.000000E02, 2.971471E02
1.000000E02, 2.966719E02
1.000000E02, 2.962021E02
1.000000E02, 2.957377E02
1.000000E02, 2.952787E02
1.000000E02, 2.948251E02
1.000000E02, 2.943769E02
1.000000E02, 2.939341E02
1.000000E02, 2.934967E02
1.000000E02, 2.930647E02
1.000000E02, 2.926381E02
1.000000E02, 2.922169E02
1.000000E02, 2.918011E02
1.000000E02, 2.913907E02
1.000000E02, 2.909857E02
1.000000E02, 2.905861E02
1.000000E02, 2.901919E02
1.000000E02, 2.898031E02
1.000000E02, 2.894197E02
1.000000E02, 2.890417E02
1.000000E02, 2.886691E02
1.000000E02, 2.883019E02
1.000000E02, 2.879401E02
1.000000E02, 2.875837E02
1.000000E02, 2.872327E02
1.000000E02, 2.868871E02
1.000000E02, 2.865469E02
1.000000E02, 2.862121E02
1.000000E02, 2.858827E02
1.000000E02, 2.855587E02
1.000000E02, 2.852401E02
1.000000E02, 2.849269E02
1.000000E02, 2.846191E02
1.000000E02, 2.843167E02
1.000000E02, 2.840197E02
1.000000E02, 2.837281E02
1.000000E02, 2.834419E02
1.000000E02, 2.831611E02
1.000000E02, 2.828857E02
1.000000E02, 2.826157E02
1.000000E02, 2.823511E02
1.000000E02, 2.820919E02
1.000000E02, 2.818381E02
1.000000E02, 2.815897E02
1.000000E02, 2.813467E02
1.000000E02, 2.811091E02
1.000000E02, 2.808769E02
1.000000E02, 2.806501E02
1.000000E02, 2.804287E02
1.000000E02, 2.802127E02
1.000000E02, 2.800021E02
1.000000E02, 2.797969E02
1.000000E02, 2.795971E02
1.000000E02, 2.794027E02
1.000000E02, 2.792137E02
1.000000E02, 2.790301E02
1.000000E02, 2.788519E02
1.000000E02, 2.786791E02
1.000000E02, 2.785117E02
1.000000E02, 2.783497E02
1.000000E02, 2.781931E02
1.000000E02, 2.780419E02
1.000000E02, 2.778961E02
1.000000E02, 2.777557E02
1.000000E02, 2.776207E02
1.000000E02, 2.774911E02
1.000000E02, 2.773669E02
1.000000E02, 2.772481E02
1.000000E02, 2.771347E02
1.000000E02, 2.770267E02
1.000000E02, 2.769241E02
1.000000E02, 2.768269E02
1.000000E02, 2.767351E02
1.000000E02, 2.766487E02
1.000000E02, 2.765677E02
1.000000E02, 2.764921E02
1.000000E02, 2.764219E02
1.000000E02, 2.763571E02
1.000000E02, 2.762977E02
1.000000E02, 2.762437E02
1.000000E02, 2.761951E02
1.000000E02, 2.761519E02
1.000000E02, 2.761141E02
1.000000E02, 2.760817E02
1.000000E02, 2.760547E02
1.000000E02, 2.760331E02
1.000000E02, 2.760169E02
1.000000E02, 2.760061E02
1.000000E02, 2.760007E02
1.000000E02, 2.760007E02
1.000000E02, 2.760061E02
1.000000E02, 2.760169E02
1.000000E02, 2.760331E02
1.000000E02, 2.760547E02
1.000000E02, 2.760817E02
1.000000E02, 2.761141E02
1.000000E02, 2.761519E02
1.000000E02, 2.761951E02
1.000000E02, 2.762437E02
1.000000E02, 2.762977E02
1.000000E02, 2.763571E02
1.000000E02, 2.764219E02
1.000000E02, 2.764921E02
1.000000E02, 2.765677E02
1.000000E02, 2.766487E02
1.000000E02, 2.767351E02
1.000000E02, 2.768269E02
1.000000E02, 2.769241E02
1.000000E02, 2.770267E02
1.000000E02, 2.771347E02
1.000000E02, 2.772481E02
1.000000E02, 2.773669E02
1.000000E02, 2.774911E02
1.000000E02, 2.776207E02
1.000000E02, 2.777557E02
1.000000E02, 2.778961E02
1.000000E02, 2.780419E02
1.000000E02, 2.781931E02
1.000000E02, 2.783497E02
1.000000E02, 2.785117E02
1.000000E02, 2.786791E02
1.000000E02, 2.788519E02
1.000000E02, 2.790301E02
1.000000E02, 2.792137E02
1.000000E02, 2.794027E02
1.000000E02, 2.795971E02
1.000000E02, 2.797969E02
1.000000E02, 2.800021E02
1.000000E02, 2.802127E02
1.000000E02, 2.804287E02
1.000000E02, 2.806501E02
1.000000E02, 2.808769E02
1.000000E02, 2.811091E02
1.000000E02, 2.813467E02
1.000000E02, 2.815897E02
1.000000E02, 2.818381E02
1.000000E02, 2.820919E02
1.000000E02, 2.823511E02
1.000000E02, 2.826157E02
1.000000E02, 2.828857E02
1.000000E02, 2.831611E02
1.000000E02, 2.834419E02
1.000000E02, 2.837281E02
1.000000E02, 2.840197E02
1.000000E02, 2.843167E02
1.000000E02, 2.846191E02
1.000000E02, 2.849269E02
1.000000E02, 2.852401E02
1.000000E02, 2.855587E02
1.000000E02, 2.858827E02
1.000000E02, 2.862121E02
1.000000E02, 2.865469E02
1.000000E02, 2.868871E02
1.000000E02, 2.872327E02
1.000000E02, 2.875837E02
1.000000E02, 2.879401E02
1.000000E02, 2.883019E02
1.000000E02, 2.886691E02
1.000000E02, 2.890417E02
1.000000E02, 2.894197E02
1.000000E02, 2.898031E02
1.000000E02, 2.901919E02
1.000000E02, 2.905861E02
1.000000E02, 2.909857E02
1.000000E02, 2.913907E02
1.000000E02, 2.918011E02
1.000000E02, 2.922169E02
1.000000E02, 2.926381E02
1.000000E02, 2.930647E02
1.000000E02, 2.934967E02
1.000000E02, 2.939341E02
1.000000E02, 2.943769E02
1.000000E02, 2.948251E02
1.000000E02, 2.952787E02
1.000000E02, 2.957377E02
1.000000E02, 2.962021E02
1.000000E02, 2.966719E02
1.000000E02, 2.971471E02
1.000000E02, 2.976277E02
1.000000E02, 2.981137E02
1.000000E02, 2.986051E02
1.000000E02, 2.991019E02
1.000000E02, 2.996041E02
1.000000E02, 3.001117E02
1.000000E02, 3.006247E02
1.000000E02, 3.011431E02
1.000000E02, 3.016669E02
1.000000E02, 3.021961E02
1.000000E02, 3.027307E02
1.000000E02, 3.032707E02
1.000000E02, 3.038161E02
1.000000E02, 3.043669E02
1.000000E02, 3.049231E02
1.000000E02, 3.054847E02
1.000000E02, 3.060517E02
1.000000E02, 3.066241E02
1.000000E02, 3.072019E02
1.000000E02, 3.077851E02
1.000000E02, 3.083737E02
1.000000E02, 3.089677E02
1.000000E02, 3.095671E02
1.000000E02, 3.101719E02
1.000000E02, 3.107821E02
1.000000E02, 3.113977E02
1.000000E02, 3.120187E02
1.000000E02, 3.126451E02
1.000000E02, 3.132769E02
1.000000E02, 3.139141E02
1.000000E02, 3.145567E02
1.000000E02, 3.152047E02
1.000000E02, 3.158581E02
1.000000E02, 3.165169E02
1.000000E02, 3.171811E02
1.000000E02, 3.178507E02
1.000000E02, 3.185257E02
1.000000E02, 3.192061E02
1.000000E02, 3.198919E02
1.000000E02, 3.205831E02
1.000000E02, 3.212797E02
1.000000E02, 3.219817E02
1.000000E02, 3.226891E02
1.000000E02, 3.234019E02
1.000000E02, 3.241201E02
1.000000E02, 3.248437E02
1.000000E02, 3.255727E02
1.000000E02, 3.263071E02
1.000000E02, 3.270469E02
1.000000E02, 3.277921E02
1.000000E02, 3.285427E02
1.000000E02, 3.292987E02
1.000000E02, 3.300601E02
1.000000E02, 3.308269E02
1.000000E02, 3.315991E02
1.000000E02, 3.323767E02
1.000000E02, 3.331597E02
1.000000E02, 3.339481E02
1.000000E02, 3.347419E02
1.000000E02, 3.355411E02
1.000000E02, 3.363457E02
1.000000E02, 3.371557E02
1.000000E02, 3.379711E02
1.000000E02, 3.387919E02
1.000000E02, 3.396181E02
1.000000E02, 3.404497E02
1.000000E02, 3.412867E02
1.000000E02, 3.421291E02
1.000000E02, 3.429769E02
1.000000E02, 3.438301E02
1.000000E02, 3.446887E02
1.000000E02, 3.455527E02
1.000000E02, 3.464221E02
1.000000E02, 3.472969E02
1.000000E02, 3.481771E02
1.000000E02, 3.490627E02
1.000000E02, 3.499537E02
1.000000E02, 3.508501E02
1.000000E02, 3.517519E02
1.000000E02, 3.526591E02
1.000000E02, 3.535717E02
1.000000E02, 3.544897E02
1.000000E02, 3.554131E02
1.000000E02, 3.563419E02
1.000000E02, 3.572761E02
1.000000E02, 3.582157E02
1.000000E02, 3.591607E02
1.000000E02, 1.110750E-01
1.000000E02, 1.066875E00
1.000000E02, 2.028075E00
1.000000E02, 2.994675E00
1.000000E02, 3.966675E00
1.000000E02, 4.944075E00
1.000000E02, 5.926875E00
1.000000E02, 6.915075E00
1.000000E02, 7.908675E00
1.000000E02, 8.907675E00
1.000000E02, 9.912075E00
1.000000E02, 1.092188E01
1.000000E02, 1.193707E01
1.000000E02, 1.295768E01
1.000000E02, 1.398367E01
1.000000E02, 1.501507E01
1.000000E02, 1.605187E01
1.000000E02, 1.709407E01
1.000000E02, 1.814167E01
1.000000E02, 1.919467E01
1.000000E02, 2.025307E01
1.000000E02, 2.131687E01
1.000000E02, 2.238608E01
1.000000E02, 2.346067E01
1.000000E02, 2.454067E01
1.000000E02, 2.562607E01
1.000000E02, 2.671688E01
1.000000E02, 2.781307E01
1.000000E02, 2.891467E01
1.000000E02, 3.002167E01
1.000000E02, 3.113407E01
1.000000E02, 3.225188E01
1.000000E02, 3.337507E01
1.000000E02, 3.450367E01
1.000000E02, 3.563767E01
1.000000E02, 3.677707E01
1.000000E02, 3.792187E01
1.000000E02, 3.907207E01
1.000000E02, 4.022767E01
1.000000E02, 4.138867E01
1.000000E02, 4.255507E01
1.000000E02, 4.372688E01
1.000000E02, 4.490408E01
1.000000E02, 4.608667E01
1.000000E02, 4.727468E01
1.000000E02, 4.846808E01
1.000000E02, 4.966687E01
1.000000E02, 5.087107E01
1.000000E02, 5.208067E01
1.000000E02, 5.329567E01
1.000000E02, 5.451608E01
1.000000E02, 5.574187E01
1.000000E02, 5.697307E01
1.000000E02, 5.820968E01
1.000000E02, 5.945167E01
1.000000E02, 6.069907E01
1.000000E02, 6.195188E01
1.000000E02, 6.321007E01
1.000000E02, 6.447367E01
1.000000E02, 6.574267E01
1.000000E02, 6.701708E01
1.000000E02, 6.829688E01
1.000000E02, 6.958208E01
1.000000E02, 7.087268E01
1.000000E02, 7.216868E01
1.000000E02, 7.347007E01
1.000000E02, 7.477687E01
1.000000E02, 7.608907E01
1.000000E02, 7.740667E01
1.000000E02, 7.872967E01
1.000000E02, 8.005807E01
1.000000E02, 8.139188E01
1.000000E02, 8.273107E01
1.000000E02, 8.407567E01
1.000000E02, 8.542567E01
1.000000E02, 8.678107E01
1.000000E02, 8.814188E01
1.000000E02, 8.950807E01
1.000000E02, 9.087967E01
1.000000E02, 9.225667E01
1.000000E02, 9.363907E01
1.000000E02, 9.502687E01
1.000000E02, 9.642008E01
1.000000E02, 9.781867E01
1.000000E02, 9.922267E01
1.000000E02, 1.006321E02
1.000000E02, 1.020469E02
1.000000E02, 1.034671E02
1.000000E02, 1.048927E02
1.000000E02, 1.063237E02
1.000000E02, 1.077601E02
1.000000E02, 1.092019E02
1.000000E02, 1.106491E02
1.000000E02, 1.121017E02
1.000000E02, 1.135597E02
1.000000E02, 1.150231E02
1.000000E02, 1.164919E02
1.000000E02, 1.179661E02
1.000000E02, 1.194457E02
1.000000E02, 1.209307E02
1.000000E02, 1.224211E02
1.000000E02, 1.239169E02
1.000000E02, 1.254181E02
1.000000E02, 1.269247E02
1.000000E02, 1.284367E02
1.000000E02, 1.299541E02
1.000000E02, 1.314769E02
1.000000E02, 1.330051E02
1.000000E02, 1.345387E02
1.000000E02, 1.360777E02
1.000000E02, 1.376221E02
1.000000E02, 1.391719E02
1.000000E02, 1.407271E02
1.000000E02, 1.422877E02
1.000000E02, 1.438537E02
1.000000E02, 1.454251E02
1.000000E02, 1.470019E02
1.000000E02, 1.485841E02
1.000000E02, 1.501717E02
1.000000E02, 1.517647E02
1.000000E02, 1.533631E02
1.000000E02, 1.549669E02
1.000000E02, 1.565761E02
1.000000E02, 1.581907E02
1.000000E02, 1.598107E02
1.000000E02, 1.614361E02
1.000000E02, 1.630669E02
1.000000E02, 1.647031E02
1.000000E02, 1.663447E02
1.000000E02, 1.679917E02
1.000000E02, 1.696441E02
1.000000E02, 1.713019E02
1.000000E02, 1.729651E02
1.000000E02, 1.746337E02
1.000000E02, 1.763077E02
1.000000E02, 1.779871E02
1.000000E02, 1.796719E02
1.000000E02, 1.813621E02
1.000000E02, 1.830577E02
1.000000E02, 1.847587E02
1.000000E02, 1.864651E02
1.000000E02, 1.881769E02
1.000000E02, 1.898941E02
1.000000E02, 1.916167E02
1.000000E02, 1.933447E02
1.000000E02, 1.950781E02
1.000000E02, 1.968169E02
1.000000E02, 1.985611E02
1.000000E02, 2.003107E02
1.000000E02, 2.020657E02
1.000000E02, 2.038261E02
1.000000E02, 2.055919E02
1.000000E02, 2.073631E02
1.000000E02, 2.091397E02
1.000000E02, 2.109217E02
1.000000E02, 2.127091E02
1.000000E02, 2.145019E02
1.000000E02, 2.163001E02
1.000000E02, 2.181037E02
1.000000E02, 2.199127E02
1.000000E02, 2.217271E02
1.000000E02, 2.235469E02
1.000000E02, 2.253721E02
1.000000E02, 2.272027E02
1.000000E02, 2.290387E02
1.000000E02, 2.308801E02
1.000000E02, 2.327269E02
1.000000E02, 2.345791E02
1.000000E02, 2.364367E02
1.000000E02, 2.382997E02
1.000000E02, 2.401681E02
1.000000E02, 2.420419E02
1.000000E02, 2.439211E02
1.000000E02, 2.458057E02
1.000000E02, 2.476957E02
1.000000E02, 2.495911E02
1.000000E02, 2.514919E02
1.000000E02, 2.533981E02
1.000000E02, 2.553097E02
1.000000E02, 2.572267E02
1.000000E02, 2.591491E02
1.000000E02, 2.610769E02
1.000000E02, 2.630101E02
1.000000E02, 2.649487E02
1.000000E02, 2.668927E02
1.000000E02, 2.688421E02
1.000000E02, 2.707969E02
1.000000E02, 2.727571E02
1.000000E02, 2.747227E02
1.000000E02, 2.766937E02
1.000000E02, 2.786701E02
1.000000E02, 2.806519E02
1.000000E02, 2.826391E02
1.000000E02, 2.846317E02
1.000000E02, 2.866297E02
1.000000E02, 2.886331E02
1.000000E02, 2.906419E02
1.000000E02, 2.926561E02
1.000000E02, 2.946757E02
1.000000E02, 2.967007E02
1.000000E02, 2.987311E02
1.000000E02, 3.007669E02
1.000000E02, 3.028081E02
1.000000E02, 3.048547E02
1.000000E02, 3.069067E02
1.000000E02, 3.089641E02
1.000000E02, 3.110269E02
1.000000E02, 3.130951E02
1.000000E02, 3.151687E02
1.000000E02, 3.172477E02
1.000000E02, 3.193321E02
1.000000E02, 3.214219E02
1.000000E02, 3.235171E02
1.000000E02, 3.256177E02
1.000000E02, 3.277237E02
1.000000E02, 3.298351E02
1.000000E02, 3.319519E02
1.000000E02, 3.340741E02
1.000000E02, 3.362017E02
1.000000E02, 3.383347E02
1.000000E02, 3.404731E02
1.000000E02, 3.426169E02
1.000000E02, 3.447661E02
1.000000E02, 3.469207E02
1.000000E02, 3.490807E02
1.000000E02, 3.512461E02
1.000000E02, 3.534169E02
1.000000E02, 3.555931E02
1.000000E02, 3.577747E02
1.000000E02, 3.599617E02
1.000000E02, 2.154075E00
1.000000E02, 4.351875E00
1.000000E02, 6.555075E00
1.000000E02, 8.763675E00
1.000000E02, 1.097767E01
1.000000E02, 1.319707E01
1.000000E02, 1.542188E01
1.000000E02, 1.765207E01
1.000000E02, 1.988768E01
1.000000E02, 2.212867E01
1.000000E02, 2.437507E01
1.000000E02, 2.662687E01
1.000000E02, 2.888407E01
1.000000E02, 3.114668E01
1.000000E02, 3.341467E01
1.000000E02, 3.568807E01
1.000000E02, 3.796687E01
1.000000E02, 4.025107E01
1.000000E02, 4.254067E01
1.000000E02, 4.483567E01
1.000000E02, 4.713607E01
1.000000E02, 4.944187E01
1.000000E02, 5.175308E01
1.000000E02, 5.406967E01
1.000000E02, 5.639168E01
1.000000E02, 5.871907E01
1.000000E02, 6.105188E01
1.000000E02, 6.339007E01
1.000000E02, 6.573368E01
1.000000E02, 6.808267E01
1.000000E02, 7.043707E01
1.000000E02, 7.279687E01
1.000000E02, 7.516207E01
1.000000E02, 7.753268E01
1.000000E02, 7.990868E01
1.000000E02, 8.229008E01
1.000000E02, 8.467687E01
1.000000E02, 8.706908E01
1.000000E02, 8.946667E01
1.000000E02, 9.186968E01
1.000000E02, 9.427807E01
1.000000E02, 9.669187E01
1.000000E02, 9.911107E01
1.000000E02, 1.015357E02
1.000000E02, 1.039657E02
1.000000E02, 1.064011E02
1.000000E02, 1.088419E02
1.000000E02, 1.112881E02
1.000000E02, 1.137397E02
1.000000E02, 1.161967E02
1.000000E02, 1.186591E02
1.000000E02, 1.211269E02
1.000000E02, 1.236001E02
1.000000E02, 1.260787E02
1.000000E02, 1.285627E02
1.000000E02, 1.310521E02
1.000000E02, 1.335469E02
1.000000E02, 1.360471E02
1.000000E02, 1.385527E02
1.000000E02, 1.410637E02
1.000000E02, 1.435801E02
1.000000E02, 1.461019E02
1.000000E02, 1.486291E02
1.000000E02, 1.511617E02
1.000000E02, 1.536997E02
1.000000E02, 1.562431E02
1.000000E02, 1.587919E02
1.000000E02, 1.613461E02
1.000000E02, 1.639057E02
1.000000E02, 1.664707E02
1.000000E02, 1.690411E02
1.000000E02, 1.716169E02
1.000000E02, 1.741981E02
1.000000E02, 1.767847E02
1.000000E02, 1.793767E02
1.000000E02, 1.819741E02
1.000000E02, 1.845769E02
1.000000E02, 1.871851E02
1.000000E02, 1.897987E02
1.000000E02, 1.924177E02
1.000000E02, 1.950421E02
1.000000E02, 1.976719E02
1.000000E02, 2.003071E02
1.000000E02, 2.029477E02
1.000000E02, 2.055937E02
1.000000E02, 2.082451E02
1.000000E02, 2.109019E02
1.000000E02, 2.135641E02
1.000000E02, 2.162317E02
1.000000E02, 2.189047E02
1.000000E02, 2.215831E02
1.000000E02, 2.242669E02
1.000000E02, 2.269561E02
1.000000E02, 2.296507E02
1.000000E02, 2.323507E02
1.000000E02, 2.350561E02
1.000000E02, 2.377669E02
1.000000E02, 2.404831E02
1.000000E02, 2.432047E02
1.000000E02, 2.459317E02
1.000000E02, 2.486641E02
1.000000E02, 2.514019E02
1.000000E02, 2.541451E02
1.000000E02, 2.568937E02
1.000000E02, 2.596477E02
1.000000E02, 2.624071E02
1.000000E02, 2.651719E02
1.000000E02, 2.679421E02
1.000000E02, 2.707177E02
1.000000E02, 2.734987E02
1.000000E02, 2.762851E02
1.000000E02, 2.790769E02
1.000000E02, 2.818741E02
1.000000E02, 2.846767E02
1.000000E02, 2.874847E02
1.000000E02, 2.902981E02
1.000000E02, 2.931169E02
1.000000E02, 2.959411E02
1.000000E02, 2.987707E02
1.000000E02, 3.016057E02
1.000000E02, 3.044461E02
1.000000E02, 3.072919E02
1.000000E02, 3.101431E02
1.000000E02, 3.129997E02
1.000000E02, 3.158617E02
1.000000E02, 3.187291E02
1.000000E02, 3.216019E02
1.000000E02, 3.244801E02
1.000000E02, 3.273637E02
1.000000E02, 3.302527E02
1.000000E02, 3.331471E02
1.000000E02, 3.360469E02
1.000000E02, 3.389521E02
1.000000E02, 3.418627E02
1.000000E02, 3.447787E02
1.000000E02, 3.477001E02
1.000000E02, 3.506269E02
1.000000E02, 3.535591E02
1.000000E02, 3.564967E02
1.000000E02, 3.594397E02
1.000000E02, 2.388075E00
1.000000E02, 5.341875E00
1.000000E02, 8.301075E00
1.000000E02, 1.126567E01
1.000000E02, 1.423568E01
1.000000E02, 1.721107E01
1.000000E02, 2.019187E01
1.000000E02, 2.317807E01
1.000000E02, 2.616967E01
1.000000E02, 2.916667E01
1.000000E02, 3.216908E01
1.000000E02, 3.517687E01
1.000000E02, 3.819007E01
1.000000E02, 4.120867E01
1.000000E02, 4.423267E01
1.000000E02, 4.726207E01
1.000000E02, 5.029688E01
1.000000E02, 5.333708E01
1.000000E02, 5.638267E01
1.000000E02, 5.943367E01
1.000000E02, 6.249007E01
1.000000E02, 6.555187E01
1.000000E02, 6.861908E01
1.000000E02, 7.169167E01
1.000000E02, 7.476967E01
1.000000E02, 7.785307E01
1.000000E02, 8.094188E01
1.000000E02, 8.403608E01
1.000000E02, 8.713567E01
1.000000E02, 9.024067E01
1.000000E02, 9.335107E01
1.000000E02, 9.646687E01
1.000000E02, 9.958808E01
1.000000E02, 1.027147E02
1.000000E02, 1.058467E02
1.000000E02, 1.089841E02
1.000000E02, 1.121269E02
1.000000E02, 1.152751E02
1.000000E02, 1.184287E02
1.000000E02, 1.215877E02
1.000000E02, 1.247521E02
1.000000E02, 1.279219E02
1.000000E02, 1.310971E02
1.000000E02, 1.342777E02
1.000000E02, 1.374637E02
1.000000E02, 1.406551E02
1.000000E02, 1.438519E02
1.000000E02, 1.470541E02
1.000000E02, 1.502617E02
1.000000E02, 1.534747E02
1.000000E02, 1.566931E02
1.000000E02, 1.599169E02
1.000000E02, 1.631461E02
1.000000E02, 1.663807E02
1.000000E02, 1.696207E02
9.999923E01, 1.728661E02
9.999690E01, 1.761169E02
9.999303E01, 1.793731E02
9.998760E01, 1.826347E02
9.998063E01, 1.859017E02
9.997210E01, 1.891741E02
9.996203E01, 1.924519E02
9.995041E01, 1.957351E02
9.993724E01, 1.990237E02
9.992252E01, 2.023177E02
9.990625E01, 2.056171E02
9.988843E01, 2.089219E02
9.986906E01, 2.122321E02
9.984815E01, 2.155477E02
9.982569E01, 2.188687E02
9.980168E01, 2.221951E02
9.977613E01, 2.255269E02
9.974903E01, 2.288641E02
9.972038E01, 2.322067E02
9.969019E01, 2.355547E02
9.965845E01, 2.389081E02
9.962517E01, 2.422669E02
9.959034E01, 2.456311E02
9.955397E01, 2.490007E02
9.951606E01, 2.523757E02
9.947660E01, 2.557561E02
9.943561E01, 2.591419E02
9.939307E01, 2.625331E02
9.934899E01, 2.659297E02
9.930337E01, 2.693317E02
9.925621E01, 2.727391E02
9.920752E01, 2.761519E02
9.915728E01, 2.795701E02
9.910551E01, 2.829937E02
9.905221E01, 2.864227E02
9.899737E01, 2.898571E02
9.894099E01, 2.932969E02
9.888308E01, 2.967421E02
9.882364E01, 3.001927E02
9.876267E01, 3.036487E02
9.870016E01, 3.071101E02
9.863613E01, 3.105769E02
9.857057E01, 3.140491E02
9.850348E01, 3.175267E02
9.843486E01, 3.210097E02
9.836472E01, 3.244981E02
9.829305E01, 3.279919E02
9.821986E01, 3.314911E02
9.814515E01, 3.349957E02
9.806892E01, 3.385057E02
9.799116E01, 3.420211E02
9.791189E01, 3.455419E02
9.783110E01, 3.490681E02
9.774879E01, 3.525997E02
9.766497E01, 3.561367E02
9.757964E01, 3.596791E02
9.749279E01, 3.226875E00
9.740443E01, 6.780075E00
9.731457E01, 1.033867E01
9.722319E01, 1.390267E01
9.713031E01, 1.747207E01
9.703592E01, 2.104688E01
9.694003E01, 2.462707E01
9.684263E01, 2.821267E01
9.674374E01, 3.180367E01
9.664334E01, 3.540008E01
9.654145E01, 3.900188E01
9.643806E01, 4.260907E01
9.633318E01, 4.622167E01
9.622680E01, 4.983967E01
9.611893E01, 5.346308E01
9.600957E01, 5.709187E01
9.589873E01, 6.072607E01
9.578640E01, 6.436568E01
9.567258E01, 6.801067E01
9.555728E01, 7.166107E01
9.544050E01, 7.531687E01
9.532224E01, 7.897807E01
9.520250E01, 8.264468E01
9.508129E01, 8.631668E01
9.495861E01, 8.999407E01
9.483445E01, 9.367687E01
9.470882E01, 9.736507E01
9.458172E01, 1.010587E02
9.445316E01, 1.047577E02
9.432314E01, 1.084621E02
9.419165E01, 1.121719E02
9.405870E01, 1.158871E02
9.392430E01, 1.196077E02
9.378844E01, 1.233337E02
9.365112E01, 1.270651E02
9.351236E01, 1.308019E02
9.337214E01, 1.345441E02
9.323048E01, 1.382917E02
9.308737E01, 1.420447E02
9.294283E01, 1.458031E02
9.279684E01, 1.495669E02
9.264941E01, 1.533361E02
9.250054E01, 1.571107E02
9.235024E01, 1.608907E02
9.219852E01, 1.646761E02
9.204536E01, 1.684669E02
9.189077E01, 1.722631E02
9.173476E01, 1.760647E02
9.157733E01, 1.798717E02
9.141848E01, 1.836841E02
9.125822E01, 1.875019E02
9.109653E01, 1.913251E02
9.093344E01, 1.951537E02
9.076894E01, 1.989877E02
9.060303E01, 2.028271E02
9.043572E01, 2.066719E02
9.026700E01, 2.105221E02
9.009689E01, 2.143777E02
8.992538E01, 2.182387E02
8.975247E01, 2.221051E02
8.957818E01, 2.259769E02
8.940249E01, 2.298541E02
8.922542E01, 2.337367E02
8.904697E01, 2.376247E02
8.886714E01, 2.415181E02
8.868593E01, 2.454169E02
8.850335E01, 2.493211E02
8.831939E01, 2.532307E02
8.813407E01, 2.571457E02
8.794738E01, 2.610661E02
8.775932E01, 2.649919E02
8.756991E01, 2.689231E02
8.737914E01, 2.728597E02
8.718701E01, 2.768017E02
8.699354E01, 2.807491E02
8.679871E01, 2.847019E02
8.660254E01, 2.886601E02
8.640503E01, 2.926237E02
8.620618E01, 2.965927E02
8.600599E01, 3.005671E02
8.580447E01, 3.045469E02
8.560162E01, 3.085321E02
8.539744E01, 3.125227E02
8.519194E01, 3.165187E02
8.498512E01, 3.205201E02
8.477698E01, 3.245269E02
8.456753E01, 3.285391E02
8.435677E01, 3.325567E02
8.414470E01, 3.365797E02
8.393132E01, 3.406081E02
8.371665E01, 3.446419E02
8.350068E01, 3.486811E02
8.328341E01, 3.527257E02
8.306485E01, 3.567757E02
8.284501E01, 8.310750E-01
8.262388E01, 4.891875E00
8.240147E01, 8.958075E00
8.217778E01, 1.302967E01
8.195282E01, 1.710667E01
8.172659E01, 2.118908E01
8.149909E01, 2.527687E01
8.127033E01, 2.937007E01
8.104031E01, 3.346867E01
8.080904E01, 3.757267E01
8.057651E01, 4.168207E01
8.034273E01, 4.579688E01
8.010771E01, 4.991708E01
7.987145E01, 5.404267E01
7.963395E01, 5.817368E01
7.939521E01, 6.231007E01
7.915524E01, 6.645187E01
7.891405E01, 7.059908E01
7.867163E01, 7.475167E01
7.842800E01, 7.890967E01
7.818315E01, 8.307307E01
7.793709E01, 8.724187E01
7.768981E01, 9.141607E01
7.744134E01, 9.559567E01
7.719167E01, 9.978067E01
7.694079E01, 1.039711E02
7.668873E01, 1.081669E02
7.643548E01, 1.123681E02
7.618104E01, 1.165747E02
7.592542E01, 1.207867E02
7.566863E01, 1.250041E02
7.541066E01, 1.292269E02
7.515152E01, 1.334551E02
7.489122E01, 1.376887E02
7.462976E01, 1.419277E02
7.436714E01, 1.461721E02
7.410337E01, 1.504219E02
7.383845E01, 1.546771E02
7.357239E01, 1.589377E02
7.330519E01, 1.632037E02
7.303685E01, 1.674751E02
7.276738E01, 1.717519E02
7.249678E01, 1.760341E02
7.222505E01, 1.803217E02
7.195221E01, 1.846147E02
7.167825E01, 1.889131E02
7.140318E01, 1.932169E02
7.112701E01, 1.975261E02
7.084973E01, 2.018407E02
7.057135E01, 2.061607E02
7.029188E01, 2.104861E02
7.001132E01, 2.148169E02
6.972968E01, 2.191531E02
6.944696E01, 2.234947E02
6.916315E01, 2.278417E02
6.887828E01, 2.321941E02
6.859234E01, 2.365519E02
6.830534E01, 2.409151E02
6.801727E01, 2.452837E02
6.772816E01, 2.496577E02
6.743799E01, 2.540371E02
6.714678E01, 2.584219E02
6.685453E01, 2.628121E02
6.656124E01, 2.672077E02
6.626692E01, 2.716087E02
6.597157E01, 2.760151E02
6.567520E01, 2.804269E02
6.537782E01, 2.848441E02
6.507941E01, 2.892667E02
6.478001E01, 2.936947E02
6.447959E01, 2.981281E02
6.417818E01, 3.025669E02
6.387577E01, 3.070111E02
6.357237E01, 3.114607E02
6.326799E01, 3.159157E02
6.296263E01, 3.203761E02
6.265629E01, 3.248419E02
6.234898E01, 3.293131E02
6.204070E01, 3.337897E02
6.173147E01, 3.382717E02
6.142127E01, 3.427591E02
6.111012E01, 3.472519E02
6.079803E01, 3.517501E02
6.048499E01, 3.562537E02
6.017102E01, 7.626750E-01
5.985612E01, 5.277075E00
5.954028E01, 9.796875E00
5.922353E01, 1.432207E01
5.890585E01, 1.885268E01
5.858726E01, 2.338867E01
5.826777E01, 2.793007E01
5.794737E01, 3.247687E01
5.762607E01, 3.702907E01
5.730388E01, 4.158668E01
5.698081E01, 4.614968E01
5.665684E01, 5.071807E01
5.633201E01, 5.529187E01
5.600629E01, 5.987107E01
5.567971E01, 6.445567E01
5.535227E01, 6.904567E01
5.502397E01, 7.364107E01
5.469482E01, 7.824187E01
5.436481E01, 8.284807E01
5.403397E01, 8.745968E01
5.370229E01, 9.207667E01
5.336978E01, 9.669908E01
5.303643E01, 1.013269E02
5.270227E01, 1.059601E02
5.236729E01, 1.105987E02
5.203150E01, 1.152427E02
5.169490E01, 1.198921E02
5.135750E01, 1.245469E02
5.101931E01, 1.292071E02
5.068032E01, 1.338727E02
5.034055E01, 1.385437E02
5.000000E01, 1.432201E02
4.965867E01, 1.479019E02
4.931658E01, 1.525891E02
4.897372E01, 1.572817E02
4.863010E01, 1.619797E02
4.828573E01, 1.666831E02
4.794060E01, 1.713919E02
4.759474E01, 1.761061E02
4.724814E01, 1.808257E02
4.690080E01, 1.855507E02
4.655274E01, 1.902811E02
4.620396E01, 1.950169E02
4.585446E01, 1.997581E02
4.550425E01, 2.045047E02
4.515334E01, 2.092567E02
4.480172E01, 2.140141E02
4.444941E01, 2.187769E02
4.409641E01, 2.235451E02
4.374273E01, 2.283187E02
4.338837E01, 2.330977E02
4.303334E01, 2.378821E02
4.267764E01, 2.426719E02
4.232128E01, 2.474671E02
4.196427E01, 2.522677E02
4.160660E01, 2.570737E02
4.124829E01, 2.618851E02
4.088934E01, 2.667019E02
4.052975E01, 2.715241E02
4.016954E01, 2.763517E02
3.980871E01, 2.811847E02
3.944726E01, 2.860231E02
3.908519E01, 2.908669E02
3.872252E01, 2.957161E02
3.835925E01, 3.005707E02
3.799539E01, 3.054307E02
3.763094E01, 3.102961E02
3.726590E01, 3.151669E02
3.690029E01, 3.200431E02
3.653410E01, 3.249247E02
3.616735E01, 3.298117E02
3.580004E01, 3.347041E02
3.543217E01, 3.396019E02
3.506376E01, 3.445051E02
3.469480E01, 3.494137E02
3.432530E01, 3.543277E02
3.395527E01, 3.592471E02
3.358471E01, 4.171875E00
3.321364E01, 9.102075E00
3.284205E01, 1.403768E01
3.246995E01, 1.897867E01
3.209734E01, 2.392508E01
3.172424E01, 2.887687E01
3.135065E01, 3.383407E01
3.097657E01, 3.879668E01
3.060201E01, 4.376467E01
3.022698E01, 4.873808E01
2.985148E01, 5.371687E01
2.947552E01, 5.870107E01
2.909910E01, 6.369067E01
2.872223E01, 6.868567E01
2.834491E01, 7.368607E01
2.796715E01, 7.869187E01
2.758896E01, 8.370307E01
2.721035E01, 8.871967E01
2.683131E01, 9.374168E01
2.645185E01, 9.876907E01
2.607199E01, 1.038019E02
2.569172E01, 1.088401E02
2.531105E01, 1.138837E02
2.492999E01, 1.189327E02
2.454855E01, 1.239871E02
2.416672E01, 1.290469E02
2.378452E01, 1.341121E02
2.340195E01, 1.391827E02
2.301902E01, 1.442587E02
2.263573E01, 1.493401E02
2.225209E01, 1.544269E02
2.186811E01, 1.595191E02
2.148379E01, 1.646167E02
2.109913E01, 1.697197E02
2.071415E01, 1.748281E02
2.032884E01, 1.799419E02
1.994322E01, 1.850611E02
1.955729E01, 1.901857E02
1.917106E01, 1.953157E02
1.878453E01, 2.004511E02
1.839771E01, 2.055919E02
1.801061E01, 2.107381E02
1.762323E01, 2.158897E02
1.723557E01, 2.210467E02
1.684764E01, 2.262091E02
1.645946E01, 2.313769E02
1.607102E01, 2.365501E02
1.568233E01, 2.417287E02
1.529340E01, 2.469127E02
1.490423E01, 2.521021E02
1.451483E01, 2.572969E02
1.412520E01, 2.624971E02
1.373536E01, 2.677027E02
1.334530E01, 2.729137E02
1.295503E01, 2.781301E02
1.256457E01, 2.833519E02
1.217391E01, 2.885791E02
1.178306E01, 2.938117E02
1.139203E01, 2.990497E02
1.100082E01, 3.042931E02
1.060944E01, 3.095419E02
1.021790E01, 3.147961E02
9.826200E00, 3.200557E02
9.434347E00, 3.253207E02
9.042348E00, 3.305911E02
8.650208E00, 3.358669E02
8.257935E00, 3.411481E02
7.865533E00, 3.464347E02
7.473009E00, 3.517267E02
7.080370E00, 3.570241E02
6.687621E00, 2.326875E00
6.294768E00, 7.635075E00
5.901818E00, 1.294867E01
5.508776E00, 1.826768E01
5.115649E00, 2.359208E01
4.722442E00, 2.892187E01
4.329163E00, 3.425707E01
3.935816E00, 3.959767E01
3.542408E00, 4.494368E01
3.148946E00, 5.029508E01
2.755434E00, 5.565187E01
2.361880E00, 6.101408E01
1.968289E00, 6.638167E01
1.574668E00, 7.175467E01
1.181022E00, 7.713307E01
7.873584E-01, 8.251687E01
3.936823E-01, 8.790607E01
0.000000E00, 9.330067E01
0.000000E00, 1.833013E02
7.893367E-01, 1.779122E02
1.578624E00, 1.725338E02
2.367813E00, 1.671662E02
3.156855E00, 1.618093E02
3.945700E00, 1.564633E02
4.734299E00, 1.511282E02
5.522603E00, 1.458037E02
6.310563E00, 1.404901E02
7.098130E00, 1.351873E02
7.885255E00, 1.298954E02
8.671888E00, 1.246142E02
9.457981E00, 1.193437E02
1.024348E01, 1.140841E02
1.102835E01, 1.088353E02
1.181253E01, 1.035973E02
1.259597E01, 9.837015E01
1.337863E01, 9.315375E01
1.416045E01, 8.794815E01
1.494139E01, 8.275335E01
1.572140E01, 7.756935E01
1.650044E01, 7.239615E01
1.727844E01, 6.723375E01
1.805537E01, 6.208215E01
1.883117E01, 5.694135E01
1.960579E01, 5.181135E01
2.037920E01, 4.669215E01
2.115134E01, 4.158375E01
2.192216E01, 3.648615E01
2.269161E01, 3.139935E01
2.345965E01, 2.632335E01
2.422623E01, 2.125815E01
2.499130E01, 1.620375E01
2.575481E01, 1.116015E01
2.651671E01, 6.127350E00
2.727697E01, 1.105350E00
2.803552E01, 3.560941E02
2.879233E01, 3.510937E02
2.954734E01, 3.461042E02
3.030052E01, 3.411253E02
3.105180E01, 3.361573E02
3.180115E01, 3.312001E02
3.254852E01, 3.262537E02
3.329386E01, 3.213182E02
3.403713E01, 3.163933E02
3.477828E01, 3.114793E02
3.551726E01, 3.065761E02
3.625402E01, 3.016837E02
3.698853E01, 2.968021E02
3.772073E01, 2.919314E02
3.845058E01, 2.870713E02
3.917804E01, 2.822221E02
3.990306E01, 2.773837E02
4.062559E01, 2.725561E02
4.134558E01, 2.677394E02
4.206301E01, 2.629333E02
4.277781E01, 2.581382E02
4.348994E01, 2.533537E02
4.419937E01, 2.485802E02
4.490604E01, 2.438174E02
4.560992E01, 2.390654E02
4.631095E01, 2.343241E02
4.700910E01, 2.295937E02
4.770431E01, 2.248741E02
4.839656E01, 2.201653E02
4.908579E01, 2.154674E02
4.977196E01, 2.107801E02
5.045503E01, 2.061038E02
5.113496E01, 2.014381E02
5.181170E01, 1.967834E02
5.248522E01, 1.921393E02
5.315546E01, 1.875062E02
5.382239E01, 1.828837E02
5.448597E01, 1.782721E02
5.514615E01, 1.736713E02
5.580290E01, 1.690813E02
5.645617E01, 1.645021E02
5.710592E01, 1.599337E02
5.775212E01, 1.553761E02
5.839471E01, 1.508293E02
5.903367E01, 1.462934E02
5.966895E01, 1.417682E02
6.030051E01, 1.372537E02
6.092832E01, 1.327501E02
6.155232E01, 1.282573E02
6.217250E01, 1.237754E02
6.278880E01, 1.193041E02
6.340118E01, 1.148438E02
6.400962E01, 1.103941E02
6.461407E01, 1.059553E02
6.521449E01, 1.015274E02
6.581085E01, 9.711015E01
6.640311E01, 9.270375E01
6.699124E01, 8.830815E01
6.757518E01, 8.392335E01
6.815492E01, 7.954935E01
6.873041E01, 7.518615E01
6.930162E01, 7.083375E01
6.986851E01, 6.649215E01
7.043105E01, 6.216135E01
7.098920E01, 5.784135E01
7.154293E01, 5.353215E01
7.209220E01, 4.923375E01
7.263698E01, 4.494615E01
7.317723E01, 4.066935E01
7.371292E01, 3.640335E01
7.424402E01, 3.214815E01
7.477049E01, 2.790375E01
7.529231E01, 2.367015E01
7.580943E01, 1.944735E01
7.632183E01, 1.523535E01
7.682948E01, 1.103415E01
7.733233E01, 6.843750E00
7.783037E01, 2.664150E00
7.832356E01, 3.584954E02
7.881187E01, 3.543373E02
7.929527E01, 3.501902E02
7.977373E01, 3.460537E02
8.024722E01, 3.419282E02
8.071571E01, 3.378133E02
8.117917E01, 3.337094E02
8.163757E01, 3.296161E02
8.209089E01, 3.255337E02
8.253909E01, 3.214621E02
8.298215E01, 3.174013E02
8.342003E01, 3.133514E02
8.385272E01, 3.093122E02
8.428019E01, 3.052837E02
8.470240E01, 3.012662E02
8.511934E01, 2.972593E02
8.553097E01, 2.932634E02
8.593728E01, 2.892781E02
8.633823E01, 2.853038E02
8.673380E01, 2.813401E02
8.712396E01, 2.773873E02
8.750870E01, 2.734453E02
8.788799E01, 2.695142E02
8.826180E01, 2.655938E02
8.863011E01, 2.616842E02
8.899290E01, 2.577854E02
8.935014E01, 2.538973E02
8.970182E01, 2.500202E02
9.004790E01, 2.461537E02
9.038838E01, 2.422981E02
9.072323E01, 2.384533E02
9.105242E01, 2.346193E02
9.137594E01, 2.307962E02
9.169376E01, 2.269838E02
9.200588E01, 2.231821E02
9.231226E01, 2.193914E02
9.261288E01, 2.156114E02
9.290774E01, 2.118421E02
9.319681E01, 2.080838E02
9.348008E01, 2.043361E02
9.375751E01, 2.005993E02
9.402911E01, 1.968733E02
9.429485E01, 1.931581E02
9.455471E01, 1.894537E02
9.480868E01, 1.857602E02
9.505675E01, 1.820774E02
9.529889E01, 1.784053E02
9.553510E01, 1.747442E02
9.576535E01, 1.710937E02
9.598963E01, 1.674542E02
9.620794E01, 1.638253E02
9.642025E01, 1.602074E02
9.662655E01, 1.566001E02
9.682683E01, 1.530037E02
9.702108E01, 1.494181E02
9.720928E01, 1.458434E02
9.739143E01, 1.422794E02
9.756751E01, 1.387261E02
9.773751E01, 1.351837E02
9.790142E01, 1.316521E02
9.805923E01, 1.281314E02
9.821093E01, 1.246213E02
9.835651E01, 1.211222E02
9.849597E01, 1.176337E02
9.862928E01, 1.141562E02
9.875646E01, 1.106893E02
9.887747E01, 1.072333E02
9.899233E01, 1.037881E02
9.910102E01, 1.003537E02
9.920354E01, 9.693015E01
9.929987E01, 9.351735E01
9.939002E01, 9.011535E01
9.947397E01, 8.672415E01
9.955173E01, 8.334375E01
9.962328E01, 7.997415E01
9.968863E01, 7.661535E01
9.974776E01, 7.326735E01
9.980069E01, 6.993015E01
9.984739E01, 6.660375E01
9.988787E01, 6.328815E01
9.992213E01, 5.998335E01
9.995016E01, 5.668935E01
9.997196E01, 5.340615E01
9.998754E01, 5.013375E01
9.999688E01, 4.687215E01
1.000000E02, 4.362135E01
1.000000E02, 4.038135E01
1.000000E02, 3.715215E01
1.000000E02, 3.393375E01
1.000000E02, 3.072615E01
1.000000E02, 2.752935E01
1.000000E02, 2.434335E01
1.000000E02, 2.116815E01
1.000000E02, 1.800375E01
1.000000E02, 1.485015E01
1.000000E02, 1.170735E01
1.000000E02, 8.575350E00
1.000000E02, 5.454150E00
1.000000E02, 2.343750E00
1.000000E02, 3.592442E02
1.000000E02, 3.561554E02
1.000000E02, 3.530773E02
1.000000E02, 3.500102E02
1.000000E02, 3.469537E02
1.000000E02, 3.439082E02
1.000000E02, 3.408734E02
1.000000E02, 3.378493E02
1.000000E02, 3.348362E02
1.000000E02, 3.318337E02
1.000000E02, 3.288422E02
1.000000E02, 3.258613E02
1.000000E02, 3.228914E02
1.000000E02, 3.199322E02
1.000000E02, 3.169838E02
1.000000E02, 3.140461E02
1.000000E02, 3.111193E02
1.000000E02, 3.082033E02
1.000000E02, 3.052981E02
1.000000E02, 3.024038E02
1.000000E02, 2.995201E02
1.000000E02, 2.966474E02
1.000000E02, 2.937853E02
1.000000E02, 2.909342E02
1.000000E02, 2.880937E02
1.000000E02, 2.852642E02
1.000000E02, 2.824453E02
1.000000E02, 2.796373E02
1.000000E02, 2.768402E02
1.000000E02, 2.740537E02
1.000000E02, 2.712782E02
1.000000E02, 2.685133E02
1.000000E02, 2.657594E02
1.000000E02, 2.630161E02
1.000000E02, 2.602838E02
1.000000E02, 2.575622E02
1.000000E02, 2.548513E02
1.000000E02, 2.521513E02
1.000000E02, 2.494621E02
1.000000E02, 2.467838E02
1.000000E02, 2.441161E02
1.000000E02, 2.414593E02
1.000000E02, 2.388133E02
1.000000E02, 2.361781E02
1.000000E02, 2.335537E02
1.000000E02, 2.309401E02
1.000000E02, 2.283374E02
1.000000E02, 2.257454E02
1.000000E02, 2.231642E02
1.000000E02, 2.205938E02
1.000000E02, 2.180342E02
1.000000E02, 2.154853E02
1.000000E02, 2.129473E02
1.000000E02, 2.104201E02
1.000000E02, 2.079038E02
1.000000E02, 2.053982E02
1.000000E02, 2.029034E02
1.000000E02, 2.004194E02
1.000000E02, 1.979462E02
1.000000E02, 1.954838E02
1.000000E02, 1.930322E02
1.000000E02, 1.905913E02
1.000000E02, 1.881613E02
1.000000E02, 1.857421E02
1.000000E02, 1.833337E02
1.000000E02, 1.809362E02
1.000000E02, 1.785494E02
1.000000E02, 1.761733E02
1.000000E02, 1.738082E02
1.000000E02, 1.714538E02
1.000000E02, 1.691101E02
1.000000E02, 1.667773E02
1.000000E02, 1.644553E02
1.000000E02, 1.621441E02
1.000000E02, 1.598437E02
1.000000E02, 1.575542E02
1.000000E02, 1.552753E02
1.000000E02, 1.530073E02
1.000000E02, 1.507502E02
1.000000E02, 1.485038E02
1.000000E02, 1.462681E02
1.000000E02, 1.440433E02
1.000000E02, 1.418293E02
1.000000E02, 1.396261E02
1.000000E02, 1.374338E02
1.000000E02, 1.352521E02
1.000000E02, 1.330814E02
1.000000E02, 1.309214E02
1.000000E02, 1.287722E02
1.000000E02, 1.266337E02
1.000000E02, 1.245061E02
1.000000E02, 1.223893E02
1.000000E02, 1.202833E02
1.000000E02, 1.181881E02
1.000000E02, 1.161037E02
1.000000E02, 1.140301E02
1.000000E02, 1.119673E02
1.000000E02, 1.099154E02
1.000000E02, 1.078741E02
1.000000E02, 1.058438E02
1.000000E02, 1.038241E02
1.000000E02, 1.018153E02
1.000000E02, 9.981735E01
1.000000E02, 9.783015E01
1.000000E02, 9.585375E01
1.000000E02, 9.388815E01
1.000000E02, 9.193335E01
1.000000E02, 8.998935E01
1.000000E02, 8.805615E01
1.000000E02, 8.613375E01
1.000000E02, 8.422215E01
1.000000E02, 8.232135E01
1.000000E02, 8.043135E01
1.000000E02, 7.855215E01
1.000000E02, 7.668375E01
1.000000E02, 7.482615E01
1.000000E02, 7.297935E01
1.000000E02, 7.114335E01
1.000000E02, 6.931815E01
1.000000E02, 6.750375E01
1.000000E02, 6.570015E01
1.000000E02, 6.390735E01
1.000000E02, 6.212535E01
1.000000E02, 6.035415E01
1.000000E02, 5.859375E01
1.000000E02, 5.684415E01
1.000000E02, 5.510535E01
1.000000E02, 5.337735E01
1.000000E02, 5.166015E01
1.000000E02, 4.995375E01
1.000000E02, 4.825815E01
1.000000E02, 4.657335E01
1.000000E02, 4.489935E01
1.000000E02, 4.323615E01
1.000000E02, 4.158375E01
1.000000E02, 3.994215E01
1.000000E02, 3.831135E01
1.000000E02, 3.669135E01
1.000000E02, 3.508215E01
1.000000E02, 3.348375E01
1.000000E02, 3.189615E01
1.000000E02, 3.031935E01
1.000000E02, 2.875335E01
1.000000E02, 2.719815E01
1.000000E02, 2.565375E01
1.000000E02, 2.412015E01
1.000000E02, 2.259735E01
1.000000E02, 2.108535E01
1.000000E02, 1.958415E01
1.000000E02, 1.809375E01
1.000000E02, 1.661415E01
1.000000E02, 1.514535E01
1.000000E02, 1.368735E01
1.000000E02, 1.224015E01
1.000000E02, 1.080375E01
1.000000E02, 9.378150E00
1.000000E02, 7.963350E00
1.000000E02, 6.559350E00
1.000000E02, 5.166150E00
1.000000E02, 3.783750E00
1.000000E02, 2.412150E00
1.000000E02, 1.051350E00
1.000000E02, 3.597014E02
1.000000E02, 3.583622E02
1.000000E02, 3.570338E02
1.000000E02, 3.557161E02
1.000000E02, 3.544094E02
1.000000E02, 3.531133E02
1.000000E02, 3.518282E02
1.000000E02, 3.505538E02
1.000000E02, 3.492902E02
1.000000E02, 3.480373E02
1.000000E02, 3.467954E02
1.000000E02, 3.455642E02
1.000000E02, 3.443438E02
1.000000E02, 3.431342E02
1.000000E02, 3.419353E02
1.000000E02, 3.407474E02
1.000000E02, 3.395702E02
1.000000E02, 3.384038E02
1.000000E02, 3.372482E02
1.000000E02, 3.361034E02
1.000000E02, 3.349693E02
1.000000E02, 3.338461E02
1.000000E02, 3.327338E02
1.000000E02, 3.316322E02
1.000000E02, 3.305413E02
1.000000E02, 3.294614E02
1.000000E02, 3.283922E02
1.000000E02, 3.273338E02
1.000000E02, 3.262862E02
1.000000E02, 3.252494E02
1.000000E02, 3.242234E02
1.000000E02, 3.232082E02
1.000000E02, 3.222038E02
1.000000E02, 3.212102E02
1.000000E02, 3.202274E02
1.000000E02, 3.192554E02
1.000000E02, 3.182942E02
1.000000E02, 3.173438E02
1.000000E02, 3.164042E02
1.000000E02, 3.154754E02
1.000000E02, 3.145574E02
1.000000E02, 3.136502E02
1.000000E02, 3.127537E02
1.000000E02, 3.118682E02
1.000000E02, 3.109933E02
1.000000E02, 3.101294E02
1.000000E02, 3.092762E02
1.000000E02, 3.084338E02
1.000000E02, 3.076022E02
1.000000E02, 3.067814E02
1.000000E02, 3.059714E02
1.000000E02, 3.051722E02
1.000000E02, 3.043838E02
1.000000E02, 3.036062E02
1.000000E02, 3.028393E02
1.000000E02, 3.020834E02
1.000000E02, 3.013382E02
1.000000E02, 3.006038E02
1.000000E02, 2.998802E02
1.000000E02, 2.991674E02
1.000000E02, 2.984654E02
1.000000E02, 2.977742E02
1.000000E02, 2.970938E02
1.000000E02, 2.964242E02
1.000000E02, 2.957654E02
1.000000E02, 2.951174E02
1.000000E02, 2.944802E02
1.000000E02, 2.938538E02
1.000000E02, 2.932382E02
1.000000E02, 2.926334E02
1.000000E02, 2.920394E02
1.000000E02, 2.914562E02
1.000000E02, 2.908837E02
1.000000E02, 2.903221E02
1.000000E02, 2.897714E02
1.000000E02, 2.892314E02
1.000000E02, 2.887022E02
1.000000E02, 2.881838E02
1.000000E02, 2.876762E02
1.000000E02, 2.871794E02
1.000000E02, 2.866934E02
1.000000E02, 2.862182E02
1.000000E02, 2.857537E02
1.000000E02, 2.853002E02
1.000000E02, 2.848574E02
1.000000E02, 2.844254E02
1.000000E02, 2.840042E02
1.000000E02, 2.835938E02
1.000000E02, 2.831942E02
1.000000E02, 2.828054E02
1.000000E02, 2.824274E02
1.000000E02, 2.820602E02
1.000000E02, 2.817038E02
1.000000E02, 2.813582E02
1.000000E02, 2.810234E02
1.000000E02, 2.806994E02
1.000000E02, 2.803862E02
1.000000E02, 2.800838E02
1.000000E02, 2.797922E02
1.000000E02, 2.795114E02
1.000000E02, 2.792414E02
1.000000E02, 2.789822E02
1.000000E02, 2.787338E02
1.000000E02, 2.784962E02
1.000000E02, 2.782694E02
1.000000E02, 2.780534E02
1.000000E02, 2.778482E02
1.000000E02, 2.776538E02
1.000000E02, 2.774702E02
1.000000E02, 2.772974E02
1.000000E02, 2.771354E02
1.000000E02, 2.769842E02
1.000000E02, 2.768438E02
1.000000E02, 2.767142E02
1.000000E02, 2.765954E02
1.000000E02, 2.764874E02
1.000000E02, 2.763902E02
1.000000E02, 2.763038E02
1.000000E02, 2.762282E02
1.000000E02, 2.761634E02
1.000000E02, 2.761094E02
1.000000E02, 2.760662E02
1.000000E02, 2.760338E02
1.000000E02, 2.760122E02
1.000000E02, 2.760014E02
1.000000E02, 2.760014E02
1.000000E02, 2.760122E02
1.000000E02, 2.760338E02
1.000000E02, 2.760662E02
1.000000E02, 2.761094E02
1.000000E02, 2.761634E02
1.000000E02, 2.762282E02
1.000000E02, 2.763038E02
1.000000E02, 2.763902E02
1.000000E02, 2.764874E02
1.000000E02, 2.765954E02
1.000000E02, 2.767142E02
1.000000E02, 2.768438E02
1.000000E02, 2.769842E02
1.000000E02, 2.771354E02
1.000000E02, 2.772974E02
1.000000E02, 2.774702E02
1.000000E02, 2.776538E02
1.000000E02, 2.778482E02
1.000000E02, 2.780534E02
1.000000E02, 2.782694E02
1.000000E02, 2.784962E02
1.000000E02, 2.787338E02
1.000000E02, 2.789822E02
1.000000E02, 2.792414E02
1.000000E02, 2.795114E02
1.000000E02, 2.797922E02
1.000000E02, 2.800838E02
1.000000E02, 2.803862E02
1.000000E02, 2.806994E02
1.000000E02, 2.810234E02
1.000000E02, 2.813582E02
1.000000E02, 2.817038E02
1.000000E02, 2.820602E02
1.000000E02, 2.824274E02
1.000000E02, 2.828054E02
1.000000E02, 2.831942E02
1.000000E02, 2.835938E02
1.000000E02, 2.840042E02
1.000000E02, 2.844254E02
1.000000E02, 2.848574E02
1.000000E02, 2.853002E02
1.000000E02, 2.857537E02
1.000000E02, 2.862182E02
1.000000E02, 2.866934E02
1.000000E02, 2.871794E02
1.000000E02, 2.876762E02
1.000000E02, 2.881838E02
1.000000E02, 2.887022E02
1.000000E02, 2.892314E02
1.000000E02, 2.897714E02
1.000000E02, 2.903221E02
1.000000E02, 2.908837E02
1.000000E02, 2.914562E02
1.000000E02, 2.920394E02
1.000000E02, 2.926334E02
1.000000E02, 2.932382E02
1.000000E02, 2.938538E02
1.000000E02, 2.944802E02
1.000000E02, 2.951174E02
1.000000E02, 2.957654E02
1.000000E02, 2.964242E02
1.000000E02, 2.970938E02
1.000000E02, 2.977742E02
1.000000E02, 2.984654E02
1.000000E02, 2.991674E02
1.000000E02, 2.998802E02
1.000000E02, 3.006038E02
1.000000E02, 3.013382E02
1.000000E02, 3.020834E02
1.000000E02, 3.028393E02
1.000000E02, 3.036062E02
1.000000E02, 3.043838E02
1.000000E02, 3.051722E02
1.000000E02, 3.059714E02
1.000000E02, 3.067814E02
1.000000E02, 3.076022E02
1.000000E02, 3.084338E02
1.000000E02, 3.092762E02
1.000000E02, 3.101294E02
1.000000E02, 3.109933E02
1.000000E02, 3.118682E02
1.000000E02, 3.127537E02
1.000000E02, 3.136502E02
1.000000E02, 3.145574E02
1.000000E02, 3.154754E02
1.000000E02, 3.164042E02
1.000000E02, 3.173438E02
1.000000E02, 3.182942E02
1.000000E02, 3.192554E02
1.000000E02, 3.202274E02
1.000000E02, 3.212102E02
1.000000E02, 3.222038E02
1.000000E02, 3.232082E02
1.000000E02, 3.242234E02
1.000000E02, 3.252494E02
1.000000E02, 3.262862E02
1.000000E02, 3.273338E02
1.000000E02, 3.283922E02
1.000000E02, 3.294614E02
1.000000E02, 3.305413E02
1.000000E02, 3.316322E02
1.000000E02, 3.327338E02
1.000000E02, 3.338461E02
1.000000E02, 3.349693E02
1.000000E02, 3.361034E02
1.000000E02, 3.372482E02
1.000000E02, 3.384038E02
1.000000E02, 3.395702E02
1.000000E02, 3.407474E02
1.000000E02, 3.419353E02
1.000000E02, 3.431342E02
1.000000E02, 3.443438E02
1.000000E02, 3.455642E02
1.000000E02, 3.467954E02
1.000000E02, 3.480373E02
1.000000E02, 3.492902E02
1.000000E02, 3.505538E02
1.000000E02, 3.518282E02
1.000000E02, 3.531133E02
1.000000E02, 3.544094E02
1.000000E02, 3.557161E02
1.000000E02, 3.570338E02
1.000000E02, 3.583622E02
1.000000E02, 3.597014E02
1.000000E02, 1.051350E00
1.000000E02, 2.412150E00
1.000000E02, 3.783750E00
1.000000E02, 5.166150E00
1.000000E02, 6.559350E00
1.000000E02, 7.963350E00
1.000000E02, 9.378150E00
1.000000E02, 1.080375E01
1.000000E02, 1.224015E01
1.000000E02, 1.368735E01
1.000000E02, 1.514535E01
1.000000E02, 1.661415E01
1.000000E02, 1.809375E01
1.000000E02, 1.958415E01
1.000000E02, 2.108535E01
1.000000E02, 2.259735E01
1.000000E02, 2.412015E01
1.000000E02, 2.565375E01
1.000000E02, 2.719815E01
1.000000E02, 2.875335E01
1.000000E02, 3.031935E01
1.000000E02, 3.189615E01
1.000000E02, 3.348375E01
1.000000E02, 3.508215E01
1.000000E02, 3.669135E01
1.000000E02, 3.831135E01
1.000000E02, 3.994215E01
1.000000E02, 4.158375E01
1.000000E02, 4.323615E01
1.000000E02, 4.489935E01
1.000000E02, 4.657335E01
1.000000E02, 4.825815E01
1.000000E02, 4.995375E01
1.000000E02, 5.166015E01
1.000000E02, 5.337735E01
1.000000E02, 5.510535E01
1.000000E02, 5.684415E01
1.000000E02, 5.859375E01
1.000000E02, 6.035415E01
1.000000E02, 6.212535E01
1.000000E02, 6.390735E01
1.000000E02, 6.570015E01
1.000000E02, 6.750375E01
1.000000E02, 6.931815E01
1.000000E02, 7.114335E01
1.000000E02, 7.297935E01
1.000000E02, 7.482615E01
1.000000E02, 7.668375E01
1.000000E02, 7.855215E01
1.000000E02, 8.043135E01
1.000000E02, 8.232135E01
1.000000E02, 8.422215E01
1.000000E02, 8.613375E01
1.000000E02, 8.805615E01
1.000000E02, 8.998935E01
1.000000E02, 9.193335E01
1.000000E02, 9.388815E01
1.000000E02, 9.585375E01
1.000000E02, 9.783015E01
1.000000E02, 9.981735E01
1.000000E02, 1.018153E02
1.000000E02, 1.038241E02
1.000000E02, 1.058438E02
1.000000E02, 1.078741E02
1.000000E02, 1.099154E02
1.000000E02, 1.119673E02
1.000000E02, 1.140301E02
1.000000E02, 1.161037E02
1.000000E02, 1.181881E02
1.000000E02, 1.202833E02
1.000000E02, 1.223893E02
1.000000E02, 1.245061E02
1.000000E02, 1.266337E02
1.000000E02, 1.287722E02
1.000000E02, 1.309214E02
1.000000E02, 1.330814E02
1.000000E02, 1.352521E02
1.000000E02, 1.374338E02
1.000000E02, 1.396261E02
1.000000E02, 1.418293E02
1.000000E02, 1.440433E02
1.000000E02, 1.462681E02
1.000000E02, 1.485038E02
1.000000E02, 1.507502E02
1.000000E02, 1.530073E02
1.000000E02, 1.552753E02
1.000000E02, 1.575542E02
1.000000E02, 1.598437E02
1.000000E02, 1.621441E02
1.000000E02, 1.644553E02
1.000000E02, 1.667773E02
1.000000E02, 1.691101E02
1.000000E02, 1.714538E02
1.000000E02, 1.738082E02
1.000000E02, 1.761733E02
1.000000E02, 1.785494E02
1.000000E02, 1.809362E02
1.000000E02, 1.833337E02
1.000000E02, 1.857421E02
1.000000E02, 1.881613E02
1.000000E02, 1.905913E02
1.000000E02, 1.930322E02
1.000000E02, 1.954838E02
1.000000E02, 1.979462E02
1.000000E02, 2.004194E02
1.000000E02, 2.029034E02
1.000000E02, 2.053982E02
1.000000E02, 2.079038E02
1.000000E02, 2.104201E02
1.000000E02, 2.129473E02
1.000000E02, 2.154853E02
1.000000E02, 2.180342E02
1.000000E02, 2.205938E02
1.000000E02, 2.231642E02
1.000000E02, 2.257454E02
1.000000E02, 2.283374E02
1.000000E02, 2.309401E02
1.000000E02, 2.335537E02
1.000000E02, 2.361781E02
1.000000E02, 2.388133E02
1.000000E02, 2.414593E02
1.000000E02, 2.441161E02
1.000000E02, 2.467838E02
1.000000E02, 2.494621E02
1.000000E02, 2.521513E02
1.000000E02, 2.548513E02
1.000000E02, 2.575622E02
1.000000E02, 2.602838E02
1.000000E02, 2.630161E02
1.000000E02, 2.657594E02
1.000000E02, 2.685133E02
1.000000E02, 2.712782E02
1.000000E02, 2.740537E02
1.000000E02, 2.768402E02
1.000000E02, 2.796373E02
1.000000E02, 2.824453E02
1.000000E02, 2.852642E02
1.000000E02, 2.880937E02
1.000000E02, 2.909342E02
1.000000E02, 2.937853E02
1.000000E02, 2.966474E02
1.000000E02, 2.995201E02
1.000000E02, 3.024038E02
1.000000E02, 3.052981E02
1.000000E02, 3.082033E02
1.000000E02, 3.111193E02
1.000000E02, 3.140461E02
1.000000E02, 3.169838E02
1.000000E02, 3.199322E02
1.000000E02, 3.228914E02
1.000000E02, 3.258613E02
1.000000E02, 3.288422E02
1.000000E02, 3.318337E02
1.000000E02, 3.348362E02
1.000000E02, 3.378493E02
1.000000E02, 3.408734E02
1.000000E02, 3.439082E02
1.000000E02, 3.469537E02
1.000000E02, 3.500102E02
1.000000E02, 3.530773E02
1.000000E02, 3.561554E02
1.000000E02, 3.592442E02
1.000000E02, 2.343750E00
1.000000E02, 5.454150E00
1.000000E02, 8.575350E00
1.000000E02, 1.170735E01
1.000000E02, 1.485015E01
1.000000E02, 1.800375E01
1.000000E02, 2.116815E01
1.000000E02, 2.434335E01
1.000000E02, 2.752935E01
1.000000E02, 3.072615E01
1.000000E02, 3.393375E01
1.000000E02, 3.715215E01
1.000000E02, 4.038135E01
1.000000E02, 4.362135E01
9.999688E01, 4.687215E01
9.998754E01, 5.013375E01
9.997196E01, 5.340615E01
9.995016E01, 5.668935E01
9.992213E01, 5.998335E01
9.988787E01, 6.328815E01
9.984739E01, 6.660375E01
9.980069E01, 6.993015E01
9.974776E01, 7.326735E01
9.968863E01, 7.661535E01
9.962328E01, 7.997415E01
9.955173E01, 8.334375E01
9.947397E01, 8.672415E01
9.939002E01, 9.011535E01
9.929987E01, 9.351735E01
9.920354E01, 9.693015E01
9.910102E01, 1.003537E02
9.899233E01, 1.037881E02
9.887747E01, 1.072333E02
9.875646E01, 1.106893E02
9.862928E01, 1.141562E02
9.849597E01, 1.176337E02
9.835651E01, 1.211222E02
9.821093E01, 1.246213E02
9.805923E01, 1.281314E02
9.790142E01, 1.316521E02
9.773751E01, 1.351837E02
9.756751E01, 1.387261E02
9.739143E01, 1.422794E02
9.720928E01, 1.458434E02
9.702108E01, 1.494181E02
9.682683E01, 1.530037E02
9.662655E01, 1.566001E02
9.642025E01, 1.602074E02
9.620794E01, 1.638253E02
9.598963E01, 1.674542E02
9.576535E01, 1.710937E02
9.553510E01, 1.747442E02
9.529889E01, 1.784053E02
9.505675E01, 1.820774E02
9.480868E01, 1.857602E02
9.455471E01, 1.894537E02
9.429485E01, 1.931581E02
9.402911E01, 1.968733E02
9.375751E01, 2.005993E02
9.348008E01, 2.043361E02
9.319681E01, 2.080838E02
9.290774E01, 2.118421E02
9.261288E01, 2.156114E02
9.231226E01, 2.193914E02
9.200588E01, 2.231821E02
9.169376E01, 2.269838E02
9.137594E01, 2.307962E02
9.105242E01, 2.346193E02
9.072323E01, 2.384533E02
9.038838E01, 2.422981E02
9.004790E01, 2.461537E02
8.970182E01, 2.500202E02
8.935014E01, 2.538973E02
8.899290E01, 2.577854E02
8.863011E01, 2.616842E02
8.826180E01, 2.655938E02
8.788799E01, 2.695142E02
8.750870E01, 2.734453E02
8.712396E01, 2.773873E02
8.673380E01, 2.813401E02
8.633823E01, 2.853038E02
8.593728E01, 2.892781E02
8.553097E01, 2.932634E02
8.511934E01, 2.972593E02
8.470240E01, 3.012662E02
8.428019E01, 3.052837E02
8.385272E01, 3.093122E02
8.342003E01, 3.133514E02
8.298215E01, 3.174013E02
8.253909E01, 3.214621E02
8.209089E01, 3.255337E02
8.163757E01, 3.296161E02
8.117917E01, 3.337094E02
8.071571E01, 3.378133E02
8.024722E01, 3.419282E02
7.977373E01, 3.460537E02
7.929527E01, 3.501902E02
7.881187E01, 3.543373E02
7.832356E01, 3.584954E02
7.783037E01, 2.664150E00
7.733233E01, 6.843750E00
7.682948E01, 1.103415E01
7.632183E01, 1.523535E01
7.580943E01, 1.944735E01
7.529231E01, 2.367015E01
7.477049E01, 2.790375E01
7.424402E01, 3.214815E01
7.371292E01, 3.640335E01
7.317723E01, 4.066935E01
7.263698E01, 4.494615E01
7.209220E01, 4.923375E01
7.154293E01, 5.353215E01
7.098920E01, 5.784135E01
7.043105E01, 6.216135E01
6.986851E01, 6.649215E01
6.930162E01, 7.083375E01
6.873041E01, 7.518615E01
6.815492E01, 7.954935E01
6.757518E01, 8.392335E01
6.699124E01, 8.830815E01
6.640311E01, 9.270375E01
6.581085E01, 9.711015E01
6.521449E01, 1.015274E02
6.461407E01, 1.059553E02
6.400962E01, 1.103941E02
6.340118E01, 1.148438E02
6.278880E01, 1.193041E02
6.217250E01, 1.237754E02
6.155232E01, 1.282573E02
6.092832E01, 1.327501E02
6.030051E01, 1.372537E02
5.966895E01, 1.417682E02
5.903367E01, 1.462934E02
5.839471E01, 1.508293E02
5.775212E01, 1.553761E02
5.710592E01, 1.599337E02
5.645617E01, 1.645021E02
5.580290E01, 1.690813E02
5.514615E01, 1.736713E02
5.448597E01, 1.782721E02
5.382239E01, 1.828837E02
5.315546E01, 1.875062E02
5.248522E01, 1.921393E02
5.181170E01, 1.967834E02
5.113496E01, 2.014381E02
5.045503E01, 2.061038E02
4.977196E01, 2.107801E02
4.908579E01, 2.154674E02
4.839656E01, 2.201653E02
4.770431E01, 2.248741E02
4.700910E01, 2.295937E02
4.631095E01, 2.343241E02
4.560992E01, 2.390654E02
4.490604E01, 2.438174E02
4.419937E01, 2.485802E02
4.348994E01, 2.533537E02
4.277781E01, 2.581382E02
4.206301E01, 2.629333E02
4.134558E01, 2.677394E02
4.062559E01, 2.725561E02
3.990306E01, 2.773837E02
3.917804E01, 2.822221E02
3.845058E01, 2.870713E02
3.772073E01, 2.919314E02
3.698853E01, 2.968021E02
3.625402E01, 3.016837E02
3.551726E01, 3.065761E02
3.477828E01, 3.114793E02
3.403713E01, 3.163933E02
3.329386E01, 3.213182E02
3.254852E01, 3.262537E02
3.180115E01, 3.312001E02
3.105180E01, 3.361573E02
3.030052E01, 3.411253E02
2.954734E01, 3.461042E02
2.879233E01, 3.510937E02
2.803552E01, 3.560941E02
2.727697E01, 1.105350E00
2.651671E01, 6.127350E00
2.575481E01, 1.116015E01
2.499130E01, 1.620375E01
2.422623E01, 2.125815E01
2.345965E01, 2.632335E01
2.269161E01, 3.139935E01
2.192216E01, 3.648615E01
2.115134E01, 4.158375E01
2.037920E01, 4.669215E01
1.960579E01, 5.181135E01
1.883117E01, 5.694135E01
1.805537E01, 6.208215E01
1.727844E01, 6.723375E01
1.650044E01, 7.239615E01
1.572140E01, 7.756935E01
1.494139E01, 8.275335E01
1.416045E01, 8.794815E01
1.337863E01, 9.315375E01
1.259597E01, 9.837015E01
1.181253E01, 1.035973E02
1.102835E01, 1.088353E02
1.024348E01, 1.140841E02
9.457981E00, 1.193437E02
8.671888E00, 1.246142E02
7.885255E00, 1.298954E02
7.098130E00, 1.351873E02
6.310563E00, 1.404901E02
5.522603E00, 1.458037E02
4.734299E00, 1.511282E02
3.945700E00, 1.564633E02
3.156855E00, 1.618093E02
2.367813E00, 1.671662E02
1.578624E00, 1.725338E02
7.893367E-01, 1.779122E02
0.000000E00, 1.833013E02
##END
