# Supplementary material for: Study of the Cardiotoxicity of Venenum Bufonis in Rats using an 1H NMR-Based Metabolomics Approach
Source: PLoS One. 2015 Mar 17;10(3):e0119515. doi: 10.1371/journal.pone.0119515 (PMC4363591; doi:10.1371/journal.pone.0119515)
Supplement: S4 File — (ZIP) [file pone.0119515.s006.zip › VB-HSQC/HEART/5/acqu2s]

##TITLE= Parameter file, TOPSPIN		Version 3.0
##JCAMPDX= 5.0
##DATATYPE= Parameter Values
##NPOINTS= 257	$$ modification sequence number
##ORIGIN= Bruker BioSpin GmbH
##OWNER= root
$$ 2014-11-23 23:14:33.033 +0800  root@BRUKER-HP
$$ E:/kly/dongge/data/nmr/nmr/DGH/5/acqu2s
$$ process C:\Bruker\TopSpin3.0\prog\mod\go.exe
##$ACQT0= 0
##$BF1= 500.1
##$FnMODE= 5
##$NUC1= <1H>
##$O1= 2350.47000001032
##$SFO1= 500.10235047
##$SW= 20
##$SW_h= 10002.0470094
##$TD= 256
##END=
