# Supplementary material for: Study of the Cardiotoxicity of Venenum Bufonis in Rats using an 1H NMR-Based Metabolomics Approach
Source: PLoS One. 2015 Mar 17;10(3):e0119515. doi: 10.1371/journal.pone.0119515 (PMC4363591; doi:10.1371/journal.pone.0119515)
Supplement: S4 File — (ZIP) [file pone.0119515.s006.zip › VB-HSQC/HEART/5/audita.txt]

##TITLE= Audit trail, TOPSPIN		Version 3.0
##JCAMPDX= 5.01
##ORIGIN= Bruker BioSpin GmbH
##OWNER= root
$$ E:/kly/dongge/data/nmr/nmr/DGH/5/audita.txt
##AUDIT TRAIL=  $$ (NUMBER, WHEN, WHO, WHERE, PROCESS, VERSION, WHAT)
(   1,<2014-11-23 23:14:33.439 +0800>,<root>,<BRUKER-HP>,<go>,<TOPSPIN 3.0>,
      <created by zg
	started at 2014-11-23 18:10:06.961 +0800,
	POWCHK enabled, PULCHK disabled,
       configuration hash MD5:
       E5 18 2C 09 F7 61 22 DA A8 A5 75 2B 9C F2 1D 08
       data hash MD5: 2K * 256
       44 78 BD 3D 9D 3B F1 9A A1 9D 68 8A CB 5D AD 06>)
##END=

$$ hash MD5
$$ A7 95 87 7A DE B1 E1 76 95 CF 38 58 71 BE C5 B8
