# Supplementary material for: Study of the Cardiotoxicity of Venenum Bufonis in Rats using an 1H NMR-Based Metabolomics Approach
Source: PLoS One. 2015 Mar 17;10(3):e0119515. doi: 10.1371/journal.pone.0119515 (PMC4363591; doi:10.1371/journal.pone.0119515)
Supplement: S4 File — (ZIP) [file pone.0119515.s006.zip › VB-HSQC/HEART/5/pdata/1/auditp.txt]

##TITLE= Audit trail, TOPSPIN		Version 3.0
##JCAMPDX= 5.01
##ORIGIN= Bruker BioSpin GmbH
##OWNER= root
$$ E:/kly/dongge/data/nmr/nmr/DGH/5/pdata/1/auditp.txt
##AUDIT TRAIL=  $$ (NUMBER, WHEN, WHO, WHERE, PROCESS, VERSION, WHAT)
(   1,<2014-11-23 23:14:33.439 +0800>,<root>,<BRUKER-HP>,<go>,<TOPSPIN 3.0>,
      <created by zg
	started at 2014-11-23 18:10:06.961 +0800,
	POWCHK enabled, PULCHK disabled,
       configuration hash MD5:
       E5 18 2C 09 F7 61 22 DA A8 A5 75 2B 9C F2 1D 08
       data hash MD5: 2K * 256
       44 78 BD 3D 9D 3B F1 9A A1 9D 68 8A CB 5D AD 06>)
(   2,<2014-11-24 07:43:10.290 +0800>,<root>,<BRUKER-HP>,<proc2d>,<TOPSPIN 3.0>,
      <Start of raw data processing
       xfb F2: SI = 2K WDW = 4 SSB = 2 FT_mod = 6 PKNL = 1 PHC0 = 0 PHC1 = 0 F1: SI = 1K ME_mod = 2 NCOEF = 32 WDW = 4 SSB = 2 FT_mod = 4 PHC0 = 180 PHC1 = -180
       data hash MD5: 2K * 1K
       F8 80 B0 6F 81 A1 DE D6 16 DD 7E A3 EE 53 B7 40>)
(   3,<2014-12-03 10:58:56.135 +0800>,<Thinkpad>,<THINKPAD-THINK>,<proc2d>,<TOPSPIN 2.1>,
      <pk2 fgphup F2: PHC0 = 120.4437 PHC1 = 16
       data hash MD5: 2K * 1K
       37 64 FD 40 DA 04 16 6B 7F E7 99 A2 62 3E 9D 40>)
(   4,<2014-12-03 10:59:13.243 +0800>,<Thinkpad>,<THINKPAD-THINK>,<proc2d>,<TOPSPIN 2.1>,
      <pk1 fgphup F1: PHC0 = 3.667187 PHC1 = -12
       data hash MD5: 2K * 1K
       7C 51 9B 30 C8 45 D8 D8 ED 51 8F E0 C0 57 C9 D8>)
(   5,<2014-12-03 11:40:32.081 +0800>,<Thinkpad>,<THINKPAD-THINK>,<proc2d>,<TOPSPIN 2.1>,
      <pk2 fgphup F2: PHC0 = 47.94062 PHC1 = -75.2
       data hash MD5: 2K * 1K
       A5 C6 C9 45 97 7D 10 EA 7E 9D 86 31 B8 A7 45 41>)
(   6,<2014-12-03 11:40:48.593 +0800>,<Thinkpad>,<THINKPAD-THINK>,<proc2d>,<TOPSPIN 2.1>,
      <pk1 fgphup F1: PHC0 = 4.471875 PHC1 = 14.4
       data hash MD5: 2K * 1K
       32 38 B6 2B A2 8F BA 41 D6 DF BD C4 F9 F2 2F 81>)
(   7,<2014-12-03 11:42:52.477 +0800>,<Thinkpad>,<THINKPAD-THINK>,<proc2d>,<TOPSPIN 2.1>,
      <pk2 fgphup F2: PHC0 = -50.02187 PHC1 = 81.6
       data hash MD5: 2K * 1K
       8C 9F DC FB 28 B4 67 2B 74 03 FA 41 ED A9 A6 BB>)
(   8,<2014-12-03 11:43:07.140 +0800>,<Thinkpad>,<THINKPAD-THINK>,<proc2d>,<TOPSPIN 2.1>,
      <pk1 fgphup F1: PHC0 = -36.1125 PHC1 = 83.2
       data hash MD5: 2K * 1K
       08 AC E2 DF 5A 09 C8 86 21 77 E0 97 72 03 6A 75>)
(   9,<2014-12-03 11:43:17.717 +0800>,<Thinkpad>,<THINKPAD-THINK>,<proc2d>,<TOPSPIN 2.1>,
      <pk1 fgphup F1: PHC0 = 26.00312 PHC1 = -84.8
       data hash MD5: 2K * 1K
       2F 47 5B 75 8B F9 C5 27 78 60 22 EB 7A 2F 86 B7>)
##END=

$$ hash MD5
$$ 67 A9 06 F3 FB 19 88 A1 12 39 4E AA C1 36 B4 43
