# Supplementary material for: Study of the Cardiotoxicity of Venenum Bufonis in Rats using an 1H NMR-Based Metabolomics Approach
Source: PLoS One. 2015 Mar 17;10(3):e0119515. doi: 10.1371/journal.pone.0119515 (PMC4363591; doi:10.1371/journal.pone.0119515)
Supplement: S4 File — (ZIP) [file pone.0119515.s006.zip › VB-HSQC/SERUM/2/audita.txt]

##TITLE= Audit trail, TOPSPIN		Version 3.0
##JCAMPDX= 5.01
##ORIGIN= Bruker BioSpin GmbH
##OWNER= root
$$ E:/kly/dongge/data/nmr/nmr/DGS/2/audita.txt
##AUDIT TRAIL=  $$ (NUMBER, WHEN, WHO, WHERE, PROCESS, VERSION, WHAT)
(   1,<2014-11-24 04:09:35.055 +0800>,<root>,<BRUKER-HP>,<go>,<TOPSPIN 3.0>,
      <created by zg
	started at 2014-11-23 23:25:30.762 +0800,
	POWCHK enabled, PULCHK disabled,
       configuration hash MD5:
       E5 18 2C 09 F7 61 22 DA A8 A5 75 2B 9C F2 1D 08
       data hash MD5: 1K * 256
       15 A8 AD 90 53 C1 24 00 CC 6E 48 94 BA B9 F7 E7>)
##END=

$$ hash MD5
$$ B8 BD 74 43 E1 BE 04 DC C3 27 A3 75 24 4A 76 68
