# Supplementary material for: Study of the Cardiotoxicity of Venenum Bufonis in Rats using an 1H NMR-Based Metabolomics Approach
Source: PLoS One. 2015 Mar 17;10(3):e0119515. doi: 10.1371/journal.pone.0119515 (PMC4363591; doi:10.1371/journal.pone.0119515)
Supplement: S4 File — (ZIP) [file pone.0119515.s006.zip › VB-HSQC/SERUM/2/pdata/1/auditp.txt]

##TITLE= Audit trail, TOPSPIN		Version 2.1
##JCAMPDX= 5.01
##ORIGIN= Bruker BioSpin GmbH
##OWNER= Thinkpad
$$ D:/bruker/data/VB-PLOS/nmr/DGS/2/pdata/1/auditp.txt
##AUDIT TRAIL=  $$ (NUMBER, WHEN, WHO, WHERE, PROCESS, VERSION, WHAT)
(   1,<2014-11-24 04:09:35.055 +0800>,<root>,<BRUKER-HP>,<go>,<TOPSPIN 3.0>,
      <created by zg
	started at 2014-11-23 23:25:30.762 +0800,
	POWCHK enabled, PULCHK disabled,
       configuration hash MD5:
       E5 18 2C 09 F7 61 22 DA A8 A5 75 2B 9C F2 1D 08
       data hash MD5: 1K * 256
       15 A8 AD 90 53 C1 24 00 CC 6E 48 94 BA B9 F7 E7>)
(   2,<2014-11-27 09:16:32.358 +0800>,<Thinkpad>,<THINKPAD-THINK>,<proc2d>,<TOPSPIN 2.1>,
      <Start of raw data processing
       xfb F2: SI = 1K WDW = 4 SSB = 2 FT_mod = 6 PKNL = 1 PHC0 = 0 PHC1 = 0 F1: SI = 1K ME_mod = 2 NCOEF = 32 WDW = 4 SSB = 2 FT_mod = 6
       data hash MD5: 1K * 1K
       5B 88 7C 12 A1 8A A9 7C 27 08 CA E1 52 50 68 60>)
##END=

$$ hash MD5
$$ 39 4A 08 EF A3 FC EF AB 9A F3 DB AD 4F DD 49 18
