# Supplementary material for: Study of the Cardiotoxicity of Venenum Bufonis in Rats using an 1H NMR-Based Metabolomics Approach
Source: PLoS One. 2015 Mar 17;10(3):e0119515. doi: 10.1371/journal.pone.0119515 (PMC4363591; doi:10.1371/journal.pone.0119515)
Supplement: S4 File — (ZIP) [file pone.0119515.s006.zip › VB-HSQC/SERUM/2/pdata/1/clevels]

##TITLE= Parameter file, TOPSPIN		Version 2.1
##JCAMPDX= 5.0
##DATATYPE= Parameter Values
##NPOINTS= 8	$$ modification sequence number
##ORIGIN= Bruker BioSpin GmbH
##OWNER= Thinkpad
$$ 2014-11-27 09:16:32.435 +0800  Thinkpad@THINKPAD-THINK
$$ D:/bruker/data/VB-PLOS/nmr/DGS/2/pdata/1/clevels
$$ process D:\bruker\prog\mod\dataserver.exe
##$LEVELS= (0..255)
-3758258.06917938 -2087921.1495441 -1159956.19419117 -644420.107883981
-358011.171046656 -198895.09502592 -110497.2750144 -61387.375008 61387.375008
110497.2750144 198895.09502592 358011.171046656 644420.107883981 1159956.19419117
2087921.1495441 3758258.06917938 0 0 0 0 0 0 0 0 0 0 0 0 0 0 0 0 0 0 0
0 0 0 0 0 0 0 0 0 0 0 0 0 0 0 0 0 0 0 0 0 0 0 0 0 0 0 0 0 0 0 0 0 0 0 0
0 0 0 0 0 0 0 0 0 0 0 0 0 0 0 0 0 0 0 0 0 0 0 0 0 0 0 0 0 0 0 0 0 0 0 0
0 0 0 0 0 0 0 0 0 0 0 0 0 0 0 0 0 0 0 0 0 0 0 0 0 0 0 0 0 0 0 0 0 0 0 0
0 0 0 0 0 0 0 0 0 0 0 0 0 0 0 0 0 0 0 0 0 0 0 0 0 0 0 0 0 0 0 0 0 0 0 0
0 0 0 0 0 0 0 0 0 0 0 0 0 0 0 0 0 0 0 0 0 0 0 0 0 0 0 0 0 0 0 0 0 0 0 0
0 0 0 0 0 0 0 0 0 0 0 0 0 0 0 0 0 0 0 0 0 0 0 0 0 0 0 0 0 0 0 0 0 0 0 0
0 0 0 0 0
##$LEVSIGN= 3
##$MAXLEV= 8
##$METHOD= 0
##$NEGBASE= -61387.375008
##$NEGINCR= 1.8
##$POSBASE= 61387.375008
##$POSINCR= 1.8
##END=
