# Supplementary material for: Study of the Cardiotoxicity of Venenum Bufonis in Rats using an 1H NMR-Based Metabolomics Approach
Source: PLoS One. 2015 Mar 17;10(3):e0119515. doi: 10.1371/journal.pone.0119515 (PMC4363591; doi:10.1371/journal.pone.0119515)
Supplement: S4 File — (ZIP) [file pone.0119515.s006.zip › VB-HSQC/SERUM/2/shimvalues]

# Sun Nov 23 23:27:13 2014
#$$PROBEID=33
#$$PROBEINFO=5 mm PABBO BB-1H/D Z-GRD Z113652/0046
#$$PICSINFO=Z113652_0046_33.par
#
# Active Shim Gradients
#
Z           		360             
Z2          		2237            
Z3          		-1520           
Z4          		-3136           
Z5          		532             
Z6          		2182            
Z7          		0               
Z8          		0               
X           		-10072          
XZ          		1192            
XZ2         		5102            
XZ3         		-1083           
XZ4         		614             
XZ5         		-2721           
Y           		9475            
YZ          		11144           
YZ2         		1262            
YZ3         		-5538           
YZ4         		1105            
YZ5         		14917           
XY          		3828            
XYZ         		90              
XYZ2        		-208            
XYZ3        		1443            
XYZ4        		534             
XYZ5        		0               
(X2-Y2)     		16097           
(X2-Y2)Z    		5839            
(X2-Y2)Z2   		-110            
(X2-Y2)Z3   		-20             
(X2-Y2)Z4   		3931            
(X2-Y2)Z5   		0               
X3          		-1231           
X3Z         		-3725           
Y3          		443             
Y3Z         		-1421           
#
# Lock Parameter
#
LOCKPHASE		115.500 
LOCKPOWER		-18.000 
LOCKGAIN		121.477 
LOCKDC		-75.000 
LOCKSHIFT		4.700   
FIELD		8237.268
LOOPGAIN		5.000   
LOOPTIME		0.250   
LOOPFILTER		500.000 
#
IEEE64_VERSION_CODE 1
#
# Shim currents 
#
SHIM_SETTING [1 ]  33.25027103     
SHIM_SETTING [2 ]  1318.44850368   
SHIM_SETTING [3 ]  -1038.29689780  
SHIM_SETTING [4 ]  113.14394893    
SHIM_SETTING [5 ]  -85.07775949    
SHIM_SETTING [6 ]  -880.93115477   
SHIM_SETTING [7 ]  -334.52010181   
SHIM_SETTING [8 ]  357.89763284    
SHIM_SETTING [9 ]  -147.09301821   
SHIM_SETTING [10]  336.01847297    
SHIM_SETTING [11]  0.00000000      
SHIM_SETTING [12]  1863.90600000   
SHIM_SETTING [13]  -977.12400000   
SHIM_SETTING [14]  1209.40700000   
SHIM_SETTING [15]  -4351.38500000  
SHIM_SETTING [16]  -2888.76400000  
SHIM_SETTING [17]  -12933.60743813 
SHIM_SETTING [18]  -15026.30256187 
SHIM_SETTING [19]  -9120.03174791  
SHIM_SETTING [20]  -2569.58525209  
SHIM_SETTING [21]  17952.20300000  
SHIM_SETTING [22]  6303.39500000   
SHIM_SETTING [23]  16375.18200000  
SHIM_SETTING [24]  8118.77100000   
SHIM_SETTING [25]  10440.51100000  
SHIM_SETTING [26]  7869.80000000   
SHIM_SETTING [27]  -2403.79800000  
SHIM_SETTING [28]  21805.05108256  
SHIM_SETTING [29]  3399.66500000   
SHIM_SETTING [30]  472.72600000    
SHIM_SETTING [31]  21763.12726596  
SHIM_SETTING [32]  -823.02591744   
SHIM_SETTING [33]  3672.33600000   
SHIM_SETTING [34]  1360.56600000   
SHIM_SETTING [35]  2596.58200000   
SHIM_SETTING [36]  4295.51400000   
SHIM_SETTING [37]  -8025.63940585  
SHIM_SETTING [38]  17928.78012232  
SHIM_SETTING [39]  -6651.93426596  
SHIM_SETTING [40]  0.00000000      
