# Supplementary material for: Study of the Cardiotoxicity of Venenum Bufonis in Rats using an 1H NMR-Based Metabolomics Approach
Source: PLoS One. 2015 Mar 17;10(3):e0119515. doi: 10.1371/journal.pone.0119515 (PMC4363591; doi:10.1371/journal.pone.0119515)
Supplement: S1 Table — (XLSX) [file pone.0119515.s007.xlsx]

## Sheet: Sheet1
No.	Metabolites	Assignments	H	C
1	LDL/VLDL	CH3	0.87	24.1
		(CH2)n	1.3	31.7
		CH2CH=CH	2.07	29.4
		CH2CO	2.27	34.7
2	Valine	g-CH3	1.02(d)	19.2
		g-CH3	1.06(d)	20.5
3	Leucine	d-CH3	0.98(d)	24.9
4	Isoleucine	g-CH3	0.93(t)	13.1
		d-CH3	1.01(d)	16.8
5	3-Hydroxybutyrate	g-CH3	1.23(d)	23.9
6	Lactate	b-CH3	1.36(d)	22.6
		a-CH	4.15(q)	70.2
7	Alanine	b-CH3	1.50(d)	18.5
8	Arginine	g-CH2	1.74(m)	28.1
		b-CH2	1.90(m)	30.1
9	Acetone	CH3	2.27(s)	32.7
10	Glutamate	b-CH2	2.11(m)	29.8
		g-CH2	2.41(m)	35.9
11	Glutamine	b-CH2	2.18(m)	28.9
		g-CH2	2.50(m)	33.3
12	N-Acetyl Glycoproteins	NHCOCH3	2.04(s)	24.6
13	Citrate	1/2 g-CH2	2.56(d)	50.2
		1/2 g-CH2	2.72(d)	50.2
14	Creatine	a-CH2	3.07(s)	40.4
15	Methanol	CH3	3.37(s)	51.4
16	Taurine	S-CH2	3.29(t)	49.9
		N-CH2	3.46(t)	37.9
17	Glycerol	CH	3.77	74.2
		1/2 a-CH2	3.65	64.5
		1/2 a-CH2	3.56	64.4
18	Betaine	N-CH2	3.23(s)	56
19	a-Glucose	C4H	3.41(t)	72.1
		C2H	3.54(dd)	73.9
		C3H	3.71(t)	75.3
		1/2-C6H2	3.73(dd)	62.8
		1/2-C6H2	3.77(d)	62.4
		C5H	3.83(m)	72.8
20	b-Glucose	C2H	3.24(t)	76.6
		C4H	3.40(t)	72.1
		C5H	3.47(m)	78.2
		C3H	3.49(t)	78.2
		1/2-C6H2	3.90(dd)	63.2
		1/2-C6H2	3.84(m)	62.9
		C1H	4.65(d)	98.4
Multiplicity: s singlet, d doublet, t triplet, dd doublet of doublets, q quartet, m multiplet
