# Supplementary material for: Study of the Cardiotoxicity of Venenum Bufonis in Rats using an 1H NMR-Based Metabolomics Approach
Source: PLoS One. 2015 Mar 17;10(3):e0119515. doi: 10.1371/journal.pone.0119515 (PMC4363591; doi:10.1371/journal.pone.0119515)
Supplement: S2 Table — (XLSX) [file pone.0119515.s008.xlsx]

## Sheet: Sheet1
No.	Metabolites	Assignments	H	C
1	Valine	g-CH3	0.99(d)	19.9
		g-CH3	1.04(d)	21.2
2	Leucine	d-CH3	0.95(d)	22
		d-CH3	0.96(d)	24.8
3	Isoleucine	g-CH3	0.93(t)
		d-CH3	1.01(d)
4	3-Hydroxybutyrate	g-CH3	1.20(d)
5	Lactate	b-CH3	1.32(d)	23.3
		a-CH	4.10(q)	71.4
6	Alanine	b-CH3	1.47(d)	19.2
		a-CH	3.78(q)	53.5
7	Lysine	g-CH2	1.47(m)	23.8
		d-CH2	1.72(m)	29.5
		b-CH2	1.89(m)	32.9
8	Glutamate	g-CH2	2.34(m)	36.5
9	Glutamine	b-CH2	2.12(m)	29.6
		g-CH2	2.44(m)	34
		a-CH	3.77(t)	57.4
10	Glutathione	g-CH2	2.49-2.59(m)	35
11	Succinate	a,b-CH2	2.41(s)	37.2
12	Creatine	N-CH3	3.94(s)	57.2
		a-CH2	3.04(s)	40.4
13	Taurine	S-CH2	3.26(t)	50.7
		N-CH2	3.42(t)	38.5
14	Cystine	NH2-CH	4.10(q)	56.67
15	Betaine	N-CH2	3.23(s)	56
		N-(CH3)3	3.88	69.34
16	Choline	N-(CH3)3	3.19(s)	56.4
17	Methanol	CH3	3.37(s)	52.2
18	Glycerol	CH	3.77(m)	74.9
		1/2 a-CH2	3.65(dd)	65.9
		1/2 a-CH2	3.56(dd)	65.8
19	a-Glucose	C4H	3.41(t)	72.1
		C2H	3.54(dd)	73.9
		C3H	3.71(t)	75.3
		1/2-C6H2	3.73(dd)	63.3
		1/2-C6H2	3.77(d)	62.9
		C5H	3.83(m)	73.8
20	b-Glucose	C2H	3.24(t)	76.6
		C4H	3.40(t)	72.1
		C5H	3.47(m)	78.2
		C3H	3.49(t)	78.2
		1/2-C6H2	3.90(dd)	63.2
		1/2-C6H2	3.84(m)	62.9
21	Threonine	a-CH	3.58(d)	63.1
		b-CH	4.27(q)	68.6
22	Inosine	N-CH	8.34(s)	143.1
		N-CH	8.22(s)	149.4
		CH	6.09(d)	91.3
		CH	4.43(m)	73.1
		CH	4.77	76.7
23	Fumarate	a-CH	6.51(s)	137.4
24	Cyclic AMP	N-CH	8.25(s)	140.1
		N-CH	8.25(s)	155.4
		N-CH	6.14(s)	93.8
		O-CH2	4.56	69.9
		O-CH	4.34(d)	74
		O-CH2	4.33(d)	70.6
25	Niacinamide	a-CH	8.92(s)	150.4
		g-CH	8.69(dd)	154.5
26	Hypoxanthine	N-CH	8.18(s)	144.4
27	Phenylalanine	C2H/C6H	7.33(m)	131.5
		C4H	7.37(m)	129.4
		C3H/C5H	7.43(m)	132.4
28	Tyrosine	b-CH2	3.19(dd)	37.9
		C2H/C6H	6.86(d)	118.1
		C3H/C5H	7.17(d)	131.1
29	NAD+	CH	6.03(d)
		CH	8.41(s)
		CH	8.84(d)
		CH	9.13(d)
		CH	9.33(s)
Multiplicity: s singlet, d doublet, t triplet, dd doublet of doublets, q quartet, m multiplet
