# Supplementary material for: Study of the Cardiotoxicity of Venenum Bufonis in Rats using an 1H NMR-Based Metabolomics Approach
Source: PLoS One. 2015 Mar 17;10(3):e0119515. doi: 10.1371/journal.pone.0119515 (PMC4363591; doi:10.1371/journal.pone.0119515)
Supplement: S3 Table — (XLSX) [file pone.0119515.s009.xlsx]

## Sheet: Sheet1
No.	Metabolites	Assignments	H	C
1	Valine	g-CH3	0.99(d)	19.2
		g-CH3	1.03(d)	20.5
2	Leucine	d-CH3	0.95(d)	22
		d-CH3	0.96(d)	24.7
3	Isoleucine	g-CH3	0.93(t)	13.9
		d-CH3	1.01(d)	17.8
4	3-Hydroxybutyrate	g-CH3	1.20(d)	21.9
5	Lactate	b-CH3	1.32(d)	23.1
		a-CH	4.10(q)	71.4
6	Alanine	b-CH3	1.47(d)	19.2
		a-CH	3.78(q)	53.5
7	Acetate	CH3	1.90(s)	26.2
		a-CH	3.78(q)	53.1
8	Lysine	g-CH2	1.46(m)	23.8
		d-CH2	1.71(m)	29.5
		b-CH2	1.88(m)	32.9
		e-CH2	3.03(t)	41.8
9	Glutamate	b-CH2	2.11(m)	30.2
		g-CH2	2.34(m)	36.5
10	Glutamine	b-CH2	2.12(m)	29.6
		g-CH2	2.44(m)	34
		a-CH	3.77(t)	57.4
11	Glutathione	g-CH2	2.49-2.59(m)	34.1
12	Succinate	a,b-CH2	2.41(s)	37.2
13	Creatine	a-CH2	3.04(s)	40.4
		N-CH3	3.94(s)	57.2
14	Choline	N-(CH3)3	3.19(s)	56.4
15	Taurine	S-CH2	3.26(t)	50.7
		N-CH2	3.42(t)	38.5
16	Betaine	N-CH2	3.23(s)	56
		N-(CH3)3	3.88	69.3
17	Glycine	a-CH2	3.55(s)	44
18	Methanol	CH3	3.37(s)	51.4
19	Glycerol	CH	3.77(m)	74.9
		1/2 a-CH2	3.65(dd)	65.5
		1/2 a-CH2	3.56(dd)	65.4
20	a-Glucose	C4H	3.41(t)	72.1
		C2H	3.54(dd)	73.9
		C3H	3.71(t)	75.3
		1/2-C6H2	3.73(dd)	63.3
		1/2-C6H2	3.77(d)	62.9
		C5H	3.83(m)	73.8
21	b-Glucose	C2H	3.24(t)	76.6
		C4H	3.40(t)	72.1
		C5H	3.47(m)	78.2
		C3H	3.49(t)	78.2
		1/2-C6H2	3.90(dd)	63.2
		1/2-C6H2	3.84(m)	62.9
		C1H	4.65(d)	98.4
22	Uridine	b-CH	7.86(d)	144.5
		a-CH	5.9(d)	92.1
		N-CH	5.89(t)	105.1
23	Inosine	N-CH	8.33(s)	142.7
		N-CH	8.22(s)	148.9
		CH	6.08(d)	90.9
		CH	4.77	76.7
		CH	4.43(m)	73.1
		CH	4.27(dd)	88.2
24	Fumarate	a-CH	6.51(s)
25	Tyrosine	b-CH2	3.19(dd)	37.9
		C2H/C6H	6.86(d)	118.1
		C3H/C5H	7.17(d)	133.1
26	Niacinamide	a-CH	8.92(s)
		g-CH	8.69(d)
		a-CH	8.23(d)
		b-CH	7.58(t)
27	Phenylalanine	C2H/C6H	7.33(m)	132.4
		C3H/C5H	7.43(m)	132.1
28	Hypoxanthine	N-CH	8.18(s)	144.4
29	Xanthine	N-CH	7.93(s)	140.4
Multiplicity: s singlet, d doublet, t triplet, dd doublet of doublets, q quartet, m multiplet
